# Supplementary material for: Conducting interactive experiments online
Source: Exp Econ. 2017 May 9;21(1):99–131. doi: 10.1007/s10683-017-9527-2 (PMC5807491; doi:10.1007/s10683-017-9527-2)
Supplement: Supplementary file 2 — Supplementary materials 2 Experimental data and analysis files (Zip 14,352 kb) [file 10683_2017_9527_MOESM2_ESM.zip]

Archive with 24 entries (21 files):
- data and code/
- data and code/agm analysis.do
- __MACOSX/
- __MACOSX/data and code/
- __MACOSX/data and code/._agm analysis.do
- data and code/agm.csv
- __MACOSX/data and code/._agm.csv
- data and code/agm.dta
- __MACOSX/data and code/._agm.dta
- data and code/agm_raw.csv
- __MACOSX/data and code/._agm_raw.csv
- data and code/agm_raw.dta
- __MACOSX/data and code/._agm_raw.dta
- data and code/Attrition analysis_models1-5.r
- __MACOSX/data and code/._Attrition analysis_models1-5.r
- data and code/Attrition_data.txt
- __MACOSX/data and code/._Attrition_data.txt
- data and code/demographics.csv
- __MACOSX/data and code/._demographics.csv
- data and code/demographics.dta
- __MACOSX/data and code/._demographics.dta
- data and code/readme.txt
- __MACOSX/data and code/._readme.txt
- __MACOSX/._data and code
