# Supplementary material for: Conducting interactive experiments online
Source: Exp Econ. 2017 May 9;21(1):99–131. doi: 10.1007/s10683-017-9527-2 (PMC5807491; doi:10.1007/s10683-017-9527-2)
Supplement: Supplementary file 2 — Supplementary materials 2 Experimental data and analysis files (Zip 14,352 kb) [file 10683_2017_9527_MOESM2_ESM.zip › data and code/agm analysis.do]

***************************************************************************************
***																					***
*** 					Conducting interactive experiments online					***
***											by										***
***					Antonio A. Arechar, Simon Gaechter & Lucas Molleman	      		***
***										 5/4/2017									***
***							This code is written in Stata SE 14.2					***
***																					***
***************************************************************************************

cd "C:\...."  //<--- Replace this path with your own.
set more off
use agm.dta, clear

***	0	Generate auxiliary variables
	** Locations
	gen boston2014 = city==101
	gen newhaven = city==102
	gen mturk = city==103
	gen lab=city==101 | city==102
	** punishment likelihood
	gen punished=punishment>0
	replace punished=. if p==0
	**	Antisocial
	gen antisocial = otherscontribution>=senderscontribution
	gen sp_20_11=punishment if senderscontribution- otherscontribution>10
	gen sp_10_1=punishment if senderscontribution- otherscontribution>0 &  senderscontribution- otherscontribution<11
	gen ap_0=punishment if senderscontribution-otherscontribution==0
	gen ap_1_10=punishment if otherscontribution- senderscontribution>0 &  otherscontribution- senderscontribution<11
	gen ap_11_20=punishment if otherscontribution- senderscontribution>10
	**	Average Cont of others apart from me and the receiver
	bys p groupid period: egen sum = sum(senderscontribution)
	**	Each goup has 12 lines of values (a-b a-c a-d and so on)
	gen average = (sum - 3* senderscontribution - 3* otherscontribution)/6
	drop sum
	**	Punishment lag
	sort p groupid subjectid period
	gen recpunlag = recpun[_n-3]
	replace recpunlag=0 if period==1 & p==1
	**	Final period
	gen finalperiod = period==10 | period==20
	** Unique subject value
	bys p subjectid period: gen firstrow = (_n  == 1)
	** Period forward
	sort p groupid subjectid period
	gen nextcontrib = senderscontribution[_n+3] 
	replace nextcontrib=. if period==10 | period==20	
	gen chcon = senderscontribution[_n+3] - senderscontribution
	replace chcon=. if period==10 | period==20	
	** Group mean contribution
	bys p groupid period: egen mean = mean(senderscontribution)
	** interactions
	gen turk_per=mturk*period
	** profits
	bys p subjectid period: egen totp = sum(punishment)
	replace totp=. if p==0
	gen profit=20-senderscontribution+1.6*(mean)	
	replace profit=max(0,20-senderscontribution+1.6*(mean)-recpun*3)-totp if p==1
	bys subjectid: egen totalearned=sum(profit)
	gen paid=1+0.01*(25+totalearned/3) if mturk==1
	replace paid=10+0.02*(25+totalearned/3) if mturk==0	
	** mean & std dev per group
	bys p groupid period: egen groupmean=mean(senderscontribution) if firstrow==1 //if firstrow not specified will calculate wrong	
	bys p groupid period: egen groupsd=sd(senderscontribution) if firstrow==1 //if firstrow not specified will calculate wrong
	** mean & std dev per group apart from me	
	bys p groupid period: egen s1=mean(senderscontribution) if firstrow==1 & sender!=1
	bys p groupid period: egen sender1=mean(s1) if firstrow==1
	bys p groupid period: egen s2=mean(senderscontribution) if firstrow==1 & sender!=2
	bys p groupid period: egen sender2=mean(s2) if firstrow==1
	bys p groupid period: egen s3=mean(senderscontribution) if firstrow==1 & sender!=3
	bys p groupid period: egen sender3=mean(s3) if firstrow==1
	bys p groupid period: egen s4=mean(senderscontribution) if firstrow==1 & sender!=4
	bys p groupid period: egen sender4=mean(s4) if firstrow==1
	gen meanothers=sender1 if sender==1
	replace meanothers=sender2 if sender==2
	replace meanothers=sender3 if sender==3
	replace meanothers=sender4 if sender==4
	drop s1-sender4	
	bys p groupid period: egen sd1=sd(senderscontribution) if firstrow==1 & sender!=1
	bys p groupid period: egen sender1=mean(sd1) if firstrow==1
	bys p groupid period: egen sd2=sd(senderscontribution) if firstrow==1 & sender!=2
	bys p groupid period: egen sender2=mean(sd2) if firstrow==1
	bys p groupid period: egen sd3=sd(senderscontribution) if firstrow==1 & sender!=3
	bys p groupid period: egen sender3=mean(sd3) if firstrow==1
	bys p groupid period: egen sd4=sd(senderscontribution) if firstrow==1 & sender!=4
	bys p groupid period: egen sender4=mean(sd4) if firstrow==1
	gen sdothers=sender1 if sender==1
	replace sdothers=sender2 if sender==2
	replace sdothers=sender3 if sender==3
	replace sdothers=sender4 if sender==4
	drop sd1-sender4	
	** Contribution forward
	sort p groupid subjectid period
	by p groupid subjectid: gen scfwd=senderscontribution[_n+3]
	by p groupid subjectid: gen scbwd=senderscontribution[_n-3]
	by p groupid subjectid: gen mofwd=meanothers[_n+3]
	by p groupid subjectid: gen mobwd=meanothers[_n-3]	
	gen contribfwd = senderscontribution[_n+3] if firstrow==1
	replace contribfwd=. if period==10 | period==20	
	** Change in contribution forward as a fraction of what possibly could have been changed
	gen diff=contribfwd-senderscontribution
	replace diff=diff/senderscontribution if diff<0
	replace diff=diff/(20-senderscontribution) if diff>0
	replace diff=(diff+1)/2
	** ct+1 = recpun + (xothers - owncontribution) + period
	gen period10=period==10	
	gen poschcon=chcon>=0
	gen negchcon=chcon<=0
	gen binrecpun=recpun>0 if p==1
	gen f9 = period==9 | period==19	
	bys p groupid period: egen sumaa = sum(senderscontribution) // Average contribution of others apart from me and the receiver
	gen avgcothaa = (sumaa - 3* senderscontribution - 3* otherscontribution)/6		
	gen fsp_20_11=punished if  senderscontribution- otherscontribution>10
	gen fsp_10_1=punished if  senderscontribution- otherscontribution>0 &  senderscontribution- otherscontribution<11
	gen fap_0=punished if senderscontribution-otherscontribution==0
	gen fap_1_10=punished if otherscontribution- senderscontribution>0 &  otherscontribution- senderscontribution<11
	gen fap_11_20=punished if otherscontribution- senderscontribution>10	
	gen final = period==9 | period==19	
	gen new_fsp_20_16 = punished if  senderscontribution - otherscontribution>15
	gen new_fsp_15_11 = punished if  senderscontribution - otherscontribution>10 &  senderscontribution- otherscontribution<16
	gen new_fsp_10_6 = punished if  senderscontribution - otherscontribution>5 &  senderscontribution- otherscontribution<11
	gen new_fsp_5_1 = punished if  senderscontribution - otherscontribution>0 &  senderscontribution- otherscontribution<6
	gen new_fap_0 = punished if senderscontribution - otherscontribution==0
	gen new_fap_1_5 = punished if otherscontribution - senderscontribution>0 &  otherscontribution - senderscontribution<6
	gen new_fap_6_10 = punished if otherscontribution - senderscontribution>5 &  otherscontribution - senderscontribution<11
	gen new_fap_11_15 = punished if otherscontribution - senderscontribution>10 &  otherscontribution - senderscontribution<16
	gen new_fap_16_20 = punished if otherscontribution - senderscontribution>15		
	replace female=. if gender=="99"	// 4 people did not enter a value for gender
	replace female=. if gender==""	
	replace singlechild=. if siblings==.
	gen size=townSize
	destring size, replace
	replace size=. if gender==""
	gen foreign=0	
	replace foreign=1 if grewUp=="Australia" | grewUp=="Canada" | grewUp=="China" | grewUp=="Germany" | grewUp=="India" | grewUp=="International" | grewUp=="Istanbul, Turkey" | grewUp=="Overseas" | grewUp=="Philippines" | grewUp=="Singapore" | grewUp=="Tamaulipas, Mexico" | grewUp=="new zealand" | grewUp=="overseas, France"
	replace foreign=. if grewUp=="" | gender==""	
	gen club=0	
	replace club=1 if clubMember=="1"
	replace club=. if clubMember=="99" | gender==""	
	encode session, gen(SN)
	
*********************************************************************
**** 2.A case study to compare online and laboratory experiments ****
*********************************************************************
	
	preserve
		collapse SN mturk age fem paid, by(subjectid)
		tab SN mturk				// 8 sessions in the lab; 24 sessions on mturk
		tab mturk					// 72 participants in the lab; 248 participants on mturk
		bys mturk: sum age 			// 25.2 yo in the lab; 31.5 yo on mturk
		bys mturk: sum fem			// 42.3% female in the lab; 38.4% female on mturk		
		bys mturk: sum paid			// $20.02 in the lab; £6.69 on mturk
	restore

*********************************************************************************************************
**** 3.Methodological differences in conducting interactive experiments in the laboratory and online ****
*********************************************************************************************************
			
	preserve	
		use demographics.dta, clear		
		destring period enterQuiz enterWait0 quizFail, replace		
		gen lab=regexm(session, "_")
		encode sessionid, gen(SN)
		gen groupid=SN*100+group
		bys groupid: egen sum_periods=sum(period)
		gen complete_group=sum_periods==84
		drop if enterQuiz==0	// looks only for subjects who entered the quiz, 153 excluded
		gen passedQuiz=enterWait0>0
		bys lab:tab passedQuiz				// 83.2 of the individuals who did reach the comprehension questions solved them succesfully.
		/*fn 14*/bys lab:sum quizFail		// 4.68 vs 4.46; p=0.245
		/*fn 14*/ranksum quizFail, by(lab)
		gen a3=(regexm(onPage, "earningsWaitingRoom") | regexm(onPage, "leftExperimentWaitedTooLong") | regexm(onPage, "wait_0") | regexm(onPage, "experimentTerminatedBeforeS")) & passedQuiz==1	// 61 passing participants were not matched.
		replace a3=0 if period==11	// 3 subjects left the experiment in period 11, so they were assigned a group originally.
		replace a3=1 if a3==0 & passedQuiz==1 & (group==. | group==0) & period==0	// 2 additional participants passing the quiz could not be allocated into a group.		 
		tab a3 if passedQuiz==1 & lab==0	// 89% of participants who correctly completed the comprehension questions were succesfully matched into a group.		
		tab group if passedQuiz==1 & lab==0 & group>0 & a3==0			// we start with 117 groups or 468 people.
		tab period if passedQuiz==1 & lab==0 & group>0 & a3==0			// 84 participants (18%) who started dropped out at some point (did not reach 21).
		tab complete_group if passedQuiz==1 & lab==0 & group>0 & a3==0	// 53% of groups finished with all four members.
	restore	
	preserve
		use agm_raw.dta, clear	
		format groupid %9.0f
		gen mturk = city==103
		gen periodo=p*10+period
		bys subjectid: egen maxperiod=max(periodo)
		bys groupid: egen cuenta=count(ones)
		bys subjectid periodo: gen firstrowsbjper = (_n  == 1)
		bys subjectid: gen firstrowsbj = (_n  == 1)	
		/*Figure 1*/ bys groupid periodo: egen group_size_per_period=count(ones)
		/*Figure 1*/ tab periodo group_size_per_period if firstrowsbjper==1	& mturk==1	// "2"=2; "6"=3; "12"=4
		bys groupid periodo: egen mean = mean(senderscontribution)
		bys subjectid periodo: egen totp = sum(punishment)
		replace totp=. if p==0		
		gen profit=20-senderscontribution+1.6*(mean)		
		replace profit=max(0,20-senderscontribution+1.6*(mean)-recpun*3)-totp if p==1
		bys subjectid: egen totalearned=sum(profit)		
		gen paid=1+0.01*(25+totalearned/3) if mturk==1		
		replace paid=10+0.02*(25+totalearned/3) if mturk==0			
		gen complete=cuenta==240
		sum paid if firstrowsbjper==1 & periodo==20 & mturk==1 & complete==0	// 133 subjects earned $5.46 in incomplete groups
		sum paid if firstrowsbjper==1 & periodo==20 & mturk==1 & complete==1	// 248 subjects earned $6.69 in complete groups
		/*fn 20*/ dis 133*5.45522				// $725.54 total paid in incomplete groups
		/*fn 20*/ dis 248*6.691815				// $1659.57 total paid in complete groups
		/*fn 20*/ dis (60+725.54+1659.57)*0.2	// $489.02 paid in mturk fees
		dis (60+725.54+1659.57+489.02)/62		// Corresponding costs online were $47.32 		
	restore			
	
*******************
**** 4.Results ****
*******************		
	
	/*Figure 2*/tabstat senderscontribution if p==0 & lab==1, by(period)
	/*Figure 2*/bys period: reg senderscontribution if lab==1 & p==0 & firstrow==1, cluster(groupid)
	/*Figure 2*/tabstat senderscontribution if p==1 & lab==1, by(period)
	/*Figure 2*/bys period: reg senderscontribution if lab==1 & p==1 & firstrow==1, cluster(groupid)
	/*Figure 2*/tabstat senderscontribution if p==0 & lab==0, by(period)
	/*Figure 2*/bys period: reg senderscontribution if lab==0 & p==0 & firstrow==1, cluster(groupid)
	/*Figure 2*/tabstat senderscontribution if p==1 & lab==0, by(period)
	/*Figure 2*/bys period: reg senderscontribution if lab==0 & p==1 & firstrow==1, cluster(groupid)	
	mean senderscontribution if mturk==1 & p==0 & firstrow==1, cluster(groupid)	// 12.52
	mean senderscontribution if mturk==0 & p==0 & firstrow==1, cluster(groupid)	// 8.30	
		preserve	// p=0.003
			keep if p==0
			collapse senderscontribution, by(mturk groupid)
			ranksum senderscontribution , by(mturk)
		restore
	mean senderscontribution if mturk==1 & p==0 & firstrow==1 & period==1, cluster(groupid)	// 15
	mean senderscontribution if mturk==0 & p==0 & firstrow==1 & period==1, cluster(groupid)	// 11.04
		preserve	// p<0.001
			keep if period==1 & p==0
			collapse senderscontribution, by(mturk groupid)
			ranksum senderscontribution , by(mturk)
		restore	
	reg senderscontribution age mturk if p==0 & period==1, cluster(groupid)	// age -> beta=0.132, p=0.031; mturk dummy -> beta=0.182, p=0.004
		reg senderscontribution age mturk if p==0 & period==1, beta
	mean senderscontribution if mturk==0 & p==0 & firstrow==1 & period==10, cluster(groupid) // 4.63
	mean senderscontribution if mturk==0 & p==1 & firstrow==1 & period==1, cluster(groupid) // 12.94
		preserve // p<0.001
			keep if mturk==0 & ((period==10 & p==0) | (period==1 & p==1))
			collapse senderscontribution, by(period groupid)
			ranksum senderscontribution , by(period)
		restore			
	mean senderscontribution if mturk==1 & p==0 & firstrow==1 & period==10, cluster(groupid) // 7.85
	mean senderscontribution if mturk==1 & p==1 & firstrow==1 & period==1, cluster(groupid) // 16.15
		preserve // p<0.001
			keep if mturk==1 & ((period==10 & p==0) | (period==1 & p==1))
			collapse senderscontribution, by(period groupid)
			ranksum senderscontribution , by(period)
		restore		
	mean senderscontribution if mturk==0 & p==1 & firstrow==1, cluster(groupid) // 16.26
	mean senderscontribution if mturk==0 & p==0 & firstrow==1, cluster(groupid) // 8.30
		preserve // p<0.001
			keep if mturk==0
			collapse senderscontribution, by(p groupid)
			ranksum senderscontribution , by(p)
		restore	
	mean senderscontribution if mturk==1 & p==1 & firstrow==1, cluster(groupid) // 17.15
	mean senderscontribution if mturk==1 & p==0 & firstrow==1, cluster(groupid)	// 12.52 
		preserve // p<0.001
			keep if mturk==1
			collapse senderscontribution, by(p groupid)
			ranksum senderscontribution , by(p)
		restore
	mean senderscontribution if mturk==0 & p==1 & firstrow==1, cluster(groupid) // 16.26
	mean senderscontribution if mturk==1 & p==1 & firstrow==1, cluster(groupid) // 17.15
		preserve // p=0.008
			keep if p==1
			collapse senderscontribution, by(mturk groupid)
			ranksum senderscontribution , by(mturk)
		restore	
	/*Table 2*/tobit senderscontribution period period10 if p==0 & mturk==0 & firstrow==1, robust cluster(groupid) ll
	/*Table 2*/tobit senderscontribution period period10 if p==0 & mturk==1 & firstrow==1, robust cluster(groupid) ll
	/*Table 2*/tobit senderscontribution period period10 mturk if p==0 & firstrow==1, robust cluster(groupid) ll
	/*Table 2*/tobit senderscontribution period period10 if p==1 & mturk==0 & firstrow==1, robust cluster(groupid) ul
	/*Table 2*/tobit senderscontribution period period10 if p==1 & mturk==1 & firstrow==1, robust cluster(groupid) ul
	/*Table 2*/tobit senderscontribution period period10 mturk if p==1 & firstrow==1, robust cluster(groupid) ul	
		tobit senderscontribution period period10 if mturk==0 & p==0 & firstrow==1, ll 
			est store lab_n
		tobit senderscontribution period period10 if mturk==0 & p==1 & firstrow==1,  ul
			est store lab_p
		tobit senderscontribution period period10 if mturk==1 & p==0 & firstrow==1, ll 
			est store turk_n
		tobit senderscontribution period period10 if mturk==1 & p==1 & firstrow==1,  ul
			est store turk_p
		suest lab_n lab_p turk_n turk_p, cluster(groupid)	
	test [lab_n_model]_cons - [turk_n_model]_cons = 0 // Wald test on regression constants: p<0.001	
	test [lab_n_model]period - [turk_n_model]period = 0 //differences in coefficients of period in the laboratory and online: p=0.624	
	test [lab_p_model]_cons - [turk_p_model]_cons = 0 //Wald test on regression constants: p=0.084; Table 2, columns 5 and 6
	test [lab_p_model]period - [turk_p_model]period = 0 //Wald test on period: p=0.407; Table 2, columns 5 and 6	
	/*fn 24*/tobit senderscontribution period10 mturk##c.period if p==0 & firstrow==1, cluster(groupid) ll
	/*fn 24*/tobit senderscontribution period10 mturk##c.period if p==1 & firstrow==1, cluster(groupid) ul
	/*Table 3*/tobit senderscontribution period period10 mobwd if mturk==0 & p==0, cluster(groupid) ll
	/*Table 3*/tobit senderscontribution period period10 mobwd if mturk==1 & p==0, cluster(groupid) ll 
	/*Table 3*/tobit senderscontribution period period10 mobwd mturk if p==0, cluster(groupid) ll 
		tobit senderscontribution period period10 mobwd if mturk==0 & p==0, ll
			est store lab_n
		tobit senderscontribution period period10 mobwd if mturk==1 & p==0, ll
			est store turk_n
		suest lab_n turk_n, cluster(groupid)
	test [lab_n_model]mobwd - [turk_n_model]mobwd = 0 // Wald test on Mean peer contribution in t-1: p=0.505
	/*fn 25*/tobit senderscontribution period period10 c.mobwd##mturk if p==0, cluster(groupid) ll

	// 0.072 vs 0.167, p<0.001
	mean punished if mturk==1, cluster(groupid) // 0.072
	mean punished if mturk==0, cluster(groupid) // 0.167
		preserve // p<0.001
			collapse punished, by(mturk groupid)
			ranksum punished, by(mturk)
		restore	
	/*Figure 3*/tabstat punished if mturk==0 & p==1, by(period) stats(mean sem n)
	/*Figure 3*/tabstat punished if mturk==1 & p==1, by(period) stats(mean sem n)	
	mean profit if mturk==1 & p==1 & firstrow==1, cluster(groupid) // 26.91
	mean profit if mturk==0 & p==1 & firstrow==1, cluster(groupid) // 22.64
		preserve // p=0.002
			keep if p==1
			collapse profit, by(mturk groupid)
			ranksum profit, by(mturk)
		restore	
	mean punishment if mturk==1 & punished==1, cluster(groupid) // 4.15
	mean punishment if mturk==0 & punished==1, cluster(groupid) // 3.88
		preserve // p=0.545
			keep if punished==1
			collapse punishment, by(mturk groupid)
			ranksum punishment, by(mturk)
		restore	
	/*Figure 4*/tab punishment if mturk==0 & new_fsp_20_16!=.
	/*Figure 4*/tab punishment if mturk==0 & new_fsp_15_11!=.
	/*Figure 4*/tab punishment if mturk==0 & new_fsp_10_6!=.
	/*Figure 4*/tab punishment if mturk==0 & new_fsp_5_1!=.
	/*Figure 4*/tab punishment if mturk==0 & new_fap_0!=.
	/*Figure 4*/tab punishment if mturk==0 & new_fap_1_5!=.
	/*Figure 4*/tab punishment if mturk==0 & new_fap_6_10!=.
	/*Figure 4*/tab punishment if mturk==0 & new_fap_11_15!=.
	/*Figure 4*/tab punishment if mturk==0 & new_fap_16_20!=.
	/*Figure 4*/tab punishment if mturk==1 & new_fsp_20_16!=.
	/*Figure 4*/tab punishment if mturk==1 & new_fsp_15_11!=.
	/*Figure 4*/tab punishment if mturk==1 & new_fsp_10_6!=.
	/*Figure 4*/tab punishment if mturk==1 & new_fsp_5_1!=.
	/*Figure 4*/tab punishment if mturk==1 & new_fap_0!=.
	/*Figure 4*/tab punishment if mturk==1 & new_fap_1_5!=.
	/*Figure 4*/tab punishment if mturk==1 & new_fap_6_10!=.
	/*Figure 4*/tab punishment if mturk==1 & new_fap_11_15!=.
	/*Figure 4*/tab punishment if mturk==1 & new_fap_16_20!=.		
	/*Table 4*/ logit punished others senders avgcothaa recpunlag period period10 if p==1 & mturk==0, cluster(groupid)
	/*Table 4*/ logit punished others senders avgcothaa recpunlag period period10 if p==1 & mturk==1, cluster(groupid)
	/*Table 4*/ logit punished others senders avgcothaa recpunlag period period10 mturk if p==1, cluster(groupid)	
	/*Table 4*/ tobit punishment others senders avgcothaa recpunlag period period10 if p==1 & mturk==0, cluster(groupid) ll
	/*Table 4*/ tobit punishment others senders avgcothaa recpunlag period period10 if p==1 & mturk==1, cluster(groupid) ll	
	/*Table 4*/ tobit punishment others senders avgcothaa recpunlag period period10 mturk if p==1, cluster(groupid) ll	
		logit punished others senders avgcothaa recpunlag period period10 if p==1 & mturk==0
			est store lab_dec
		logit punished others senders avgcothaa recpunlag period period10 if p==1 & mturk==1
			est store turk_dec
		tobit punishment others senders avgcothaa recpunlag period period10 if p==1 & mturk==0, ll
			est store lab_pun
		tobit punishment others senders avgcothaa recpunlag period period10 if p==1 & mturk==1, ll
			est store turk_pun			
		suest lab_dec turk_dec lab_pun turk_pun, cluster(groupid)   		
	test [lab_dec_punished]_cons - [turk_dec_punished]_cons = 0	// Wald test on regression constants: p=0.014
	test [lab_pun_model]_cons - [turk_pun_model]_cons = 0	//  Wald test on regression constants: p=0.064
			
******************************************************
**** Appendix: Additional statistical analyses ****
******************************************************
			
	/*Table A1*/ tobit senderscontribution period period10 mturk if p==0 & firstrow==1, cluster(groupid) ll
	/*Table A1*/ tobit senderscontribution period period10 mturk age female singlechild foreign club if p==0 & firstrow==1, cluster(groupid) ll
	/*Table A1*/ tobit senderscontribution period period10 mturk if p==1 & firstrow==1, cluster(groupid) ul
	/*Table A1*/ tobit senderscontribution period period10 mturk age female singlechild foreign club if p==1 & firstrow==1, cluster(groupid) ul
	/*Table A1*/ xtmixed senderscontribution period period10 mturk if p==0 & firstrow==1, ||groupid: ||subjectid:, residuals(independent, by(mturk))
	/*Table A1*/ xtmixed senderscontribution period period10 mturk age female singlechild foreign club if p==0 & firstrow==1, ||groupid: ||subjectid:, residuals(independent, by(mturk))
	/*Table A1*/ xtmixed senderscontribution period period10 mturk if p==1 & firstrow==1, ||groupid: ||subjectid:, residuals(independent, by(mturk))
	/*Table A1*/ xtmixed senderscontribution period period10 mturk age female singlechild foreign club if p==1 & firstrow==1, ||groupid: ||subjectid:, residuals(independent, by(mturk))
		
	/*Table A2*/ tobit senderscontribution period period10 mobwd mturk if p==0, cluster(groupid) ll 
	/*Table A2*/ tobit senderscontribution period period10 mobwd mturk age female singlechild foreign club if p==0, cluster(groupid) ll 	
	/*Table A2*/ xtmixed senderscontribution period period10 mobwd mturk if p==0,  ||groupid: ||subjectid:, residuals(independent, by(mturk))
	/*Table A2*/ xtmixed senderscontribution period period10 mobwd mturk age female singlechild foreign club if p==0,  ||groupid: ||subjectid:, residuals(independent, by(mturk))
		
	/*Table A3*/ bys mturk: logit punished senders others avgcothaa recpunlag period period10 if antisocial==0, cluster(groupid)		
	/*Table A3*/ logit punished senders others avgcothaa recpunlag period period10 mturk if antisocial==0, cluster(groupid)
	/*Table A3*/ logit punished senders others avgcothaa recpunlag period period10 mturk age female singlechild foreign club if antisocial==0, cluster(groupid)
	/*Table A3*/ bys mturk: logit punished senders others avgcothaa recpunlag period period10 if antisocial==1, cluster(groupid)
	/*Table A3*/ logit punished senders others avgcothaa recpunlag period period10 mturk if antisocial==1, cluster(groupid)
	/*Table A3*/ logit punished senders others avgcothaa recpunlag period period10 mturk age female singlechild foreign club if antisocial==1, cluster(groupid)
	/*Table A3*/ bys mturk: xtmixed punished senders others avgcothaa recpunlag period period10 if antisocial==0, ||groupid: ||subjectid:, residuals(independent, by(mturk))
	/*Table A3*/ xtmixed punished senders others avgcothaa recpunlag period period10 mturk if antisocial==0, ||groupid: ||subjectid:, residuals(independent, by(mturk))
	/*Table A3*/ xtmixed punished senders others avgcothaa recpunlag period period10 mturk age female singlechild foreign club if antisocial==0, ||groupid: ||subjectid:, residuals(independent, by(mturk))
	/*Table A3*/ bys mturk: xtmixed punished senders others avgcothaa recpunlag period period10 if antisocial==1, ||groupid: ||subjectid:, residuals(independent, by(mturk))
	/*Table A3*/ xtmixed punished senders others avgcothaa recpunlag period period10 mturk if antisocial==1, ||groupid: ||subjectid:, residuals(independent, by(mturk))
	/*Table A3*/ xtmixed punished senders others avgcothaa recpunlag period period10 mturk age female singlechild foreign club if antisocial==1, ||groupid: ||subjectid:, residuals(independent, by(mturk))		
	
