# Supplementary material for: Conducting interactive experiments online
Source: Exp Econ. 2017 May 9;21(1):99–131. doi: 10.1007/s10683-017-9527-2 (PMC5807491; doi:10.1007/s10683-017-9527-2)
Supplement: Supplementary file 2 — Supplementary materials 2 Experimental data and analysis files (Zip 14,352 kb) [file 10683_2017_9527_MOESM2_ESM.zip › data and code/agm_raw.csv]

city	sessionid	groupid	mgroupid	subjectid	p	secseq	period	senderscontribution	otherscontribution	punishment	recpun	civic	ruleoflaw	female	age	numknown	singlechild	ageu21	urbanbackground	middleclass	membership	group	subject	receiver	earningsFirstStage	earnings	punishmentGiven	punishmentReceived	totalEarnings	decisionTime	punishmentTime	decisionPushed	resultsScreenPushed	infoScreenPushed	instructionsOK	quizOK	quiz2OK	decisionOK	resultsOK	infoOK	punishmentOK	ppGroup	currentGroupSize	randomid	randomidNotPlayed	onPage	selfDisconnect	otherDisconnect	expTerminated
Boston 2014	141201_0930	101000	101000	101003	N-experiment	0	4	0	20			8.653322	1.53994	0	18		0	1				1	3	4	0	32	0	0	108	5	0	0	0	0	0	0	0	1	1	1	0	1	4	A3		/hively/HTG_lab/earnings.php	0	1	0
Boston 2014	141201_0930	102000	102000	102009	N-experiment	0	9	20	20			8.653322	1.53994	0	20		0	1				2	9	4	0	32	0	0	276.6	3	0	0	0	0	0	0	0	1	1	1	0	2	4	A9		/hively/HTG_lab/earnings.php	0	0	0
Boston 2014	141201_0930	102000	102000	102001	P-experiment	1	1	20	20	0	0	8.653322	1.53994	0	22		0	0				2	1	4	32	32	0	0	382.6	7	5	0	0	0	0	0	0	1	1	1	1	2	4	A1		/hively/HTG_lab/earnings.php	0	0	0
Boston 2014	141201_0930	101000	101000	101004	N-experiment	0	1	5	10			8.653322	1.53994	0	21		0	0				1	4	4	0	21	0	0	21	6	0	0	0	0	0	0	0	1	1	1	0	1	4	A4		/hively/HTG_lab/earnings.php	0	1	0
Boston 2014	141201_0930	101000	101000	101004	P-experiment	1	6	20	20	0	0	8.653322	1.53994	0	21		0	0				1	4	2	32	32	0	0	383	6	4	0	0	0	0	0	0	1	1	1	1	1	4	A4		/hively/HTG_lab/earnings.php	0	1	0
Boston 2014	141201_0930	102000	102000	102001	P-experiment	1	2	20	20	0	0	8.653322	1.53994	0	22		0	0				2	1	2	32	32	0	0	414.6	5	5	0	0	0	0	0	0	1	1	1	1	2	4	A1		/hively/HTG_lab/earnings.php	0	0	0
Boston 2014	141201_0930	101000	101000	101003	P-experiment	1	10	20	20	0	0	8.653322	1.53994	0	18		0	1				1	3	1	31	31.2	0	0	538.2	4	5	0	0	0	0	0	0	1	1	1	1	1	4	A3		/hively/HTG_lab/earnings.php	0	1	0
Boston 2014	141201_0930	102000	102000	102012	N-experiment	0	2	20	13			8.653322	1.53994	0	21		0	0				2	12	1	0	27.6	0	0	47.6	6	0	0	0	0	0	0	0	1	1	1	0	2	4	A12		/hively/HTG_lab/earnings.php	0	0	0
Boston 2014	141201_0930	101000	101000	101002	P-experiment	1	1	20	10	3	0	8.653322	1.53994	0	22		0	0				1	2	3	16	3	13	0	266	13	47	0	0	0	0	0	0	1	1	1	1	1	4	A2		/hively/HTG_lab/earnings.php	0	1	0
Boston 2014	141201_0930	101000	101000	101003	N-experiment	0	6	0	0			8.653322	1.53994	0	18		0	1				1	3	4	0	28	0	0	148	3	0	0	0	0	0	0	0	1	1	1	0	1	4	A3		/hively/HTG_lab/earnings.php	0	1	0
Boston 2014	141201_0930	101000	101000	101004	P-experiment	1	3	20	20	0	5	8.653322	1.53994	0	21		0	0				1	4	1	32	17	0	5	287	3	4	0	0	0	0	0	0	1	1	1	1	1	4	A4		/hively/HTG_lab/earnings.php	0	1	0
Boston 2014	141201_0930	102000	102000	102001	N-experiment	0	10	20	20			8.653322	1.53994	0	22		0	0				2	1	3	0	32	0	0	325.6	4	0	0	0	0	0	0	0	1	1	1	0	2	4	A1		/hively/HTG_lab/earnings.php	0	0	0
Boston 2014	141201_0930	101000	101000	101005	P-experiment	1	7	20	20	0	0	8.653322	1.53994	1	18		0	1				1	5	1	32	32	0	0	382	4	4	0	0	0	0	0	0	1	1	1	1	1	4	A5		/hively/HTG_lab/earnings.php	0	1	0
Boston 2014	141201_0930	102000	102000	102008	P-experiment	1	10	8	0	4	8	8.653322	1.53994	1	20		0	1				2	8	1	31	3.2	4	8	426.2	6	10	0	0	0	0	0	0	1	1	1	1	2	4	A8		/hively/HTG_lab/earnings.php	0	0	0
Boston 2014	141201_0930	102000	102000	102001	P-experiment	1	6	20	20	10	12	8.653322	1.53994	0	22		0	0				2	1	2	24	-30	30	12	434	4	12	0	0	0	0	0	0	1	1	1	1	2	4	A1		/hively/HTG_lab/earnings.php	0	0	0
Boston 2014	141201_0930	101000	101000	101003	N-experiment	0	7	0	0			8.653322	1.53994	0	18		0	1				1	3	4	0	20	0	0	168	5	0	0	0	0	0	0	0	1	1	1	0	1	4	A3		/hively/HTG_lab/earnings.php	0	1	0
Boston 2014	141201_0930	101000	101000	101002	P-experiment	1	5	20	20	0	0	8.653322	1.53994	0	22		0	0				1	2	2	32	32	0	0	370	31	5	0	0	0	0	0	0	1	1	1	1	1	4	A2		/hively/HTG_lab/earnings.php	0	1	0
Boston 2014	141201_0930	102000	102000	102008	P-experiment	1	2	20	20	0	0	8.653322	1.53994	1	20		0	1				2	8	4	32	32	0	0	406.6	4	6	0	0	0	0	0	0	1	1	1	1	2	4	A8		/hively/HTG_lab/earnings.php	0	0	0
Boston 2014	141201_0930	102000	102000	102001	N-experiment	0	1	5	20			8.653322	1.53994	0	22		0	0				2	1	4	0	35	0	0	35	10	0	0	0	0	0	0	0	1	1	1	0	2	4	A1		/hively/HTG_lab/earnings.php	0	0	0
Boston 2014	141201_0930	102000	102000	102012	P-experiment	1	4	20	20	0	10	8.653322	1.53994	0	21		0	0				2	12	2	24	0	0	10	424.6	5	11	0	0	0	0	0	0	1	1	1	1	2	4	A12		/hively/HTG_lab/earnings.php	0	0	0
Boston 2014	141201_0930	101000	101000	101002	N-experiment	0	9	0	0			8.653322	1.53994	0	22		0	0				1	2	4	0	20	0	0	218	3	0	0	0	0	0	0	0	1	1	1	0	1	4	A2		/hively/HTG_lab/earnings.php	0	1	0
Boston 2014	141201_0930	101000	101000	101002	P-experiment	1	8	20	20	0	0	8.653322	1.53994	0	22		0	0				1	2	4	32	32	0	0	466	3	3	0	0	0	0	0	0	1	1	1	1	1	4	A2		/hively/HTG_lab/earnings.php	0	1	0
Boston 2014	141201_0930	101000	101000	101005	P-experiment	1	3	20	20	0	5	8.653322	1.53994	1	18		0	1				1	5	2	32	17	0	5	254	4	5	0	0	0	0	0	0	1	1	1	1	1	4	A5		/hively/HTG_lab/earnings.php	0	1	0
Boston 2014	141201_0930	102000	102000	102001	N-experiment	0	1	5	10			8.653322	1.53994	0	22		0	0				2	1	2	0	35	0	0	35	10	0	0	0	0	0	0	0	1	1	1	0	2	4	A1		/hively/HTG_lab/earnings.php	0	0	0
Boston 2014	141201_0930	102000	102000	102001	P-experiment	1	3	20	20	0	0	8.653322	1.53994	0	22		0	0				2	1	2	32	32	0	0	446.6	4	4	0	0	0	0	0	0	1	1	1	1	2	4	A1		/hively/HTG_lab/earnings.php	0	0	0
Boston 2014	141201_0930	102000	102000	102012	N-experiment	0	7	20	20			8.653322	1.53994	0	21		0	0				2	12	3	0	32	0	0	207.6	6	0	0	0	0	0	0	0	1	1	1	0	2	4	A12		/hively/HTG_lab/earnings.php	0	0	0
Boston 2014	141201_0930	102000	102000	102009	P-experiment	1	3	20	20	0	0	8.653322	1.53994	0	20		0	1				2	9	1	32	32	0	0	429.6	4	3	0	0	0	0	0	0	1	1	1	1	2	4	A9		/hively/HTG_lab/earnings.php	0	0	0
Boston 2014	141201_0930	102000	102000	102001	N-experiment	0	6	20	20			8.653322	1.53994	0	22		0	0				2	1	3	0	32	0	0	197.6	4	0	0	0	0	0	0	0	1	1	1	0	2	4	A1		/hively/HTG_lab/earnings.php	0	0	0
Boston 2014	141201_0930	102000	102000	102012	N-experiment	0	8	20	20			8.653322	1.53994	0	21		0	0				2	12	3	0	32	0	0	239.6	6	0	0	0	0	0	0	0	1	1	1	0	2	4	A12		/hively/HTG_lab/earnings.php	0	0	0
Boston 2014	141201_0930	101000	101000	101005	N-experiment	0	9	0	0			8.653322	1.53994	1	18		0	1				1	5	1	0	20	0	0	178	3	0	0	0	0	0	0	0	1	1	1	0	1	4	A5		/hively/HTG_lab/earnings.php	0	1	0
Boston 2014	141201_0930	101000	101000	101002	P-experiment	1	5	20	20	0	0	8.653322	1.53994	0	22		0	0				1	2	4	32	32	0	0	370	31	5	0	0	0	0	0	0	1	1	1	1	1	4	A2		/hively/HTG_lab/earnings.php	0	1	0
Boston 2014	141201_0930	101000	101000	101005	P-experiment	1	6	20	20	0	0	8.653322	1.53994	1	18		0	1				1	5	2	32	32	0	0	350	3	3	0	0	0	0	0	0	1	1	1	1	1	4	A5		/hively/HTG_lab/earnings.php	0	1	0
Boston 2014	141201_0930	102000	102000	102012	P-experiment	1	9	0	15	1	15	8.653322	1.53994	0	21		0	0				2	12	2	29	-13	13	15	409	5	11	0	0	0	0	0	0	1	1	1	1	2	4	A12		/hively/HTG_lab/earnings.php	0	0	0
Boston 2014	141201_0930	102000	102000	102008	P-experiment	1	2	20	20	0	0	8.653322	1.53994	1	20		0	1				2	8	3	32	32	0	0	406.6	4	6	0	0	0	0	0	0	1	1	1	1	2	4	A8		/hively/HTG_lab/earnings.php	0	0	0
Boston 2014	141201_0930	101000	101000	101003	P-experiment	1	1	10	10	0	3	8.653322	1.53994	0	18		0	1				1	3	3	26	17	0	3	270	10	23	0	0	0	0	0	0	1	1	1	1	1	4	A3		/hively/HTG_lab/earnings.php	0	1	0
Boston 2014	141201_0930	102000	102000	102009	P-experiment	1	1	20	20	0	0	8.653322	1.53994	0	20		0	1				2	9	2	32	32	0	0	365.6	5	6	0	0	0	0	0	0	1	1	1	1	2	4	A9		/hively/HTG_lab/earnings.php	0	0	0
Boston 2014	141201_0930	101000	101000	101003	P-experiment	1	4	20	20	0	0	8.653322	1.53994	0	18		0	1				1	3	4	32	32	0	0	347	4	8	0	0	0	0	0	0	1	1	1	1	1	4	A3		/hively/HTG_lab/earnings.php	0	1	0
Boston 2014	141201_0930	102000	102000	102012	N-experiment	0	1	20	15			8.653322	1.53994	0	21		0	0				2	12	3	0	20	0	0	20	23	0	0	0	0	0	0	0	1	1	1	0	2	4	A12		/hively/HTG_lab/earnings.php	0	0	0
Boston 2014	141201_0930	101000	101000	101003	P-experiment	1	7	20	20	0	0	8.653322	1.53994	0	18		0	1				1	3	1	32	32	0	0	443	4	4	0	0	0	0	0	0	1	1	1	1	1	4	A3		/hively/HTG_lab/earnings.php	0	1	0
Boston 2014	141201_0930	101000	101000	101005	N-experiment	0	2	0	5			8.653322	1.53994	1	18		0	1				1	5	3	0	22	0	0	38	4	0	0	0	0	0	0	0	1	1	1	0	1	4	A5		/hively/HTG_lab/earnings.php	0	1	0
Boston 2014	141201_0930	101000	101000	101005	N-experiment	0	10	0	0			8.653322	1.53994	1	18		0	1				1	5	2	0	20	0	0	198	4	0	0	0	0	0	0	0	1	1	1	0	1	4	A5		/hively/HTG_lab/earnings.php	0	1	0
Boston 2014	141201_0930	101000	101000	101002	P-experiment	1	7	20	20	0	0	8.653322	1.53994	0	22		0	0				1	2	3	32	32	0	0	434	6	5	0	0	0	0	0	0	1	1	1	1	1	4	A2		/hively/HTG_lab/earnings.php	0	1	0
Boston 2014	141201_0930	102000	102000	102008	N-experiment	0	2	16	20			8.653322	1.53994	1	20		0	1				2	8	4	0	31.6	0	0	61.6	11	0	0	0	0	0	0	0	1	1	1	0	2	4	A8		/hively/HTG_lab/earnings.php	0	0	0
Boston 2014	141201_0930	102000	102000	102008	N-experiment	0	1	10	5			8.653322	1.53994	1	20		0	1				2	8	1	0	30	0	0	30	15	0	0	0	0	0	0	0	1	1	1	0	2	4	A8		/hively/HTG_lab/earnings.php	0	0	0
Boston 2014	141201_0930	102000	102000	102001	N-experiment	0	7	20	20			8.653322	1.53994	0	22		0	0				2	1	4	0	32	0	0	229.6	3	0	0	0	0	0	0	0	1	1	1	0	2	4	A1		/hively/HTG_lab/earnings.php	0	0	0
Boston 2014	141201_0930	101000	101000	101002	N-experiment	0	10	0	0			8.653322	1.53994	0	22		0	0				1	2	2	0	20	0	0	238	4	0	0	0	0	0	0	0	1	1	1	0	1	4	A2		/hively/HTG_lab/earnings.php	0	1	0
Boston 2014	141201_0930	101000	101000	101004	N-experiment	0	4	10	0			8.653322	1.53994	0	21		0	0				1	4	1	0	22	0	0	88	4	0	0	0	0	0	0	0	1	1	1	0	1	4	A4		/hively/HTG_lab/earnings.php	0	1	0
Boston 2014	141201_0930	101000	101000	101003	N-experiment	0	5	20	0			8.653322	1.53994	0	18		0	1				1	3	4	0	12	0	0	120	4	0	0	0	0	0	0	0	1	1	1	0	1	4	A3		/hively/HTG_lab/earnings.php	0	1	0
Boston 2014	141201_0930	101000	101000	101004	N-experiment	0	4	10	20			8.653322	1.53994	0	21		0	0				1	4	4	0	22	0	0	88	4	0	0	0	0	0	0	0	1	1	1	0	1	4	A4		/hively/HTG_lab/earnings.php	0	1	0
Boston 2014	141201_0930	102000	102000	102008	N-experiment	0	3	20	20			8.653322	1.53994	1	20		0	1				2	8	1	0	32	0	0	93.6	4	0	0	0	0	0	0	0	1	1	1	0	2	4	A8		/hively/HTG_lab/earnings.php	0	0	0
Boston 2014	141201_0930	101000	101000	101002	N-experiment	0	8	0	0			8.653322	1.53994	0	22		0	0				1	2	2	0	20	0	0	198	3	0	0	0	0	0	0	0	1	1	1	0	1	4	A2		/hively/HTG_lab/earnings.php	0	1	0
Boston 2014	141201_0930	102000	102000	102009	N-experiment	0	5	20	20			8.653322	1.53994	0	20		0	1				2	9	4	0	32	0	0	148.6	5	0	0	0	0	0	0	0	1	1	1	0	2	4	A9		/hively/HTG_lab/earnings.php	0	0	0
Boston 2014	141201_0930	102000	102000	102001	P-experiment	1	7	0	13	10	10	8.653322	1.53994	0	22		0	0				2	1	3	39	-20.8	30	10	413.2	4	11	0	0	0	0	0	0	1	1	1	1	2	4	A1		/hively/HTG_lab/earnings.php	0	0	0
Boston 2014	141201_0930	101000	101000	101002	P-experiment	1	6	20	20	0	0	8.653322	1.53994	0	22		0	0				1	2	4	32	32	0	0	402	3	3	0	0	0	0	0	0	1	1	1	1	1	4	A2		/hively/HTG_lab/earnings.php	0	1	0
Boston 2014	141201_0930	101000	101000	101004	N-experiment	0	6	10	0			8.653322	1.53994	0	21		0	0				1	4	4	0	18	0	0	128	5	0	0	0	0	0	0	0	1	1	1	0	1	4	A4		/hively/HTG_lab/earnings.php	0	1	0
Boston 2014	141201_0930	101000	101000	101005	P-experiment	1	1	0	20	0	12	8.653322	1.53994	1	18		0	1				1	5	1	36	0	0	12	223	7	14	0	0	0	0	0	0	1	1	1	1	1	4	A5		/hively/HTG_lab/earnings.php	0	1	0
Boston 2014	141201_0930	101000	101000	101002	N-experiment	0	5	0	20			8.653322	1.53994	0	22		0	0				1	2	2	0	32	0	0	140	5	0	0	0	0	0	0	0	1	1	1	0	1	4	A2		/hively/HTG_lab/earnings.php	0	1	0
Boston 2014	141201_0930	101000	101000	101003	N-experiment	0	10	0	0			8.653322	1.53994	0	18		0	1				1	3	4	0	20	0	0	228	4	0	0	0	0	0	0	0	1	1	1	0	1	4	A3		/hively/HTG_lab/earnings.php	0	1	0
Boston 2014	141201_0930	101000	101000	101002	N-experiment	0	9	0	0			8.653322	1.53994	0	22		0	0				1	2	3	0	20	0	0	218	3	0	0	0	0	0	0	0	1	1	1	0	1	4	A2		/hively/HTG_lab/earnings.php	0	1	0
Boston 2014	141201_0930	101000	101000	101003	N-experiment	0	6	0	10			8.653322	1.53994	0	18		0	1				1	3	1	0	28	0	0	148	3	0	0	0	0	0	0	0	1	1	1	0	1	4	A3		/hively/HTG_lab/earnings.php	0	1	0
Boston 2014	141201_0930	101000	101000	101002	P-experiment	1	10	20	20	0	0	8.653322	1.53994	0	22		0	0				1	2	4	31	21.2	10	0	519.2	3	11	0	0	0	0	0	0	1	1	1	1	1	4	A2		/hively/HTG_lab/earnings.php	0	1	0
Boston 2014	141201_0930	102000	102000	102001	P-experiment	1	1	20	20	0	0	8.653322	1.53994	0	22		0	0				2	1	3	32	32	0	0	382.6	7	5	0	0	0	0	0	0	1	1	1	1	2	4	A1		/hively/HTG_lab/earnings.php	0	0	0
Boston 2014	141201_0930	101000	101000	101005	P-experiment	1	2	10	20	0	8	8.653322	1.53994	1	18		0	1				1	5	1	38	14	0	8	237	5	7	0	0	0	0	0	0	1	1	1	1	1	4	A5		/hively/HTG_lab/earnings.php	0	1	0
Boston 2014	141201_0930	101000	101000	101002	N-experiment	0	3	0	0			8.653322	1.53994	0	22		0	0				1	2	3	0	28	0	0	76	5	0	0	0	0	0	0	0	1	1	1	0	1	4	A2		/hively/HTG_lab/earnings.php	0	1	0
Boston 2014	141201_0930	102000	102000	102001	P-experiment	1	1	20	20	0	0	8.653322	1.53994	0	22		0	0				2	1	2	32	32	0	0	382.6	7	5	0	0	0	0	0	0	1	1	1	1	2	4	A1		/hively/HTG_lab/earnings.php	0	0	0
Boston 2014	141201_0930	102000	102000	102012	N-experiment	0	8	20	20			8.653322	1.53994	0	21		0	0				2	12	1	0	32	0	0	239.6	6	0	0	0	0	0	0	0	1	1	1	0	2	4	A12		/hively/HTG_lab/earnings.php	0	0	0
Boston 2014	141201_0930	102000	102000	102008	P-experiment	1	2	20	20	0	0	8.653322	1.53994	1	20		0	1				2	8	1	32	32	0	0	406.6	4	6	0	0	0	0	0	0	1	1	1	1	2	4	A8		/hively/HTG_lab/earnings.php	0	0	0
Boston 2014	141201_0930	102000	102000	102009	N-experiment	0	7	20	20			8.653322	1.53994	0	20		0	1				2	9	4	0	32	0	0	212.6	6	0	0	0	0	0	0	0	1	1	1	0	2	4	A9		/hively/HTG_lab/earnings.php	0	0	0
Boston 2014	141201_0930	102000	102000	102012	N-experiment	0	8	20	20			8.653322	1.53994	0	21		0	0				2	12	2	0	32	0	0	239.6	6	0	0	0	0	0	0	0	1	1	1	0	2	4	A12		/hively/HTG_lab/earnings.php	0	0	0
Boston 2014	141201_0930	102000	102000	102012	P-experiment	1	7	15	20	0	25	8.653322	1.53994	0	21		0	0				2	12	2	24	-5	5	25	417	5	12	0	0	0	0	0	0	1	1	1	1	2	4	A12		/hively/HTG_lab/earnings.php	0	0	0
Boston 2014	141201_0930	101000	101000	101004	P-experiment	1	1	10	0	5	3	8.653322	1.53994	0	21		0	0				1	4	4	26	12	5	3	245	6	16	0	0	0	0	0	0	1	1	1	1	1	4	A4		/hively/HTG_lab/earnings.php	0	1	0
Boston 2014	141201_0930	102000	102000	102009	N-experiment	0	1	15	20			8.653322	1.53994	0	20		0	1				2	9	4	0	25	0	0	25	10	0	0	0	0	0	0	0	1	1	1	0	2	4	A9		/hively/HTG_lab/earnings.php	0	0	0
Boston 2014	141201_0930	102000	102000	102008	P-experiment	1	8	10	0	3	5	8.653322	1.53994	1	20		0	1				2	8	3	30	12	3	5	438	5	7	0	0	0	0	0	0	1	1	1	1	2	4	A8		/hively/HTG_lab/earnings.php	0	0	0
Boston 2014	141201_0930	101000	101000	101005	P-experiment	1	10	20	18	0	0	8.653322	1.53994	1	18		0	1				1	5	3	31	31.2	0	0	477.2	4	6	0	0	0	0	0	0	1	1	1	1	1	4	A5		/hively/HTG_lab/earnings.php	0	1	0
Boston 2014	141201_0930	102000	102000	102009	P-experiment	1	1	20	20	0	0	8.653322	1.53994	0	20		0	1				2	9	1	32	32	0	0	365.6	5	6	0	0	0	0	0	0	1	1	1	1	2	4	A9		/hively/HTG_lab/earnings.php	0	0	0
Boston 2014	141201_0930	101000	101000	101004	P-experiment	1	8	20	20	0	0	8.653322	1.53994	0	21		0	0				1	4	2	32	32	0	0	447	6	4	0	0	0	0	0	0	1	1	1	1	1	4	A4		/hively/HTG_lab/earnings.php	0	1	0
Boston 2014	141201_0930	102000	102000	102008	N-experiment	0	5	20	20			8.653322	1.53994	1	20		0	1				2	8	1	0	32	0	0	157.6	6	0	0	0	0	0	0	0	1	1	1	0	2	4	A8		/hively/HTG_lab/earnings.php	0	0	0
Boston 2014	141201_0930	102000	102000	102009	P-experiment	1	2	20	20	0	0	8.653322	1.53994	0	20		0	1				2	9	1	32	32	0	0	397.6	3	4	0	0	0	0	0	0	1	1	1	1	2	4	A9		/hively/HTG_lab/earnings.php	0	0	0
Boston 2014	141201_0930	101000	101000	101003	P-experiment	1	9	20	20	0	0	8.653322	1.53994	0	18		0	1				1	3	1	32	32	0	0	507	2	6	0	0	0	0	0	0	1	1	1	1	1	4	A3		/hively/HTG_lab/earnings.php	0	1	0
Boston 2014	141201_0930	101000	101000	101002	N-experiment	0	6	10	0			8.653322	1.53994	0	22		0	0				1	2	2	0	18	0	0	158	4	0	0	0	0	0	0	0	1	1	1	0	1	4	A2		/hively/HTG_lab/earnings.php	0	1	0
Boston 2014	141201_0930	101000	101000	101004	N-experiment	0	7	0	0			8.653322	1.53994	0	21		0	0				1	4	4	0	20	0	0	148	4	0	0	0	0	0	0	0	1	1	1	0	1	4	A4		/hively/HTG_lab/earnings.php	0	1	0
Boston 2014	141201_0930	102000	102000	102012	N-experiment	0	1	20	5			8.653322	1.53994	0	21		0	0				2	12	1	0	20	0	0	20	23	0	0	0	0	0	0	0	1	1	1	0	2	4	A12		/hively/HTG_lab/earnings.php	0	0	0
Boston 2014	141201_0930	101000	101000	101002	N-experiment	0	1	0	5			8.653322	1.53994	0	22		0	0				1	2	3	0	26	0	0	26	6	0	0	0	0	0	0	0	1	1	1	0	1	4	A2		/hively/HTG_lab/earnings.php	0	1	0
Boston 2014	141201_0930	101000	101000	101005	N-experiment	0	4	20	10			8.653322	1.53994	1	18		0	1				1	5	3	0	12	0	0	58	4	0	0	0	0	0	0	0	1	1	1	0	1	4	A5		/hively/HTG_lab/earnings.php	0	1	0
Boston 2014	141201_0930	101000	101000	101005	P-experiment	1	9	20	20	0	0	8.653322	1.53994	1	18		0	1				1	5	2	32	32	0	0	446	5	4	0	0	0	0	0	0	1	1	1	1	1	4	A5		/hively/HTG_lab/earnings.php	0	1	0
Boston 2014	141201_0930	102000	102000	102008	P-experiment	1	7	20	13	5	20	8.653322	1.53994	1	20		0	1				2	8	3	19	-15	15	20	426	5	16	0	0	0	0	0	0	1	1	1	1	2	4	A8		/hively/HTG_lab/earnings.php	0	0	0
Boston 2014	141201_0930	101000	101000	101002	P-experiment	1	2	20	10	5	0	8.653322	1.53994	0	22		0	0				1	2	4	28	23	5	0	289	5	26	0	0	0	0	0	0	1	1	1	1	1	4	A2		/hively/HTG_lab/earnings.php	0	1	0
Boston 2014	141201_0930	102000	102000	102012	P-experiment	1	8	20	0	0	5	8.653322	1.53994	0	21		0	0				2	12	3	20	5	0	5	422	7	6	0	0	0	0	0	0	1	1	1	1	2	4	A12		/hively/HTG_lab/earnings.php	0	0	0
Boston 2014	141201_0930	102000	102000	102009	P-experiment	1	9	0	8	3	15	8.653322	1.53994	0	20		0	1				2	9	1	29	-8	8	15	401	9	13	0	0	0	0	0	0	1	1	1	1	2	4	A9		/hively/HTG_lab/earnings.php	0	0	0
Boston 2014	141201_0930	102000	102000	102012	N-experiment	0	7	20	20			8.653322	1.53994	0	21		0	0				2	12	1	0	32	0	0	207.6	6	0	0	0	0	0	0	0	1	1	1	0	2	4	A12		/hively/HTG_lab/earnings.php	0	0	0
Boston 2014	141201_0930	102000	102000	102009	N-experiment	0	7	20	20			8.653322	1.53994	0	20		0	1				2	9	1	0	32	0	0	212.6	6	0	0	0	0	0	0	0	1	1	1	0	2	4	A9		/hively/HTG_lab/earnings.php	0	0	0
Boston 2014	141201_0930	101000	101000	101005	N-experiment	0	6	0	10			8.653322	1.53994	1	18		0	1				1	5	3	0	28	0	0	118	3	0	0	0	0	0	0	0	1	1	1	0	1	4	A5		/hively/HTG_lab/earnings.php	0	1	0
Boston 2014	141201_0930	102000	102000	102001	P-experiment	1	7	0	15	10	10	8.653322	1.53994	0	22		0	0				2	1	4	39	-20.8	30	10	413.2	4	11	0	0	0	0	0	0	1	1	1	1	2	4	A1		/hively/HTG_lab/earnings.php	0	0	0
Boston 2014	141201_0930	102000	102000	102008	P-experiment	1	4	20	20	0	10	8.653322	1.53994	1	20		0	1				2	8	3	24	0	0	10	438.6	4	6	0	0	0	0	0	0	1	1	1	1	2	4	A8		/hively/HTG_lab/earnings.php	0	0	0
Boston 2014	141201_0930	101000	101000	101005	P-experiment	1	10	20	20	0	0	8.653322	1.53994	1	18		0	1				1	5	1	31	31.2	0	0	477.2	4	6	0	0	0	0	0	0	1	1	1	1	1	4	A5		/hively/HTG_lab/earnings.php	0	1	0
Boston 2014	141201_0930	101000	101000	101002	N-experiment	0	4	0	20			8.653322	1.53994	0	22		0	0				1	2	4	0	32	0	0	108	3	0	0	0	0	0	0	0	1	1	1	0	1	4	A2		/hively/HTG_lab/earnings.php	0	1	0
Boston 2014	141201_0930	101000	101000	101004	P-experiment	1	8	20	20	0	0	8.653322	1.53994	0	21		0	0				1	4	4	32	32	0	0	447	6	4	0	0	0	0	0	0	1	1	1	1	1	4	A4		/hively/HTG_lab/earnings.php	0	1	0
Boston 2014	141201_0930	102000	102000	102008	P-experiment	1	3	20	20	0	0	8.653322	1.53994	1	20		0	1				2	8	1	32	32	0	0	438.6	5	6	0	0	0	0	0	0	1	1	1	1	2	4	A8		/hively/HTG_lab/earnings.php	0	0	0
Boston 2014	141201_0930	102000	102000	102009	P-experiment	1	4	20	20	0	10	8.653322	1.53994	0	20		0	1				2	9	2	24	0	0	10	429.6	2	30	0	0	0	0	0	0	1	1	1	1	2	4	A9		/hively/HTG_lab/earnings.php	0	0	0
Boston 2014	141201_0930	102000	102000	102001	P-experiment	1	3	20	20	0	0	8.653322	1.53994	0	22		0	0				2	1	3	32	32	0	0	446.6	4	4	0	0	0	0	0	0	1	1	1	1	2	4	A1		/hively/HTG_lab/earnings.php	0	0	0
Boston 2014	141201_0930	101000	101000	101003	P-experiment	1	6	20	20	0	0	8.653322	1.53994	0	18		0	1				1	3	1	32	32	0	0	411	4	4	0	0	0	0	0	0	1	1	1	1	1	4	A3		/hively/HTG_lab/earnings.php	0	1	0
Boston 2014	141201_0930	102000	102000	102009	N-experiment	0	2	20	16			8.653322	1.53994	0	20		0	1				2	9	2	0	27.6	0	0	52.6	9	0	0	0	0	0	0	0	1	1	1	0	2	4	A9		/hively/HTG_lab/earnings.php	0	0	0
Boston 2014	141201_0930	101000	101000	101005	P-experiment	1	7	20	20	0	0	8.653322	1.53994	1	18		0	1				1	5	3	32	32	0	0	382	4	4	0	0	0	0	0	0	1	1	1	1	1	4	A5		/hively/HTG_lab/earnings.php	0	1	0
Boston 2014	141201_0930	101000	101000	101003	N-experiment	0	8	0	0			8.653322	1.53994	0	18		0	1				1	3	4	0	20	0	0	188	3	0	0	0	0	0	0	0	1	1	1	0	1	4	A3		/hively/HTG_lab/earnings.php	0	1	0
Boston 2014	141201_0930	102000	102000	102009	N-experiment	0	4	20	20			8.653322	1.53994	0	20		0	1				2	9	4	0	32	0	0	116.6	8	0	0	0	0	0	0	0	1	1	1	0	2	4	A9		/hively/HTG_lab/earnings.php	0	0	0
Boston 2014	141201_0930	102000	102000	102012	N-experiment	0	10	20	20			8.653322	1.53994	0	21		0	0				2	12	3	0	32	0	0	303.6	5	0	0	0	0	0	0	0	1	1	1	0	2	4	A12		/hively/HTG_lab/earnings.php	0	0	0
Boston 2014	141201_0930	102000	102000	102008	N-experiment	0	1	10	20			8.653322	1.53994	1	20		0	1				2	8	4	0	30	0	0	30	15	0	0	0	0	0	0	0	1	1	1	0	2	4	A8		/hively/HTG_lab/earnings.php	0	0	0
Boston 2014	141201_0930	101000	101000	101003	P-experiment	1	3	20	20	5	0	8.653322	1.53994	0	18		0	1				1	3	4	32	17	15	0	315	3	16	0	0	0	0	0	0	1	1	1	1	1	4	A3		/hively/HTG_lab/earnings.php	0	1	0
Boston 2014	141201_0930	101000	101000	101004	P-experiment	1	1	10	10	0	3	8.653322	1.53994	0	21		0	0				1	4	2	26	12	5	3	245	6	16	0	0	0	0	0	0	1	1	1	1	1	4	A4		/hively/HTG_lab/earnings.php	0	1	0
Boston 2014	141201_0930	101000	101000	101002	N-experiment	0	5	0	10			8.653322	1.53994	0	22		0	0				1	2	3	0	32	0	0	140	5	0	0	0	0	0	0	0	1	1	1	0	1	4	A2		/hively/HTG_lab/earnings.php	0	1	0
Boston 2014	141201_0930	102000	102000	102008	N-experiment	0	5	20	20			8.653322	1.53994	1	20		0	1				2	8	3	0	32	0	0	157.6	6	0	0	0	0	0	0	0	1	1	1	0	2	4	A8		/hively/HTG_lab/earnings.php	0	0	0
Boston 2014	141201_0930	102000	102000	102009	P-experiment	1	7	13	20	10	15	8.653322	1.53994	0	20		0	1				2	9	2	26	-20	20	15	393	3	9	0	0	0	0	0	0	1	1	1	1	2	4	A9		/hively/HTG_lab/earnings.php	0	0	0
Boston 2014	141201_0930	102000	102000	102008	N-experiment	0	6	20	20			8.653322	1.53994	1	20		0	1				2	8	3	0	32	0	0	189.6	7	0	0	0	0	0	0	0	1	1	1	0	2	4	A8		/hively/HTG_lab/earnings.php	0	0	0
Boston 2014	141201_0930	102000	102000	102008	N-experiment	0	6	20	20			8.653322	1.53994	1	20		0	1				2	8	4	0	32	0	0	189.6	7	0	0	0	0	0	0	0	1	1	1	0	2	4	A8		/hively/HTG_lab/earnings.php	0	0	0
Boston 2014	141201_0930	102000	102000	102012	N-experiment	0	9	20	20			8.653322	1.53994	0	21		0	0				2	12	2	0	32	0	0	271.6	3	0	0	0	0	0	0	0	1	1	1	0	2	4	A12		/hively/HTG_lab/earnings.php	0	0	0
Boston 2014	141201_0930	102000	102000	102001	P-experiment	1	5	20	20	5	4	8.653322	1.53994	0	22		0	0				2	1	4	30	3.4	15	4	464	5	13	0	0	0	0	0	0	1	1	1	1	2	4	A1		/hively/HTG_lab/earnings.php	0	0	0
Boston 2014	141201_0930	102000	102000	102008	N-experiment	0	9	20	20			8.653322	1.53994	1	20		0	1				2	8	1	0	32	0	0	285.6	4	0	0	0	0	0	0	0	1	1	1	0	2	4	A8		/hively/HTG_lab/earnings.php	0	0	0
Boston 2014	141201_0930	101000	101000	101003	P-experiment	1	7	20	20	0	0	8.653322	1.53994	0	18		0	1				1	3	4	32	32	0	0	443	4	4	0	0	0	0	0	0	1	1	1	1	1	4	A3		/hively/HTG_lab/earnings.php	0	1	0
Boston 2014	141201_0930	101000	101000	101005	P-experiment	1	8	20	20	0	0	8.653322	1.53994	1	18		0	1				1	5	3	32	32	0	0	414	4	3	0	0	0	0	0	0	1	1	1	1	1	4	A5		/hively/HTG_lab/earnings.php	0	1	0
Boston 2014	141201_0930	102000	102000	102008	P-experiment	1	6	20	0	5	22	8.653322	1.53994	1	20		0	1				2	8	4	24	-5	5	22	441	4	20	0	0	0	0	0	0	1	1	1	1	2	4	A8		/hively/HTG_lab/earnings.php	0	0	0
Boston 2014	141201_0930	102000	102000	102001	P-experiment	1	6	20	20	10	12	8.653322	1.53994	0	22		0	0				2	1	3	24	-30	30	12	434	4	12	0	0	0	0	0	0	1	1	1	1	2	4	A1		/hively/HTG_lab/earnings.php	0	0	0
Boston 2014	141201_0930	102000	102000	102001	P-experiment	1	3	20	20	0	0	8.653322	1.53994	0	22		0	0				2	1	4	32	32	0	0	446.6	4	4	0	0	0	0	0	0	1	1	1	1	2	4	A1		/hively/HTG_lab/earnings.php	0	0	0
Boston 2014	141201_0930	101000	101000	101004	N-experiment	0	8	0	0			8.653322	1.53994	0	21		0	0				1	4	4	0	20	0	0	168	4	0	0	0	0	0	0	0	1	1	1	0	1	4	A4		/hively/HTG_lab/earnings.php	0	1	0
Boston 2014	141201_0930	101000	101000	101004	P-experiment	1	10	18	20	0	10	8.653322	1.53994	0	21		0	0				1	4	1	33	3.2	0	10	482.2	8	3	0	0	0	0	0	0	1	1	1	1	1	4	A4		/hively/HTG_lab/earnings.php	0	1	0
Boston 2014	141201_0930	102000	102000	102009	P-experiment	1	1	20	20	0	0	8.653322	1.53994	0	20		0	1				2	9	4	32	32	0	0	365.6	5	6	0	0	0	0	0	0	1	1	1	1	2	4	A9		/hively/HTG_lab/earnings.php	0	0	0
Boston 2014	141201_0930	102000	102000	102009	N-experiment	0	10	20	20			8.653322	1.53994	0	20		0	1				2	9	2	0	32	0	0	308.6	3	0	0	0	0	0	0	0	1	1	1	0	2	4	A9		/hively/HTG_lab/earnings.php	0	0	0
Boston 2014	141201_0930	101000	101000	101004	N-experiment	0	10	0	0			8.653322	1.53994	0	21		0	0				1	4	2	0	20	0	0	208	4	0	0	0	0	0	0	0	1	1	1	0	1	4	A4		/hively/HTG_lab/earnings.php	0	1	0
Boston 2014	141201_0930	101000	101000	101002	P-experiment	1	8	20	20	0	0	8.653322	1.53994	0	22		0	0				1	2	2	32	32	0	0	466	3	3	0	0	0	0	0	0	1	1	1	1	1	4	A2		/hively/HTG_lab/earnings.php	0	1	0
Boston 2014	141201_0930	101000	101000	101003	P-experiment	1	4	20	20	0	0	8.653322	1.53994	0	18		0	1				1	3	3	32	32	0	0	347	4	8	0	0	0	0	0	0	1	1	1	1	1	4	A3		/hively/HTG_lab/earnings.php	0	1	0
Boston 2014	141201_0930	102000	102000	102001	P-experiment	1	2	20	20	0	0	8.653322	1.53994	0	22		0	0				2	1	3	32	32	0	0	414.6	5	5	0	0	0	0	0	0	1	1	1	1	2	4	A1		/hively/HTG_lab/earnings.php	0	0	0
Boston 2014	141201_0930	102000	102000	102009	N-experiment	0	8	20	20			8.653322	1.53994	0	20		0	1				2	9	1	0	32	0	0	244.6	3	0	0	0	0	0	0	0	1	1	1	0	2	4	A9		/hively/HTG_lab/earnings.php	0	0	0
Boston 2014	141201_0930	102000	102000	102012	P-experiment	1	1	20	20	0	0	8.653322	1.53994	0	21		0	0				2	12	1	32	32	0	0	360.6	10	7	0	0	0	0	0	0	1	1	1	1	2	4	A12		/hively/HTG_lab/earnings.php	0	0	0
Boston 2014	141201_0930	102000	102000	102012	N-experiment	0	4	20	20			8.653322	1.53994	0	21		0	0				2	12	3	0	32	0	0	111.6	10	0	0	0	0	0	0	0	1	1	1	0	2	4	A12		/hively/HTG_lab/earnings.php	0	0	0
Boston 2014	141201_0930	101000	101000	101002	N-experiment	0	2	0	5			8.653322	1.53994	0	22		0	0				1	2	3	0	22	0	0	48	16	0	0	0	0	0	0	0	1	1	1	0	1	4	A2		/hively/HTG_lab/earnings.php	0	1	0
Boston 2014	141201_0930	102000	102000	102001	N-experiment	0	2	13	16			8.653322	1.53994	0	22		0	0				2	1	2	0	34.6	0	0	69.6	4	0	0	0	0	0	0	0	1	1	1	0	2	4	A1		/hively/HTG_lab/earnings.php	0	0	0
Boston 2014	141201_0930	102000	102000	102009	P-experiment	1	5	20	16	4	5	8.653322	1.53994	0	20		0	1				2	9	2	30	3.4	12	5	433	4	7	0	0	0	0	0	0	1	1	1	1	2	4	A9		/hively/HTG_lab/earnings.php	0	0	0
Boston 2014	141201_0930	102000	102000	102001	N-experiment	0	10	20	20			8.653322	1.53994	0	22		0	0				2	1	2	0	32	0	0	325.6	4	0	0	0	0	0	0	0	1	1	1	0	2	4	A1		/hively/HTG_lab/earnings.php	0	0	0
Boston 2014	141201_0930	102000	102000	102008	N-experiment	0	8	20	20			8.653322	1.53994	1	20		0	1				2	8	3	0	32	0	0	253.6	4	0	0	0	0	0	0	0	1	1	1	0	2	4	A8		/hively/HTG_lab/earnings.php	0	0	0
Boston 2014	141201_0930	102000	102000	102008	N-experiment	0	8	20	20			8.653322	1.53994	1	20		0	1				2	8	4	0	32	0	0	253.6	4	0	0	0	0	0	0	0	1	1	1	0	2	4	A8		/hively/HTG_lab/earnings.php	0	0	0
Boston 2014	141201_0930	101000	101000	101003	P-experiment	1	2	20	20	0	0	8.653322	1.53994	0	18		0	1				1	3	3	28	28	0	0	298	2	7	0	0	0	0	0	0	1	1	1	1	1	4	A3		/hively/HTG_lab/earnings.php	0	1	0
Boston 2014	141201_0930	102000	102000	102008	P-experiment	1	5	16	20	0	9	8.653322	1.53994	1	20		0	1				2	8	3	34	7.4	0	9	446	7	6	0	0	0	0	0	0	1	1	1	1	2	4	A8		/hively/HTG_lab/earnings.php	0	0	0
Boston 2014	141201_0930	102000	102000	102009	N-experiment	0	2	20	13			8.653322	1.53994	0	20		0	1				2	9	1	0	27.6	0	0	52.6	9	0	0	0	0	0	0	0	1	1	1	0	2	4	A9		/hively/HTG_lab/earnings.php	0	0	0
Boston 2014	141201_0930	102000	102000	102012	N-experiment	0	6	20	20			8.653322	1.53994	0	21		0	0				2	12	1	0	32	0	0	175.6	6	0	0	0	0	0	0	0	1	1	1	0	2	4	A12		/hively/HTG_lab/earnings.php	0	0	0
Boston 2014	141201_0930	102000	102000	102009	P-experiment	1	6	20	20	10	12	8.653322	1.53994	0	20		0	1				2	9	2	24	-20	20	12	413	4	15	0	0	0	0	0	0	1	1	1	1	2	4	A9		/hively/HTG_lab/earnings.php	0	0	0
Boston 2014	141201_0930	101000	101000	101003	N-experiment	0	4	0	10			8.653322	1.53994	0	18		0	1				1	3	3	0	32	0	0	108	5	0	0	0	0	0	0	0	1	1	1	0	1	4	A3		/hively/HTG_lab/earnings.php	0	1	0
Boston 2014	141201_0930	102000	102000	102001	N-experiment	0	5	20	20			8.653322	1.53994	0	22		0	0				2	1	4	0	32	0	0	165.6	3	0	0	0	0	0	0	0	1	1	1	0	2	4	A1		/hively/HTG_lab/earnings.php	0	0	0
Boston 2014	141201_0930	102000	102000	102012	N-experiment	0	4	20	20			8.653322	1.53994	0	21		0	0				2	12	1	0	32	0	0	111.6	10	0	0	0	0	0	0	0	1	1	1	0	2	4	A12		/hively/HTG_lab/earnings.php	0	0	0
Boston 2014	141201_0930	101000	101000	101004	P-experiment	1	5	20	20	0	0	8.653322	1.53994	0	21		0	0				1	4	1	32	32	0	0	351	6	7	0	0	0	0	0	0	1	1	1	1	1	4	A4		/hively/HTG_lab/earnings.php	0	1	0
Boston 2014	141201_0930	102000	102000	102009	N-experiment	0	1	15	10			8.653322	1.53994	0	20		0	1				2	9	2	0	25	0	0	25	10	0	0	0	0	0	0	0	1	1	1	0	2	4	A9		/hively/HTG_lab/earnings.php	0	0	0
Boston 2014	141201_0930	101000	101000	101002	N-experiment	0	3	0	20			8.653322	1.53994	0	22		0	0				1	2	4	0	28	0	0	76	5	0	0	0	0	0	0	0	1	1	1	0	1	4	A2		/hively/HTG_lab/earnings.php	0	1	0
Boston 2014	141201_0930	101000	101000	101005	N-experiment	0	7	0	0			8.653322	1.53994	1	18		0	1				1	5	2	0	20	0	0	138	4	0	0	0	0	0	0	0	1	1	1	0	1	4	A5		/hively/HTG_lab/earnings.php	0	1	0
Boston 2014	141201_0930	102000	102000	102008	N-experiment	0	2	16	20			8.653322	1.53994	1	20		0	1				2	8	3	0	31.6	0	0	61.6	11	0	0	0	0	0	0	0	1	1	1	0	2	4	A8		/hively/HTG_lab/earnings.php	0	0	0
Boston 2014	141201_0930	101000	101000	101004	P-experiment	1	10	18	20	0	10	8.653322	1.53994	0	21		0	0				1	4	4	33	3.2	0	10	482.2	8	3	0	0	0	0	0	0	1	1	1	1	1	4	A4		/hively/HTG_lab/earnings.php	0	1	0
Boston 2014	141201_0930	101000	101000	101004	N-experiment	0	2	5	0			8.653322	1.53994	0	21		0	0				1	4	4	0	17	0	0	38	14	0	0	0	0	0	0	0	1	1	1	0	1	4	A4		/hively/HTG_lab/earnings.php	0	1	0
Boston 2014	141201_0930	102000	102000	102012	P-experiment	1	9	0	8	2	15	8.653322	1.53994	0	21		0	0				2	12	1	29	-13	13	15	409	5	11	0	0	0	0	0	0	1	1	1	1	2	4	A12		/hively/HTG_lab/earnings.php	0	0	0
Boston 2014	141201_0930	102000	102000	102008	N-experiment	0	4	20	20			8.653322	1.53994	1	20		0	1				2	8	4	0	32	0	0	125.6	5	0	0	0	0	0	0	0	1	1	1	0	2	4	A8		/hively/HTG_lab/earnings.php	0	0	0
Boston 2014	141201_0930	101000	101000	101003	N-experiment	0	2	0	0			8.653322	1.53994	0	18		0	1				1	3	1	0	22	0	0	48	7	0	0	0	0	0	0	0	1	1	1	0	1	4	A3		/hively/HTG_lab/earnings.php	0	1	0
Boston 2014	141201_0930	101000	101000	101002	N-experiment	0	2	0	0			8.653322	1.53994	0	22		0	0				1	2	4	0	22	0	0	48	16	0	0	0	0	0	0	0	1	1	1	0	1	4	A2		/hively/HTG_lab/earnings.php	0	1	0
Boston 2014	141201_0930	102000	102000	102008	P-experiment	1	4	20	20	0	10	8.653322	1.53994	1	20		0	1				2	8	4	24	0	0	10	438.6	4	6	0	0	0	0	0	0	1	1	1	1	2	4	A8		/hively/HTG_lab/earnings.php	0	0	0
Boston 2014	141201_0930	102000	102000	102008	N-experiment	0	5	20	20			8.653322	1.53994	1	20		0	1				2	8	4	0	32	0	0	157.6	6	0	0	0	0	0	0	0	1	1	1	0	2	4	A8		/hively/HTG_lab/earnings.php	0	0	0
Boston 2014	141201_0930	101000	101000	101005	P-experiment	1	1	0	10	0	12	8.653322	1.53994	1	18		0	1				1	5	2	36	0	0	12	223	7	14	0	0	0	0	0	0	1	1	1	1	1	4	A5		/hively/HTG_lab/earnings.php	0	1	0
Boston 2014	141201_0930	102000	102000	102009	P-experiment	1	9	0	0	0	15	8.653322	1.53994	0	20		0	1				2	9	4	29	-8	8	15	401	9	13	0	0	0	0	0	0	1	1	1	1	2	4	A9		/hively/HTG_lab/earnings.php	0	0	0
Boston 2014	141201_0930	102000	102000	102001	N-experiment	0	7	20	20			8.653322	1.53994	0	22		0	0				2	1	2	0	32	0	0	229.6	3	0	0	0	0	0	0	0	1	1	1	0	2	4	A1		/hively/HTG_lab/earnings.php	0	0	0
Boston 2014	141201_0930	102000	102000	102012	N-experiment	0	5	20	20			8.653322	1.53994	0	21		0	0				2	12	3	0	32	0	0	143.6	11	0	0	0	0	0	0	0	1	1	1	0	2	4	A12		/hively/HTG_lab/earnings.php	0	0	0
Boston 2014	141201_0930	102000	102000	102012	N-experiment	0	6	20	20			8.653322	1.53994	0	21		0	0				2	12	2	0	32	0	0	175.6	6	0	0	0	0	0	0	0	1	1	1	0	2	4	A12		/hively/HTG_lab/earnings.php	0	0	0
Boston 2014	141201_0930	102000	102000	102012	P-experiment	1	5	20	20	0	9	8.653322	1.53994	0	21		0	0				2	12	1	30	3.4	0	9	428	3	6	0	0	0	0	0	0	1	1	1	1	2	4	A12		/hively/HTG_lab/earnings.php	0	0	0
Boston 2014	141201_0930	102000	102000	102012	P-experiment	1	5	20	20	0	9	8.653322	1.53994	0	21		0	0				2	12	3	30	3.4	0	9	428	3	6	0	0	0	0	0	0	1	1	1	1	2	4	A12		/hively/HTG_lab/earnings.php	0	0	0
Boston 2014	141201_0930	102000	102000	102012	P-experiment	1	6	0	20	2	15	8.653322	1.53994	0	21		0	0				2	12	1	44	-6	6	15	422	4	7	0	0	0	0	0	0	1	1	1	1	2	4	A12		/hively/HTG_lab/earnings.php	0	0	0
Boston 2014	141201_0930	102000	102000	102009	N-experiment	0	3	20	20			8.653322	1.53994	0	20		0	1				2	9	4	0	32	0	0	84.6	6	0	0	0	0	0	0	0	1	1	1	0	2	4	A9		/hively/HTG_lab/earnings.php	0	0	0
Boston 2014	141201_0930	101000	101000	101004	P-experiment	1	9	20	20	0	0	8.653322	1.53994	0	21		0	0				1	4	1	32	32	0	0	479	7	6	0	0	0	0	0	0	1	1	1	1	1	4	A4		/hively/HTG_lab/earnings.php	0	1	0
Boston 2014	141201_0930	101000	101000	101004	N-experiment	0	7	0	0			8.653322	1.53994	0	21		0	0				1	4	2	0	20	0	0	148	4	0	0	0	0	0	0	0	1	1	1	0	1	4	A4		/hively/HTG_lab/earnings.php	0	1	0
Boston 2014	141201_0930	101000	101000	101005	P-experiment	1	8	20	20	0	0	8.653322	1.53994	1	18		0	1				1	5	1	32	32	0	0	414	4	3	0	0	0	0	0	0	1	1	1	1	1	4	A5		/hively/HTG_lab/earnings.php	0	1	0
Boston 2014	141201_0930	102000	102000	102009	P-experiment	1	5	20	20	4	5	8.653322	1.53994	0	20		0	1				2	9	1	30	3.4	12	5	433	4	7	0	0	0	0	0	0	1	1	1	1	2	4	A9		/hively/HTG_lab/earnings.php	0	0	0
Boston 2014	141201_0930	101000	101000	101003	N-experiment	0	7	0	0			8.653322	1.53994	0	18		0	1				1	3	1	0	20	0	0	168	5	0	0	0	0	0	0	0	1	1	1	0	1	4	A3		/hively/HTG_lab/earnings.php	0	1	0
Boston 2014	141201_0930	101000	101000	101003	N-experiment	0	5	20	0			8.653322	1.53994	0	18		0	1				1	3	1	0	12	0	0	120	4	0	0	0	0	0	0	0	1	1	1	0	1	4	A3		/hively/HTG_lab/earnings.php	0	1	0
Boston 2014	141201_0930	102000	102000	102012	N-experiment	0	6	20	20			8.653322	1.53994	0	21		0	0				2	12	3	0	32	0	0	175.6	6	0	0	0	0	0	0	0	1	1	1	0	2	4	A12		/hively/HTG_lab/earnings.php	0	0	0
Boston 2014	141201_0930	102000	102000	102009	N-experiment	0	4	20	20			8.653322	1.53994	0	20		0	1				2	9	1	0	32	0	0	116.6	8	0	0	0	0	0	0	0	1	1	1	0	2	4	A9		/hively/HTG_lab/earnings.php	0	0	0
Boston 2014	141201_0930	101000	101000	101003	P-experiment	1	8	20	20	0	0	8.653322	1.53994	0	18		0	1				1	3	3	32	32	0	0	475	3	4	0	0	0	0	0	0	1	1	1	1	1	4	A3		/hively/HTG_lab/earnings.php	0	1	0
Boston 2014	141201_0930	101000	101000	101002	N-experiment	0	4	0	0			8.653322	1.53994	0	22		0	0				1	2	2	0	32	0	0	108	3	0	0	0	0	0	0	0	1	1	1	0	1	4	A2		/hively/HTG_lab/earnings.php	0	1	0
Boston 2014	141201_0930	102000	102000	102012	P-experiment	1	1	20	20	0	0	8.653322	1.53994	0	21		0	0				2	12	2	32	32	0	0	360.6	10	7	0	0	0	0	0	0	1	1	1	1	2	4	A12		/hively/HTG_lab/earnings.php	0	0	0
Boston 2014	141201_0930	101000	101000	101002	P-experiment	1	4	20	20	0	0	8.653322	1.53994	0	22		0	0				1	2	4	32	32	0	0	338	4	3	0	0	0	0	0	0	1	1	1	1	1	4	A2		/hively/HTG_lab/earnings.php	0	1	0
Boston 2014	141201_0930	101000	101000	101005	P-experiment	1	4	20	20	0	0	8.653322	1.53994	1	18		0	1				1	5	1	32	32	0	0	286	3	3	0	0	0	0	0	0	1	1	1	1	1	4	A5		/hively/HTG_lab/earnings.php	0	1	0
Boston 2014	141201_0930	102000	102000	102012	P-experiment	1	10	20	20	0	10	8.653322	1.53994	0	21		0	0				2	12	3	19	0	0	10	409	5	3	0	0	0	0	0	0	1	1	1	1	2	4	A12		/hively/HTG_lab/earnings.php	0	0	0
Boston 2014	141201_0930	102000	102000	102001	P-experiment	1	4	0	20	10	0	8.653322	1.53994	0	22		0	0				2	1	4	44	14	30	0	460.6	3	6	0	0	0	0	0	0	1	1	1	1	2	4	A1		/hively/HTG_lab/earnings.php	0	0	0
Boston 2014	141201_0930	101000	101000	101005	N-experiment	0	3	20	0			8.653322	1.53994	1	18		0	1				1	5	2	0	8	0	0	46	4	0	0	0	0	0	0	0	1	1	1	0	1	4	A5		/hively/HTG_lab/earnings.php	0	1	0
Boston 2014	141201_0930	102000	102000	102012	N-experiment	0	2	20	20			8.653322	1.53994	0	21		0	0				2	12	3	0	27.6	0	0	47.6	6	0	0	0	0	0	0	0	1	1	1	0	2	4	A12		/hively/HTG_lab/earnings.php	0	0	0
Boston 2014	141201_0930	102000	102000	102008	N-experiment	0	10	20	20			8.653322	1.53994	1	20		0	1				2	8	1	0	32	0	0	317.6	3	0	0	0	0	0	0	0	1	1	1	0	2	4	A8		/hively/HTG_lab/earnings.php	0	0	0
Boston 2014	141201_0930	101000	101000	101002	P-experiment	1	7	20	20	0	0	8.653322	1.53994	0	22		0	0				1	2	2	32	32	0	0	434	6	5	0	0	0	0	0	0	1	1	1	1	1	4	A2		/hively/HTG_lab/earnings.php	0	1	0
Boston 2014	141201_0930	101000	101000	101004	P-experiment	1	7	20	20	0	0	8.653322	1.53994	0	21		0	0				1	4	1	32	32	0	0	415	6	4	0	0	0	0	0	0	1	1	1	1	1	4	A4		/hively/HTG_lab/earnings.php	0	1	0
Boston 2014	141201_0930	102000	102000	102008	P-experiment	1	3	20	20	0	0	8.653322	1.53994	1	20		0	1				2	8	4	32	32	0	0	438.6	5	6	0	0	0	0	0	0	1	1	1	1	2	4	A8		/hively/HTG_lab/earnings.php	0	0	0
Boston 2014	141201_0930	101000	101000	101005	N-experiment	0	4	20	0			8.653322	1.53994	1	18		0	1				1	5	2	0	12	0	0	58	4	0	0	0	0	0	0	0	1	1	1	0	1	4	A5		/hively/HTG_lab/earnings.php	0	1	0
Boston 2014	141201_0930	101000	101000	101003	P-experiment	1	7	20	20	0	0	8.653322	1.53994	0	18		0	1				1	3	3	32	32	0	0	443	4	4	0	0	0	0	0	0	1	1	1	1	1	4	A3		/hively/HTG_lab/earnings.php	0	1	0
Boston 2014	141201_0930	101000	101000	101003	P-experiment	1	5	20	20	0	0	8.653322	1.53994	0	18		0	1				1	3	3	32	32	0	0	379	7	4	0	0	0	0	0	0	1	1	1	1	1	4	A3		/hively/HTG_lab/earnings.php	0	1	0
Boston 2014	141201_0930	102000	102000	102001	P-experiment	1	5	20	16	5	4	8.653322	1.53994	0	22		0	0				2	1	2	30	3.4	15	4	464	5	13	0	0	0	0	0	0	1	1	1	1	2	4	A1		/hively/HTG_lab/earnings.php	0	0	0
Boston 2014	141201_0930	101000	101000	101003	P-experiment	1	8	20	20	0	0	8.653322	1.53994	0	18		0	1				1	3	1	32	32	0	0	475	3	4	0	0	0	0	0	0	1	1	1	1	1	4	A3		/hively/HTG_lab/earnings.php	0	1	0
Boston 2014	141201_0930	101000	101000	101004	N-experiment	0	10	0	0			8.653322	1.53994	0	21		0	0				1	4	4	0	20	0	0	208	4	0	0	0	0	0	0	0	1	1	1	0	1	4	A4		/hively/HTG_lab/earnings.php	0	1	0
Boston 2014	141201_0930	101000	101000	101003	P-experiment	1	10	20	20	0	0	8.653322	1.53994	0	18		0	1				1	3	4	31	31.2	0	0	538.2	4	5	0	0	0	0	0	0	1	1	1	1	1	4	A3		/hively/HTG_lab/earnings.php	0	1	0
Boston 2014	141201_0930	101000	101000	101004	N-experiment	0	7	0	0			8.653322	1.53994	0	21		0	0				1	4	1	0	20	0	0	148	4	0	0	0	0	0	0	0	1	1	1	0	1	4	A4		/hively/HTG_lab/earnings.php	0	1	0
Boston 2014	141201_0930	102000	102000	102009	P-experiment	1	7	13	0	0	15	8.653322	1.53994	0	20		0	1				2	9	1	26	-20	20	15	393	3	9	0	0	0	0	0	0	1	1	1	1	2	4	A9		/hively/HTG_lab/earnings.php	0	0	0
Boston 2014	141201_0930	101000	101000	101004	N-experiment	0	9	0	0			8.653322	1.53994	0	21		0	0				1	4	1	0	20	0	0	188	4	0	0	0	0	0	0	0	1	1	1	0	1	4	A4		/hively/HTG_lab/earnings.php	0	1	0
Boston 2014	141201_0930	102000	102000	102012	N-experiment	0	3	20	20			8.653322	1.53994	0	21		0	0				2	12	1	0	32	0	0	79.6	5	0	0	0	0	0	0	0	1	1	1	0	2	4	A12		/hively/HTG_lab/earnings.php	0	0	0
Boston 2014	141201_0930	102000	102000	102009	P-experiment	1	4	20	0	0	10	8.653322	1.53994	0	20		0	1				2	9	1	24	0	0	10	429.6	2	30	0	0	0	0	0	0	1	1	1	1	2	4	A9		/hively/HTG_lab/earnings.php	0	0	0
Boston 2014	141201_0930	102000	102000	102009	N-experiment	0	3	20	20			8.653322	1.53994	0	20		0	1				2	9	1	0	32	0	0	84.6	6	0	0	0	0	0	0	0	1	1	1	0	2	4	A9		/hively/HTG_lab/earnings.php	0	0	0
Boston 2014	141201_0930	102000	102000	102001	P-experiment	1	9	8	15	10	10	8.653322	1.53994	0	22		0	0				2	1	2	21	-20	20	10	398.2	3	12	0	0	0	0	0	0	1	1	1	1	2	4	A1		/hively/HTG_lab/earnings.php	0	0	0
Boston 2014	141201_0930	101000	101000	101005	N-experiment	0	6	0	10			8.653322	1.53994	1	18		0	1				1	5	1	0	28	0	0	118	3	0	0	0	0	0	0	0	1	1	1	0	1	4	A5		/hively/HTG_lab/earnings.php	0	1	0
Boston 2014	141201_0930	102000	102000	102009	P-experiment	1	5	20	20	4	5	8.653322	1.53994	0	20		0	1				2	9	4	30	3.4	12	5	433	4	7	0	0	0	0	0	0	1	1	1	1	2	4	A9		/hively/HTG_lab/earnings.php	0	0	0
Boston 2014	141201_0930	101000	101000	101005	N-experiment	0	3	20	0			8.653322	1.53994	1	18		0	1				1	5	1	0	8	0	0	46	4	0	0	0	0	0	0	0	1	1	1	0	1	4	A5		/hively/HTG_lab/earnings.php	0	1	0
Boston 2014	141201_0930	102000	102000	102001	P-experiment	1	8	20	0	0	5	8.653322	1.53994	0	22		0	0				2	1	3	20	5	0	5	418.2	4	12	0	0	0	0	0	0	1	1	1	1	2	4	A1		/hively/HTG_lab/earnings.php	0	0	0
Boston 2014	141201_0930	101000	101000	101002	P-experiment	1	1	20	0	7	0	8.653322	1.53994	0	22		0	0				1	2	4	16	3	13	0	266	13	47	0	0	0	0	0	0	1	1	1	1	1	4	A2		/hively/HTG_lab/earnings.php	0	1	0
Boston 2014	141201_0930	102000	102000	102012	P-experiment	1	7	15	13	0	25	8.653322	1.53994	0	21		0	0				2	12	3	24	-5	5	25	417	5	12	0	0	0	0	0	0	1	1	1	1	2	4	A12		/hively/HTG_lab/earnings.php	0	0	0
Boston 2014	141201_0930	102000	102000	102008	P-experiment	1	3	20	20	0	0	8.653322	1.53994	1	20		0	1				2	8	3	32	32	0	0	438.6	5	6	0	0	0	0	0	0	1	1	1	1	2	4	A8		/hively/HTG_lab/earnings.php	0	0	0
Boston 2014	141201_0930	101000	101000	101005	P-experiment	1	4	20	20	0	0	8.653322	1.53994	1	18		0	1				1	5	3	32	32	0	0	286	3	3	0	0	0	0	0	0	1	1	1	1	1	4	A5		/hively/HTG_lab/earnings.php	0	1	0
Boston 2014	141201_0930	101000	101000	101005	N-experiment	0	9	0	0			8.653322	1.53994	1	18		0	1				1	5	2	0	20	0	0	178	3	0	0	0	0	0	0	0	1	1	1	0	1	4	A5		/hively/HTG_lab/earnings.php	0	1	0
Boston 2014	141201_0930	101000	101000	101005	N-experiment	0	3	20	0			8.653322	1.53994	1	18		0	1				1	5	3	0	8	0	0	46	4	0	0	0	0	0	0	0	1	1	1	0	1	4	A5		/hively/HTG_lab/earnings.php	0	1	0
Boston 2014	141201_0930	102000	102000	102008	N-experiment	0	4	20	20			8.653322	1.53994	1	20		0	1				2	8	1	0	32	0	0	125.6	5	0	0	0	0	0	0	0	1	1	1	0	2	4	A8		/hively/HTG_lab/earnings.php	0	0	0
Boston 2014	141201_0930	102000	102000	102009	P-experiment	1	3	20	20	0	0	8.653322	1.53994	0	20		0	1				2	9	4	32	32	0	0	429.6	4	3	0	0	0	0	0	0	1	1	1	1	2	4	A9		/hively/HTG_lab/earnings.php	0	0	0
Boston 2014	141201_0930	102000	102000	102009	N-experiment	0	9	20	20			8.653322	1.53994	0	20		0	1				2	9	1	0	32	0	0	276.6	3	0	0	0	0	0	0	0	1	1	1	0	2	4	A9		/hively/HTG_lab/earnings.php	0	0	0
Boston 2014	141201_0930	102000	102000	102008	N-experiment	0	2	16	13			8.653322	1.53994	1	20		0	1				2	8	1	0	31.6	0	0	61.6	11	0	0	0	0	0	0	0	1	1	1	0	2	4	A8		/hively/HTG_lab/earnings.php	0	0	0
Boston 2014	141201_0930	101000	101000	101003	P-experiment	1	8	20	20	0	0	8.653322	1.53994	0	18		0	1				1	3	4	32	32	0	0	475	3	4	0	0	0	0	0	0	1	1	1	1	1	4	A3		/hively/HTG_lab/earnings.php	0	1	0
Boston 2014	141201_0930	102000	102000	102009	P-experiment	1	10	20	20	10	0	8.653322	1.53994	0	20		0	1				2	9	4	19	1.2	18	0	402.2	5	15	0	0	0	0	0	0	1	1	1	1	2	4	A9		/hively/HTG_lab/earnings.php	0	0	0
Boston 2014	141201_0930	102000	102000	102009	P-experiment	1	9	0	15	5	15	8.653322	1.53994	0	20		0	1				2	9	2	29	-8	8	15	401	9	13	0	0	0	0	0	0	1	1	1	1	2	4	A9		/hively/HTG_lab/earnings.php	0	0	0
Boston 2014	141201_0930	102000	102000	102012	N-experiment	0	3	20	20			8.653322	1.53994	0	21		0	0				2	12	3	0	32	0	0	79.6	5	0	0	0	0	0	0	0	1	1	1	0	2	4	A12		/hively/HTG_lab/earnings.php	0	0	0
Boston 2014	141201_0930	101000	101000	101002	P-experiment	1	6	20	20	0	0	8.653322	1.53994	0	22		0	0				1	2	2	32	32	0	0	402	3	3	0	0	0	0	0	0	1	1	1	1	1	4	A2		/hively/HTG_lab/earnings.php	0	1	0
Boston 2014	141201_0930	102000	102000	102001	P-experiment	1	6	20	0	10	12	8.653322	1.53994	0	22		0	0				2	1	4	24	-30	30	12	434	4	12	0	0	0	0	0	0	1	1	1	1	2	4	A1		/hively/HTG_lab/earnings.php	0	0	0
Boston 2014	141201_0930	101000	101000	101002	P-experiment	1	4	20	20	0	0	8.653322	1.53994	0	22		0	0				1	2	2	32	32	0	0	338	4	3	0	0	0	0	0	0	1	1	1	1	1	4	A2		/hively/HTG_lab/earnings.php	0	1	0
Boston 2014	141201_0930	102000	102000	102009	P-experiment	1	2	20	20	0	0	8.653322	1.53994	0	20		0	1				2	9	4	32	32	0	0	397.6	3	4	0	0	0	0	0	0	1	1	1	1	2	4	A9		/hively/HTG_lab/earnings.php	0	0	0
Boston 2014	141201_0930	102000	102000	102008	N-experiment	0	9	20	20			8.653322	1.53994	1	20		0	1				2	8	3	0	32	0	0	285.6	4	0	0	0	0	0	0	0	1	1	1	0	2	4	A8		/hively/HTG_lab/earnings.php	0	0	0
Boston 2014	141201_0930	101000	101000	101004	P-experiment	1	3	20	20	0	5	8.653322	1.53994	0	21		0	0				1	4	4	32	17	0	5	287	3	4	0	0	0	0	0	0	1	1	1	1	1	4	A4		/hively/HTG_lab/earnings.php	0	1	0
Boston 2014	141201_0930	101000	101000	101005	P-experiment	1	5	20	20	0	0	8.653322	1.53994	1	18		0	1				1	5	2	32	32	0	0	318	107	4	0	0	0	0	0	0	1	1	1	1	1	4	A5		/hively/HTG_lab/earnings.php	0	1	0
Boston 2014	141201_0930	102000	102000	102001	P-experiment	1	4	0	20	10	0	8.653322	1.53994	0	22		0	0				2	1	3	44	14	30	0	460.6	3	6	0	0	0	0	0	0	1	1	1	1	2	4	A1		/hively/HTG_lab/earnings.php	0	0	0
Boston 2014	141201_0930	101000	101000	101003	P-experiment	1	6	20	20	0	0	8.653322	1.53994	0	18		0	1				1	3	3	32	32	0	0	411	4	4	0	0	0	0	0	0	1	1	1	1	1	4	A3		/hively/HTG_lab/earnings.php	0	1	0
Boston 2014	141201_0930	102000	102000	102008	N-experiment	0	8	20	20			8.653322	1.53994	1	20		0	1				2	8	1	0	32	0	0	253.6	4	0	0	0	0	0	0	0	1	1	1	0	2	4	A8		/hively/HTG_lab/earnings.php	0	0	0
Boston 2014	141201_0930	101000	101000	101005	P-experiment	1	9	20	20	0	0	8.653322	1.53994	1	18		0	1				1	5	1	32	32	0	0	446	5	4	0	0	0	0	0	0	1	1	1	1	1	4	A5		/hively/HTG_lab/earnings.php	0	1	0
Boston 2014	141201_0930	101000	101000	101002	P-experiment	1	3	20	20	0	5	8.653322	1.53994	0	22		0	0				1	2	2	32	17	0	5	306	3	4	0	0	0	0	0	0	1	1	1	1	1	4	A2		/hively/HTG_lab/earnings.php	0	1	0
Boston 2014	141201_0930	102000	102000	102008	P-experiment	1	8	10	20	0	5	8.653322	1.53994	1	20		0	1				2	8	4	30	12	3	5	438	5	7	0	0	0	0	0	0	1	1	1	1	2	4	A8		/hively/HTG_lab/earnings.php	0	0	0
Boston 2014	141201_0930	101000	101000	101005	N-experiment	0	2	0	0			8.653322	1.53994	1	18		0	1				1	5	2	0	22	0	0	38	4	0	0	0	0	0	0	0	1	1	1	0	1	4	A5		/hively/HTG_lab/earnings.php	0	1	0
Boston 2014	141201_0930	102000	102000	102001	N-experiment	0	3	20	20			8.653322	1.53994	0	22		0	0				2	1	3	0	32	0	0	101.6	7	0	0	0	0	0	0	0	1	1	1	0	2	4	A1		/hively/HTG_lab/earnings.php	0	0	0
Boston 2014	141201_0930	101000	101000	101003	P-experiment	1	1	10	20	0	3	8.653322	1.53994	0	18		0	1				1	3	1	26	17	0	3	270	10	23	0	0	0	0	0	0	1	1	1	1	1	4	A3		/hively/HTG_lab/earnings.php	0	1	0
Boston 2014	141201_0930	101000	101000	101003	P-experiment	1	9	20	20	0	0	8.653322	1.53994	0	18		0	1				1	3	3	32	32	0	0	507	2	6	0	0	0	0	0	0	1	1	1	1	1	4	A3		/hively/HTG_lab/earnings.php	0	1	0
Boston 2014	141201_0930	102000	102000	102012	P-experiment	1	6	0	20	2	15	8.653322	1.53994	0	21		0	0				2	12	2	44	-6	6	15	422	4	7	0	0	0	0	0	0	1	1	1	1	2	4	A12		/hively/HTG_lab/earnings.php	0	0	0
Boston 2014	141201_0930	101000	101000	101002	P-experiment	1	1	20	10	3	0	8.653322	1.53994	0	22		0	0				1	2	2	16	3	13	0	266	13	47	0	0	0	0	0	0	1	1	1	1	1	4	A2		/hively/HTG_lab/earnings.php	0	1	0
Boston 2014	141201_0930	101000	101000	101003	N-experiment	0	9	0	0			8.653322	1.53994	0	18		0	1				1	3	1	0	20	0	0	208	3	0	0	0	0	0	0	0	1	1	1	0	1	4	A3		/hively/HTG_lab/earnings.php	0	1	0
Boston 2014	141201_0930	101000	101000	101004	N-experiment	0	3	0	0			8.653322	1.53994	0	21		0	0				1	4	2	0	28	0	0	66	4	0	0	0	0	0	0	0	1	1	1	0	1	4	A4		/hively/HTG_lab/earnings.php	0	1	0
Boston 2014	141201_0930	101000	101000	101004	N-experiment	0	5	10	20			8.653322	1.53994	0	21		0	0				1	4	2	0	22	0	0	110	4	0	0	0	0	0	0	0	1	1	1	0	1	4	A4		/hively/HTG_lab/earnings.php	0	1	0
Boston 2014	141201_0930	101000	101000	101005	P-experiment	1	8	20	20	0	0	8.653322	1.53994	1	18		0	1				1	5	2	32	32	0	0	414	4	3	0	0	0	0	0	0	1	1	1	1	1	4	A5		/hively/HTG_lab/earnings.php	0	1	0
Boston 2014	141201_0930	102000	102000	102012	N-experiment	0	9	20	20			8.653322	1.53994	0	21		0	0				2	12	3	0	32	0	0	271.6	3	0	0	0	0	0	0	0	1	1	1	0	2	4	A12		/hively/HTG_lab/earnings.php	0	0	0
Boston 2014	141201_0930	102000	102000	102012	P-experiment	1	2	20	20	0	0	8.653322	1.53994	0	21		0	0				2	12	1	32	32	0	0	392.6	4	5	0	0	0	0	0	0	1	1	1	1	2	4	A12		/hively/HTG_lab/earnings.php	0	0	0
Boston 2014	141201_0930	102000	102000	102012	P-experiment	1	10	20	8	0	10	8.653322	1.53994	0	21		0	0				2	12	2	19	0	0	10	409	5	3	0	0	0	0	0	0	1	1	1	1	2	4	A12		/hively/HTG_lab/earnings.php	0	0	0
Boston 2014	141201_0930	102000	102000	102001	N-experiment	0	4	20	20			8.653322	1.53994	0	22		0	0				2	1	2	0	32	0	0	133.6	4	0	0	0	0	0	0	0	1	1	1	0	2	4	A1		/hively/HTG_lab/earnings.php	0	0	0
Boston 2014	141201_0930	102000	102000	102001	P-experiment	1	10	0	8	0	4	8.653322	1.53994	0	22		0	0				2	1	2	39	27.2	0	4	425.4	2	4	0	0	0	0	0	0	1	1	1	1	2	4	A1		/hively/HTG_lab/earnings.php	0	0	0
Boston 2014	141201_0930	102000	102000	102008	N-experiment	0	7	20	20			8.653322	1.53994	1	20		0	1				2	8	3	0	32	0	0	221.6	4	0	0	0	0	0	0	0	1	1	1	0	2	4	A8		/hively/HTG_lab/earnings.php	0	0	0
Boston 2014	141201_0930	102000	102000	102012	P-experiment	1	5	20	16	0	9	8.653322	1.53994	0	21		0	0				2	12	2	30	3.4	0	9	428	3	6	0	0	0	0	0	0	1	1	1	1	2	4	A12		/hively/HTG_lab/earnings.php	0	0	0
Boston 2014	141201_0930	102000	102000	102009	N-experiment	0	7	20	20			8.653322	1.53994	0	20		0	1				2	9	2	0	32	0	0	212.6	6	0	0	0	0	0	0	0	1	1	1	0	2	4	A9		/hively/HTG_lab/earnings.php	0	0	0
Boston 2014	141201_0930	102000	102000	102009	N-experiment	0	1	15	5			8.653322	1.53994	0	20		0	1				2	9	1	0	25	0	0	25	10	0	0	0	0	0	0	0	1	1	1	0	2	4	A9		/hively/HTG_lab/earnings.php	0	0	0
Boston 2014	141201_0930	102000	102000	102012	P-experiment	1	7	15	0	5	25	8.653322	1.53994	0	21		0	0				2	12	1	24	-5	5	25	417	5	12	0	0	0	0	0	0	1	1	1	1	2	4	A12		/hively/HTG_lab/earnings.php	0	0	0
Boston 2014	141201_0930	102000	102000	102008	P-experiment	1	6	20	20	0	22	8.653322	1.53994	1	20		0	1				2	8	1	24	-5	5	22	441	4	20	0	0	0	0	0	0	1	1	1	1	2	4	A8		/hively/HTG_lab/earnings.php	0	0	0
Boston 2014	141201_0930	101000	101000	101004	N-experiment	0	2	5	0			8.653322	1.53994	0	21		0	0				1	4	2	0	17	0	0	38	14	0	0	0	0	0	0	0	1	1	1	0	1	4	A4		/hively/HTG_lab/earnings.php	0	1	0
Boston 2014	141201_0930	101000	101000	101004	P-experiment	1	10	18	20	0	10	8.653322	1.53994	0	21		0	0				1	4	2	33	3.2	0	10	482.2	8	3	0	0	0	0	0	0	1	1	1	1	1	4	A4		/hively/HTG_lab/earnings.php	0	1	0
Boston 2014	141201_0930	101000	101000	101003	N-experiment	0	10	0	0			8.653322	1.53994	0	18		0	1				1	3	3	0	20	0	0	228	4	0	0	0	0	0	0	0	1	1	1	0	1	4	A3		/hively/HTG_lab/earnings.php	0	1	0
Boston 2014	141201_0930	101000	101000	101005	P-experiment	1	5	20	20	0	0	8.653322	1.53994	1	18		0	1				1	5	1	32	32	0	0	318	107	4	0	0	0	0	0	0	1	1	1	1	1	4	A5		/hively/HTG_lab/earnings.php	0	1	0
Boston 2014	141201_0930	102000	102000	102008	P-experiment	1	9	15	8	5	16	8.653322	1.53994	1	20		0	1				2	8	1	14	-15	15	16	423	7	17	0	0	0	0	0	0	1	1	1	1	2	4	A8		/hively/HTG_lab/earnings.php	0	0	0
Boston 2014	141201_0930	101000	101000	101002	P-experiment	1	8	20	20	0	0	8.653322	1.53994	0	22		0	0				1	2	3	32	32	0	0	466	3	3	0	0	0	0	0	0	1	1	1	1	1	4	A2		/hively/HTG_lab/earnings.php	0	1	0
Boston 2014	141201_0930	102000	102000	102001	N-experiment	0	8	20	20			8.653322	1.53994	0	22		0	0				2	1	3	0	32	0	0	261.6	3	0	0	0	0	0	0	0	1	1	1	0	2	4	A1		/hively/HTG_lab/earnings.php	0	0	0
Boston 2014	141201_0930	101000	101000	101005	P-experiment	1	6	20	20	0	0	8.653322	1.53994	1	18		0	1				1	5	1	32	32	0	0	350	3	3	0	0	0	0	0	0	1	1	1	1	1	4	A5		/hively/HTG_lab/earnings.php	0	1	0
Boston 2014	141201_0930	101000	101000	101005	N-experiment	0	5	0	0			8.653322	1.53994	1	18		0	1				1	5	1	0	32	0	0	90	3	0	0	0	0	0	0	0	1	1	1	0	1	4	A5		/hively/HTG_lab/earnings.php	0	1	0
Boston 2014	141201_0930	102000	102000	102012	N-experiment	0	2	20	16			8.653322	1.53994	0	21		0	0				2	12	2	0	27.6	0	0	47.6	6	0	0	0	0	0	0	0	1	1	1	0	2	4	A12		/hively/HTG_lab/earnings.php	0	0	0
Boston 2014	141201_0930	102000	102000	102001	N-experiment	0	3	20	20			8.653322	1.53994	0	22		0	0				2	1	2	0	32	0	0	101.6	7	0	0	0	0	0	0	0	1	1	1	0	2	4	A1		/hively/HTG_lab/earnings.php	0	0	0
Boston 2014	141201_0930	102000	102000	102009	P-experiment	1	10	20	8	8	0	8.653322	1.53994	0	20		0	1				2	9	2	19	1.2	18	0	402.2	5	15	0	0	0	0	0	0	1	1	1	1	2	4	A9		/hively/HTG_lab/earnings.php	0	0	0
Boston 2014	141201_0930	102000	102000	102008	P-experiment	1	1	20	20	0	0	8.653322	1.53994	1	20		0	1				2	8	3	32	32	0	0	374.6	14	9	0	0	0	0	0	0	1	1	1	1	2	4	A8		/hively/HTG_lab/earnings.php	0	0	0
Boston 2014	141201_0930	101000	101000	101005	N-experiment	0	8	0	0			8.653322	1.53994	1	18		0	1				1	5	3	0	20	0	0	158	4	0	0	0	0	0	0	0	1	1	1	0	1	4	A5		/hively/HTG_lab/earnings.php	0	1	0
Boston 2014	141201_0930	101000	101000	101003	P-experiment	1	10	20	18	0	0	8.653322	1.53994	0	18		0	1				1	3	3	31	31.2	0	0	538.2	4	5	0	0	0	0	0	0	1	1	1	1	1	4	A3		/hively/HTG_lab/earnings.php	0	1	0
Boston 2014	141201_0930	102000	102000	102012	N-experiment	0	1	20	10			8.653322	1.53994	0	21		0	0				2	12	2	0	20	0	0	20	23	0	0	0	0	0	0	0	1	1	1	0	2	4	A12		/hively/HTG_lab/earnings.php	0	0	0
Boston 2014	141201_0930	102000	102000	102009	N-experiment	0	4	20	20			8.653322	1.53994	0	20		0	1				2	9	2	0	32	0	0	116.6	8	0	0	0	0	0	0	0	1	1	1	0	2	4	A9		/hively/HTG_lab/earnings.php	0	0	0
Boston 2014	141201_0930	101000	101000	101003	N-experiment	0	8	0	0			8.653322	1.53994	0	18		0	1				1	3	1	0	20	0	0	188	3	0	0	0	0	0	0	0	1	1	1	0	1	4	A3		/hively/HTG_lab/earnings.php	0	1	0
Boston 2014	141201_0930	101000	101000	101005	N-experiment	0	7	0	0			8.653322	1.53994	1	18		0	1				1	5	1	0	20	0	0	138	4	0	0	0	0	0	0	0	1	1	1	0	1	4	A5		/hively/HTG_lab/earnings.php	0	1	0
Boston 2014	141201_0930	102000	102000	102001	N-experiment	0	1	5	15			8.653322	1.53994	0	22		0	0				2	1	3	0	35	0	0	35	10	0	0	0	0	0	0	0	1	1	1	0	2	4	A1		/hively/HTG_lab/earnings.php	0	0	0
Boston 2014	141201_0930	101000	101000	101003	P-experiment	1	3	20	20	5	0	8.653322	1.53994	0	18		0	1				1	3	3	32	17	15	0	315	3	16	0	0	0	0	0	0	1	1	1	1	1	4	A3		/hively/HTG_lab/earnings.php	0	1	0
Boston 2014	141201_0930	101000	101000	101002	N-experiment	0	2	0	0			8.653322	1.53994	0	22		0	0				1	2	2	0	22	0	0	48	16	0	0	0	0	0	0	0	1	1	1	0	1	4	A2		/hively/HTG_lab/earnings.php	0	1	0
Boston 2014	141201_0930	101000	101000	101005	N-experiment	0	1	10	0			8.653322	1.53994	1	18		0	1				1	5	2	0	16	0	0	16	46	0	0	0	0	0	0	0	1	1	1	0	1	4	A5		/hively/HTG_lab/earnings.php	0	1	0
Boston 2014	141201_0930	102000	102000	102001	P-experiment	1	9	8	0	0	10	8.653322	1.53994	0	22		0	0				2	1	3	21	-20	20	10	398.2	3	12	0	0	0	0	0	0	1	1	1	1	2	4	A1		/hively/HTG_lab/earnings.php	0	0	0
Boston 2014	141201_0930	101000	101000	101002	N-experiment	0	7	0	0			8.653322	1.53994	0	22		0	0				1	2	3	0	20	0	0	178	6	0	0	0	0	0	0	0	1	1	1	0	1	4	A2		/hively/HTG_lab/earnings.php	0	1	0
Boston 2014	141201_0930	101000	101000	101003	N-experiment	0	3	0	0			8.653322	1.53994	0	18		0	1				1	3	1	0	28	0	0	76	5	0	0	0	0	0	0	0	1	1	1	0	1	4	A3		/hively/HTG_lab/earnings.php	0	1	0
Boston 2014	141201_0930	101000	101000	101005	N-experiment	0	10	0	0			8.653322	1.53994	1	18		0	1				1	5	1	0	20	0	0	198	4	0	0	0	0	0	0	0	1	1	1	0	1	4	A5		/hively/HTG_lab/earnings.php	0	1	0
Boston 2014	141201_0930	101000	101000	101002	N-experiment	0	5	0	0			8.653322	1.53994	0	22		0	0				1	2	4	0	32	0	0	140	5	0	0	0	0	0	0	0	1	1	1	0	1	4	A2		/hively/HTG_lab/earnings.php	0	1	0
Boston 2014	141201_0930	101000	101000	101003	P-experiment	1	5	20	20	0	0	8.653322	1.53994	0	18		0	1				1	3	4	32	32	0	0	379	7	4	0	0	0	0	0	0	1	1	1	1	1	4	A3		/hively/HTG_lab/earnings.php	0	1	0
Boston 2014	141201_0930	101000	101000	101002	P-experiment	1	3	20	20	0	5	8.653322	1.53994	0	22		0	0				1	2	4	32	17	0	5	306	3	4	0	0	0	0	0	0	1	1	1	1	1	4	A2		/hively/HTG_lab/earnings.php	0	1	0
Boston 2014	141201_0930	101000	101000	101002	P-experiment	1	5	20	20	0	0	8.653322	1.53994	0	22		0	0				1	2	3	32	32	0	0	370	31	5	0	0	0	0	0	0	1	1	1	1	1	4	A2		/hively/HTG_lab/earnings.php	0	1	0
Boston 2014	141201_0930	102000	102000	102001	N-experiment	0	9	20	20			8.653322	1.53994	0	22		0	0				2	1	4	0	32	0	0	293.6	4	0	0	0	0	0	0	0	1	1	1	0	2	4	A1		/hively/HTG_lab/earnings.php	0	0	0
Boston 2014	141201_0930	102000	102000	102008	N-experiment	0	3	20	20			8.653322	1.53994	1	20		0	1				2	8	4	0	32	0	0	93.6	4	0	0	0	0	0	0	0	1	1	1	0	2	4	A8		/hively/HTG_lab/earnings.php	0	0	0
Boston 2014	141201_0930	101000	101000	101004	N-experiment	0	8	0	0			8.653322	1.53994	0	21		0	0				1	4	1	0	20	0	0	168	4	0	0	0	0	0	0	0	1	1	1	0	1	4	A4		/hively/HTG_lab/earnings.php	0	1	0
Boston 2014	141201_0930	102000	102000	102009	P-experiment	1	3	20	20	0	0	8.653322	1.53994	0	20		0	1				2	9	2	32	32	0	0	429.6	4	3	0	0	0	0	0	0	1	1	1	1	2	4	A9		/hively/HTG_lab/earnings.php	0	0	0
Boston 2014	141201_0930	102000	102000	102001	P-experiment	1	7	0	20	10	10	8.653322	1.53994	0	22		0	0				2	1	2	39	-20.8	30	10	413.2	4	11	0	0	0	0	0	0	1	1	1	1	2	4	A1		/hively/HTG_lab/earnings.php	0	0	0
Boston 2014	141201_0930	102000	102000	102001	P-experiment	1	8	20	20	0	5	8.653322	1.53994	0	22		0	0				2	1	4	20	5	0	5	418.2	4	12	0	0	0	0	0	0	1	1	1	1	2	4	A1		/hively/HTG_lab/earnings.php	0	0	0
Boston 2014	141201_0930	101000	101000	101002	P-experiment	1	10	20	18	10	0	8.653322	1.53994	0	22		0	0				1	2	3	31	21.2	10	0	519.2	3	11	0	0	0	0	0	0	1	1	1	1	1	4	A2		/hively/HTG_lab/earnings.php	0	1	0
Boston 2014	141201_0930	101000	101000	101004	P-experiment	1	5	20	20	0	0	8.653322	1.53994	0	21		0	0				1	4	4	32	32	0	0	351	6	7	0	0	0	0	0	0	1	1	1	1	1	4	A4		/hively/HTG_lab/earnings.php	0	1	0
Boston 2014	141201_0930	101000	101000	101003	N-experiment	0	7	0	0			8.653322	1.53994	0	18		0	1				1	3	3	0	20	0	0	168	5	0	0	0	0	0	0	0	1	1	1	0	1	4	A3		/hively/HTG_lab/earnings.php	0	1	0
Boston 2014	141201_0930	101000	101000	101002	N-experiment	0	1	0	0			8.653322	1.53994	0	22		0	0				1	2	2	0	26	0	0	26	6	0	0	0	0	0	0	0	1	1	1	0	1	4	A2		/hively/HTG_lab/earnings.php	0	1	0
Boston 2014	141201_0930	101000	101000	101003	N-experiment	0	8	0	0			8.653322	1.53994	0	18		0	1				1	3	3	0	20	0	0	188	3	0	0	0	0	0	0	0	1	1	1	0	1	4	A3		/hively/HTG_lab/earnings.php	0	1	0
Boston 2014	141201_0930	102000	102000	102001	N-experiment	0	8	20	20			8.653322	1.53994	0	22		0	0				2	1	4	0	32	0	0	261.6	3	0	0	0	0	0	0	0	1	1	1	0	2	4	A1		/hively/HTG_lab/earnings.php	0	0	0
Boston 2014	141201_0930	101000	101000	101003	N-experiment	0	10	0	0			8.653322	1.53994	0	18		0	1				1	3	1	0	20	0	0	228	4	0	0	0	0	0	0	0	1	1	1	0	1	4	A3		/hively/HTG_lab/earnings.php	0	1	0
Boston 2014	141201_0930	102000	102000	102009	N-experiment	0	8	20	20			8.653322	1.53994	0	20		0	1				2	9	4	0	32	0	0	244.6	3	0	0	0	0	0	0	0	1	1	1	0	2	4	A9		/hively/HTG_lab/earnings.php	0	0	0
Boston 2014	141201_0930	101000	101000	101002	N-experiment	0	10	0	0			8.653322	1.53994	0	22		0	0				1	2	3	0	20	0	0	238	4	0	0	0	0	0	0	0	1	1	1	0	1	4	A2		/hively/HTG_lab/earnings.php	0	1	0
Boston 2014	141201_0930	102000	102000	102012	P-experiment	1	2	20	20	0	0	8.653322	1.53994	0	21		0	0				2	12	3	32	32	0	0	392.6	4	5	0	0	0	0	0	0	1	1	1	1	2	4	A12		/hively/HTG_lab/earnings.php	0	0	0
Boston 2014	141201_0930	101000	101000	101002	P-experiment	1	9	20	20	0	0	8.653322	1.53994	0	22		0	0				1	2	3	32	32	0	0	498	3	5	0	0	0	0	0	0	1	1	1	1	1	4	A2		/hively/HTG_lab/earnings.php	0	1	0
Boston 2014	141201_0930	101000	101000	101004	N-experiment	0	3	0	0			8.653322	1.53994	0	21		0	0				1	4	1	0	28	0	0	66	4	0	0	0	0	0	0	0	1	1	1	0	1	4	A4		/hively/HTG_lab/earnings.php	0	1	0
Boston 2014	141201_0930	102000	102000	102008	P-experiment	1	1	20	20	0	0	8.653322	1.53994	1	20		0	1				2	8	1	32	32	0	0	374.6	14	9	0	0	0	0	0	0	1	1	1	1	2	4	A8		/hively/HTG_lab/earnings.php	0	0	0
Boston 2014	141201_0930	102000	102000	102012	P-experiment	1	1	20	20	0	0	8.653322	1.53994	0	21		0	0				2	12	3	32	32	0	0	360.6	10	7	0	0	0	0	0	0	1	1	1	1	2	4	A12		/hively/HTG_lab/earnings.php	0	0	0
Boston 2014	141201_0930	102000	102000	102008	P-experiment	1	7	20	0	5	20	8.653322	1.53994	1	20		0	1				2	8	1	19	-15	15	20	426	5	16	0	0	0	0	0	0	1	1	1	1	2	4	A8		/hively/HTG_lab/earnings.php	0	0	0
Boston 2014	141201_0930	102000	102000	102012	N-experiment	0	3	20	20			8.653322	1.53994	0	21		0	0				2	12	2	0	32	0	0	79.6	5	0	0	0	0	0	0	0	1	1	1	0	2	4	A12		/hively/HTG_lab/earnings.php	0	0	0
Boston 2014	141201_0930	102000	102000	102009	N-experiment	0	9	20	20			8.653322	1.53994	0	20		0	1				2	9	2	0	32	0	0	276.6	3	0	0	0	0	0	0	0	1	1	1	0	2	4	A9		/hively/HTG_lab/earnings.php	0	0	0
Boston 2014	141201_0930	101000	101000	101005	N-experiment	0	5	0	10			8.653322	1.53994	1	18		0	1				1	5	3	0	32	0	0	90	3	0	0	0	0	0	0	0	1	1	1	0	1	4	A5		/hively/HTG_lab/earnings.php	0	1	0
Boston 2014	141201_0930	101000	101000	101004	P-experiment	1	2	20	20	0	0	8.653322	1.53994	0	21		0	0				1	4	2	28	25	3	0	270	3	7	0	0	0	0	0	0	1	1	1	1	1	4	A4		/hively/HTG_lab/earnings.php	0	1	0
Boston 2014	141201_0930	101000	101000	101004	N-experiment	0	9	0	0			8.653322	1.53994	0	21		0	0				1	4	4	0	20	0	0	188	4	0	0	0	0	0	0	0	1	1	1	0	1	4	A4		/hively/HTG_lab/earnings.php	0	1	0
Boston 2014	141201_0930	102000	102000	102008	P-experiment	1	9	15	0	5	16	8.653322	1.53994	1	20		0	1				2	8	3	14	-15	15	16	423	7	17	0	0	0	0	0	0	1	1	1	1	2	4	A8		/hively/HTG_lab/earnings.php	0	0	0
Boston 2014	141201_0930	102000	102000	102009	P-experiment	1	8	0	10	5	3	8.653322	1.53994	0	20		0	1				2	9	2	40	16	15	3	409	5	9	0	0	0	0	0	0	1	1	1	1	2	4	A9		/hively/HTG_lab/earnings.php	0	0	0
Boston 2014	141201_0930	102000	102000	102001	P-experiment	1	10	0	20	0	4	8.653322	1.53994	0	22		0	0				2	1	3	39	27.2	0	4	425.4	2	4	0	0	0	0	0	0	1	1	1	1	2	4	A1		/hively/HTG_lab/earnings.php	0	0	0
Boston 2014	141201_0930	101000	101000	101005	N-experiment	0	8	0	0			8.653322	1.53994	1	18		0	1				1	5	1	0	20	0	0	158	4	0	0	0	0	0	0	0	1	1	1	0	1	4	A5		/hively/HTG_lab/earnings.php	0	1	0
Boston 2014	141201_0930	101000	101000	101004	N-experiment	0	6	10	10			8.653322	1.53994	0	21		0	0				1	4	1	0	18	0	0	128	5	0	0	0	0	0	0	0	1	1	1	0	1	4	A4		/hively/HTG_lab/earnings.php	0	1	0
Boston 2014	141201_0930	102000	102000	102001	N-experiment	0	3	20	20			8.653322	1.53994	0	22		0	0				2	1	4	0	32	0	0	101.6	7	0	0	0	0	0	0	0	1	1	1	0	2	4	A1		/hively/HTG_lab/earnings.php	0	0	0
Boston 2014	141201_0930	101000	101000	101005	P-experiment	1	9	20	20	0	0	8.653322	1.53994	1	18		0	1				1	5	3	32	32	0	0	446	5	4	0	0	0	0	0	0	1	1	1	1	1	4	A5		/hively/HTG_lab/earnings.php	0	1	0
Boston 2014	141201_0930	101000	101000	101005	P-experiment	1	5	20	20	0	0	8.653322	1.53994	1	18		0	1				1	5	3	32	32	0	0	318	107	4	0	0	0	0	0	0	1	1	1	1	1	4	A5		/hively/HTG_lab/earnings.php	0	1	0
Boston 2014	141201_0930	101000	101000	101003	P-experiment	1	9	20	20	0	0	8.653322	1.53994	0	18		0	1				1	3	4	32	32	0	0	507	2	6	0	0	0	0	0	0	1	1	1	1	1	4	A3		/hively/HTG_lab/earnings.php	0	1	0
Boston 2014	141201_0930	101000	101000	101004	N-experiment	0	5	10	0			8.653322	1.53994	0	21		0	0				1	4	4	0	22	0	0	110	4	0	0	0	0	0	0	0	1	1	1	0	1	4	A4		/hively/HTG_lab/earnings.php	0	1	0
Boston 2014	141201_0930	102000	102000	102001	N-experiment	0	2	13	20			8.653322	1.53994	0	22		0	0				2	1	4	0	34.6	0	0	69.6	4	0	0	0	0	0	0	0	1	1	1	0	2	4	A1		/hively/HTG_lab/earnings.php	0	0	0
Boston 2014	141201_0930	101000	101000	101002	P-experiment	1	6	20	20	0	0	8.653322	1.53994	0	22		0	0				1	2	3	32	32	0	0	402	3	3	0	0	0	0	0	0	1	1	1	1	1	4	A2		/hively/HTG_lab/earnings.php	0	1	0
Boston 2014	141201_0930	102000	102000	102012	P-experiment	1	10	20	0	0	10	8.653322	1.53994	0	21		0	0				2	12	1	19	0	0	10	409	5	3	0	0	0	0	0	0	1	1	1	1	2	4	A12		/hively/HTG_lab/earnings.php	0	0	0
Boston 2014	141201_0930	101000	101000	101005	N-experiment	0	10	0	0			8.653322	1.53994	1	18		0	1				1	5	3	0	20	0	0	198	4	0	0	0	0	0	0	0	1	1	1	0	1	4	A5		/hively/HTG_lab/earnings.php	0	1	0
Boston 2014	141201_0930	102000	102000	102009	N-experiment	0	5	20	20			8.653322	1.53994	0	20		0	1				2	9	2	0	32	0	0	148.6	5	0	0	0	0	0	0	0	1	1	1	0	2	4	A9		/hively/HTG_lab/earnings.php	0	0	0
Boston 2014	141201_0930	101000	101000	101002	N-experiment	0	6	10	10			8.653322	1.53994	0	22		0	0				1	2	3	0	18	0	0	158	4	0	0	0	0	0	0	0	1	1	1	0	1	4	A2		/hively/HTG_lab/earnings.php	0	1	0
Boston 2014	141201_0930	101000	101000	101003	N-experiment	0	1	0	10			8.653322	1.53994	0	18		0	1				1	3	4	0	26	0	0	26	21	0	0	0	0	0	0	0	1	1	1	0	1	4	A3		/hively/HTG_lab/earnings.php	0	1	0
Boston 2014	141201_0930	101000	101000	101005	P-experiment	1	3	20	20	0	5	8.653322	1.53994	1	18		0	1				1	5	1	32	17	0	5	254	4	5	0	0	0	0	0	0	1	1	1	1	1	4	A5		/hively/HTG_lab/earnings.php	0	1	0
Boston 2014	141201_0930	101000	101000	101002	N-experiment	0	3	0	0			8.653322	1.53994	0	22		0	0				1	2	2	0	28	0	0	76	5	0	0	0	0	0	0	0	1	1	1	0	1	4	A2		/hively/HTG_lab/earnings.php	0	1	0
Boston 2014	141201_0930	102000	102000	102001	N-experiment	0	5	20	20			8.653322	1.53994	0	22		0	0				2	1	3	0	32	0	0	165.6	3	0	0	0	0	0	0	0	1	1	1	0	2	4	A1		/hively/HTG_lab/earnings.php	0	0	0
Boston 2014	141201_0930	101000	101000	101005	N-experiment	0	4	20	0			8.653322	1.53994	1	18		0	1				1	5	1	0	12	0	0	58	4	0	0	0	0	0	0	0	1	1	1	0	1	4	A5		/hively/HTG_lab/earnings.php	0	1	0
Boston 2014	141201_0930	101000	101000	101005	P-experiment	1	2	10	20	0	8	8.653322	1.53994	1	18		0	1				1	5	2	38	14	0	8	237	5	7	0	0	0	0	0	0	1	1	1	1	1	4	A5		/hively/HTG_lab/earnings.php	0	1	0
Boston 2014	141201_0930	101000	101000	101003	P-experiment	1	4	20	20	0	0	8.653322	1.53994	0	18		0	1				1	3	1	32	32	0	0	347	4	8	0	0	0	0	0	0	1	1	1	1	1	4	A3		/hively/HTG_lab/earnings.php	0	1	0
Boston 2014	141201_0930	102000	102000	102008	P-experiment	1	6	20	20	0	22	8.653322	1.53994	1	20		0	1				2	8	3	24	-5	5	22	441	4	20	0	0	0	0	0	0	1	1	1	1	2	4	A8		/hively/HTG_lab/earnings.php	0	0	0
Boston 2014	141201_0930	101000	101000	101004	P-experiment	1	1	10	20	0	3	8.653322	1.53994	0	21		0	0				1	4	1	26	12	5	3	245	6	16	0	0	0	0	0	0	1	1	1	1	1	4	A4		/hively/HTG_lab/earnings.php	0	1	0
Boston 2014	141201_0930	101000	101000	101002	P-experiment	1	9	20	20	0	0	8.653322	1.53994	0	22		0	0				1	2	4	32	32	0	0	498	3	5	0	0	0	0	0	0	1	1	1	1	1	4	A2		/hively/HTG_lab/earnings.php	0	1	0
Boston 2014	141201_0930	101000	101000	101003	P-experiment	1	3	20	20	5	0	8.653322	1.53994	0	18		0	1				1	3	1	32	17	15	0	315	3	16	0	0	0	0	0	0	1	1	1	1	1	4	A3		/hively/HTG_lab/earnings.php	0	1	0
Boston 2014	141201_0930	101000	101000	101003	N-experiment	0	9	0	0			8.653322	1.53994	0	18		0	1				1	3	3	0	20	0	0	208	3	0	0	0	0	0	0	0	1	1	1	0	1	4	A3		/hively/HTG_lab/earnings.php	0	1	0
Boston 2014	141201_0930	102000	102000	102001	P-experiment	1	4	0	20	10	0	8.653322	1.53994	0	22		0	0				2	1	2	44	14	30	0	460.6	3	6	0	0	0	0	0	0	1	1	1	1	2	4	A1		/hively/HTG_lab/earnings.php	0	0	0
Boston 2014	141201_0930	102000	102000	102012	N-experiment	0	5	20	20			8.653322	1.53994	0	21		0	0				2	12	2	0	32	0	0	143.6	11	0	0	0	0	0	0	0	1	1	1	0	2	4	A12		/hively/HTG_lab/earnings.php	0	0	0
Boston 2014	141201_0930	102000	102000	102008	N-experiment	0	1	10	15			8.653322	1.53994	1	20		0	1				2	8	3	0	30	0	0	30	15	0	0	0	0	0	0	0	1	1	1	0	2	4	A8		/hively/HTG_lab/earnings.php	0	0	0
Boston 2014	141201_0930	102000	102000	102009	N-experiment	0	2	20	20			8.653322	1.53994	0	20		0	1				2	9	4	0	27.6	0	0	52.6	9	0	0	0	0	0	0	0	1	1	1	0	2	4	A9		/hively/HTG_lab/earnings.php	0	0	0
Boston 2014	141201_0930	102000	102000	102009	P-experiment	1	10	20	0	0	0	8.653322	1.53994	0	20		0	1				2	9	1	19	1.2	18	0	402.2	5	15	0	0	0	0	0	0	1	1	1	1	2	4	A9		/hively/HTG_lab/earnings.php	0	0	0
Boston 2014	141201_0930	101000	101000	101002	N-experiment	0	8	0	0			8.653322	1.53994	0	22		0	0				1	2	4	0	20	0	0	198	3	0	0	0	0	0	0	0	1	1	1	0	1	4	A2		/hively/HTG_lab/earnings.php	0	1	0
Boston 2014	141201_0930	102000	102000	102009	P-experiment	1	7	13	15	10	15	8.653322	1.53994	0	20		0	1				2	9	4	26	-20	20	15	393	3	9	0	0	0	0	0	0	1	1	1	1	2	4	A9		/hively/HTG_lab/earnings.php	0	0	0
Boston 2014	141201_0930	102000	102000	102009	N-experiment	0	3	20	20			8.653322	1.53994	0	20		0	1				2	9	2	0	32	0	0	84.6	6	0	0	0	0	0	0	0	1	1	1	0	2	4	A9		/hively/HTG_lab/earnings.php	0	0	0
Boston 2014	141201_0930	101000	101000	101004	P-experiment	1	4	20	20	0	0	8.653322	1.53994	0	21		0	0				1	4	2	32	32	0	0	319	5	7	0	0	0	0	0	0	1	1	1	1	1	4	A4		/hively/HTG_lab/earnings.php	0	1	0
Boston 2014	141201_0930	101000	101000	101004	N-experiment	0	1	5	0			8.653322	1.53994	0	21		0	0				1	4	1	0	21	0	0	21	6	0	0	0	0	0	0	0	1	1	1	0	1	4	A4		/hively/HTG_lab/earnings.php	0	1	0
Boston 2014	141201_0930	101000	101000	101004	P-experiment	1	4	20	20	0	0	8.653322	1.53994	0	21		0	0				1	4	4	32	32	0	0	319	5	7	0	0	0	0	0	0	1	1	1	1	1	4	A4		/hively/HTG_lab/earnings.php	0	1	0
Boston 2014	141201_0930	102000	102000	102012	N-experiment	0	9	20	20			8.653322	1.53994	0	21		0	0				2	12	1	0	32	0	0	271.6	3	0	0	0	0	0	0	0	1	1	1	0	2	4	A12		/hively/HTG_lab/earnings.php	0	0	0
Boston 2014	141201_0930	101000	101000	101005	N-experiment	0	8	0	0			8.653322	1.53994	1	18		0	1				1	5	2	0	20	0	0	158	4	0	0	0	0	0	0	0	1	1	1	0	1	4	A5		/hively/HTG_lab/earnings.php	0	1	0
Boston 2014	141201_0930	102000	102000	102001	P-experiment	1	8	20	10	0	5	8.653322	1.53994	0	22		0	0				2	1	2	20	5	0	5	418.2	4	12	0	0	0	0	0	0	1	1	1	1	2	4	A1		/hively/HTG_lab/earnings.php	0	0	0
Boston 2014	141201_0930	101000	101000	101005	P-experiment	1	3	20	20	0	5	8.653322	1.53994	1	18		0	1				1	5	3	32	17	0	5	254	4	5	0	0	0	0	0	0	1	1	1	1	1	4	A5		/hively/HTG_lab/earnings.php	0	1	0
Boston 2014	141201_0930	101000	101000	101003	N-experiment	0	1	0	0			8.653322	1.53994	0	18		0	1				1	3	1	0	26	0	0	26	21	0	0	0	0	0	0	0	1	1	1	0	1	4	A3		/hively/HTG_lab/earnings.php	0	1	0
Boston 2014	141201_0930	101000	101000	101004	N-experiment	0	5	10	0			8.653322	1.53994	0	21		0	0				1	4	1	0	22	0	0	110	4	0	0	0	0	0	0	0	1	1	1	0	1	4	A4		/hively/HTG_lab/earnings.php	0	1	0
Boston 2014	141201_0930	101000	101000	101002	P-experiment	1	2	20	20	0	0	8.653322	1.53994	0	22		0	0				1	2	2	28	23	5	0	289	5	26	0	0	0	0	0	0	1	1	1	1	1	4	A2		/hively/HTG_lab/earnings.php	0	1	0
Boston 2014	141201_0930	102000	102000	102001	N-experiment	0	4	20	20			8.653322	1.53994	0	22		0	0				2	1	3	0	32	0	0	133.6	4	0	0	0	0	0	0	0	1	1	1	0	2	4	A1		/hively/HTG_lab/earnings.php	0	0	0
Boston 2014	141201_0930	102000	102000	102012	P-experiment	1	2	20	20	0	0	8.653322	1.53994	0	21		0	0				2	12	2	32	32	0	0	392.6	4	5	0	0	0	0	0	0	1	1	1	1	2	4	A12		/hively/HTG_lab/earnings.php	0	0	0
Boston 2014	141201_0930	101000	101000	101005	N-experiment	0	9	0	0			8.653322	1.53994	1	18		0	1				1	5	3	0	20	0	0	178	3	0	0	0	0	0	0	0	1	1	1	0	1	4	A5		/hively/HTG_lab/earnings.php	0	1	0
Boston 2014	141201_0930	102000	102000	102012	P-experiment	1	3	20	20	0	0	8.653322	1.53994	0	21		0	0				2	12	2	32	32	0	0	424.6	4	4	0	0	0	0	0	0	1	1	1	1	2	4	A12		/hively/HTG_lab/earnings.php	0	0	0
Boston 2014	141201_0930	101000	101000	101004	P-experiment	1	9	20	20	0	0	8.653322	1.53994	0	21		0	0				1	4	2	32	32	0	0	479	7	6	0	0	0	0	0	0	1	1	1	1	1	4	A4		/hively/HTG_lab/earnings.php	0	1	0
Boston 2014	141201_0930	101000	101000	101003	P-experiment	1	1	10	0	0	3	8.653322	1.53994	0	18		0	1				1	3	4	26	17	0	3	270	10	23	0	0	0	0	0	0	1	1	1	1	1	4	A3		/hively/HTG_lab/earnings.php	0	1	0
Boston 2014	141201_0930	101000	101000	101003	N-experiment	0	6	0	10			8.653322	1.53994	0	18		0	1				1	3	3	0	28	0	0	148	3	0	0	0	0	0	0	0	1	1	1	0	1	4	A3		/hively/HTG_lab/earnings.php	0	1	0
Boston 2014	141201_0930	101000	101000	101002	N-experiment	0	9	0	0			8.653322	1.53994	0	22		0	0				1	2	2	0	20	0	0	218	3	0	0	0	0	0	0	0	1	1	1	0	1	4	A2		/hively/HTG_lab/earnings.php	0	1	0
Boston 2014	141201_0930	102000	102000	102008	N-experiment	0	7	20	20			8.653322	1.53994	1	20		0	1				2	8	1	0	32	0	0	221.6	4	0	0	0	0	0	0	0	1	1	1	0	2	4	A8		/hively/HTG_lab/earnings.php	0	0	0
Boston 2014	141201_0930	102000	102000	102001	N-experiment	0	2	13	20			8.653322	1.53994	0	22		0	0				2	1	3	0	34.6	0	0	69.6	4	0	0	0	0	0	0	0	1	1	1	0	2	4	A1		/hively/HTG_lab/earnings.php	0	0	0
Boston 2014	141201_0930	102000	102000	102012	P-experiment	1	3	20	20	0	0	8.653322	1.53994	0	21		0	0				2	12	3	32	32	0	0	424.6	4	4	0	0	0	0	0	0	1	1	1	1	2	4	A12		/hively/HTG_lab/earnings.php	0	0	0
Boston 2014	141201_0930	102000	102000	102009	N-experiment	0	6	20	20			8.653322	1.53994	0	20		0	1				2	9	1	0	32	0	0	180.6	4	0	0	0	0	0	0	0	1	1	1	0	2	4	A9		/hively/HTG_lab/earnings.php	0	0	0
Boston 2014	141201_0930	101000	101000	101003	N-experiment	0	2	0	5			8.653322	1.53994	0	18		0	1				1	3	3	0	22	0	0	48	7	0	0	0	0	0	0	0	1	1	1	0	1	4	A3		/hively/HTG_lab/earnings.php	0	1	0
Boston 2014	141201_0930	102000	102000	102008	N-experiment	0	10	20	20			8.653322	1.53994	1	20		0	1				2	8	4	0	32	0	0	317.6	3	0	0	0	0	0	0	0	1	1	1	0	2	4	A8		/hively/HTG_lab/earnings.php	0	0	0
Boston 2014	141201_0930	102000	102000	102008	P-experiment	1	5	16	20	0	9	8.653322	1.53994	1	20		0	1				2	8	4	34	7.4	0	9	446	7	6	0	0	0	0	0	0	1	1	1	1	2	4	A8		/hively/HTG_lab/earnings.php	0	0	0
Boston 2014	141201_0930	102000	102000	102009	P-experiment	1	8	0	20	5	3	8.653322	1.53994	0	20		0	1				2	9	4	40	16	15	3	409	5	9	0	0	0	0	0	0	1	1	1	1	2	4	A9		/hively/HTG_lab/earnings.php	0	0	0
Boston 2014	141201_0930	101000	101000	101002	N-experiment	0	6	10	0			8.653322	1.53994	0	22		0	0				1	2	4	0	18	0	0	158	4	0	0	0	0	0	0	0	1	1	1	0	1	4	A2		/hively/HTG_lab/earnings.php	0	1	0
Boston 2014	141201_0930	101000	101000	101003	N-experiment	0	3	0	20			8.653322	1.53994	0	18		0	1				1	3	4	0	28	0	0	76	5	0	0	0	0	0	0	0	1	1	1	0	1	4	A3		/hively/HTG_lab/earnings.php	0	1	0
Boston 2014	141201_0930	101000	101000	101004	N-experiment	0	9	0	0			8.653322	1.53994	0	21		0	0				1	4	2	0	20	0	0	188	4	0	0	0	0	0	0	0	1	1	1	0	1	4	A4		/hively/HTG_lab/earnings.php	0	1	0
Boston 2014	141201_0930	101000	101000	101004	N-experiment	0	10	0	0			8.653322	1.53994	0	21		0	0				1	4	1	0	20	0	0	208	4	0	0	0	0	0	0	0	1	1	1	0	1	4	A4		/hively/HTG_lab/earnings.php	0	1	0
Boston 2014	141201_0930	101000	101000	101004	P-experiment	1	6	20	20	0	0	8.653322	1.53994	0	21		0	0				1	4	4	32	32	0	0	383	6	4	0	0	0	0	0	0	1	1	1	1	1	4	A4		/hively/HTG_lab/earnings.php	0	1	0
Boston 2014	141201_0930	101000	101000	101004	P-experiment	1	2	20	20	0	0	8.653322	1.53994	0	21		0	0				1	4	1	28	25	3	0	270	3	7	0	0	0	0	0	0	1	1	1	1	1	4	A4		/hively/HTG_lab/earnings.php	0	1	0
Boston 2014	141201_0930	102000	102000	102012	P-experiment	1	9	0	0	10	15	8.653322	1.53994	0	21		0	0				2	12	3	29	-13	13	15	409	5	11	0	0	0	0	0	0	1	1	1	1	2	4	A12		/hively/HTG_lab/earnings.php	0	0	0
Boston 2014	141201_0930	102000	102000	102009	N-experiment	0	10	20	20			8.653322	1.53994	0	20		0	1				2	9	4	0	32	0	0	308.6	3	0	0	0	0	0	0	0	1	1	1	0	2	4	A9		/hively/HTG_lab/earnings.php	0	0	0
Boston 2014	141201_0930	102000	102000	102008	P-experiment	1	8	10	20	0	5	8.653322	1.53994	1	20		0	1				2	8	1	30	12	3	5	438	5	7	0	0	0	0	0	0	1	1	1	1	2	4	A8		/hively/HTG_lab/earnings.php	0	0	0
Boston 2014	141201_0930	101000	101000	101003	P-experiment	1	6	20	20	0	0	8.653322	1.53994	0	18		0	1				1	3	4	32	32	0	0	411	4	4	0	0	0	0	0	0	1	1	1	1	1	4	A3		/hively/HTG_lab/earnings.php	0	1	0
Boston 2014	141201_0930	102000	102000	102008	N-experiment	0	3	20	20			8.653322	1.53994	1	20		0	1				2	8	3	0	32	0	0	93.6	4	0	0	0	0	0	0	0	1	1	1	0	2	4	A8		/hively/HTG_lab/earnings.php	0	0	0
Boston 2014	141201_0930	101000	101000	101003	P-experiment	1	2	20	10	0	0	8.653322	1.53994	0	18		0	1				1	3	4	28	28	0	0	298	2	7	0	0	0	0	0	0	1	1	1	1	1	4	A3		/hively/HTG_lab/earnings.php	0	1	0
Boston 2014	141201_0930	101000	101000	101002	P-experiment	1	2	20	20	0	0	8.653322	1.53994	0	22		0	0				1	2	3	28	23	5	0	289	5	26	0	0	0	0	0	0	1	1	1	1	1	4	A2		/hively/HTG_lab/earnings.php	0	1	0
Boston 2014	141201_0930	102000	102000	102001	P-experiment	1	5	20	20	5	4	8.653322	1.53994	0	22		0	0				2	1	3	30	3.4	15	4	464	5	13	0	0	0	0	0	0	1	1	1	1	2	4	A1		/hively/HTG_lab/earnings.php	0	0	0
Boston 2014	141201_0930	101000	101000	101002	P-experiment	1	4	20	20	0	0	8.653322	1.53994	0	22		0	0				1	2	3	32	32	0	0	338	4	3	0	0	0	0	0	0	1	1	1	1	1	4	A2		/hively/HTG_lab/earnings.php	0	1	0
Boston 2014	141201_0930	101000	101000	101002	P-experiment	1	7	20	20	0	0	8.653322	1.53994	0	22		0	0				1	2	4	32	32	0	0	434	6	5	0	0	0	0	0	0	1	1	1	1	1	4	A2		/hively/HTG_lab/earnings.php	0	1	0
Boston 2014	141201_0930	102000	102000	102008	P-experiment	1	4	20	0	0	10	8.653322	1.53994	1	20		0	1				2	8	1	24	0	0	10	438.6	4	6	0	0	0	0	0	0	1	1	1	1	2	4	A8		/hively/HTG_lab/earnings.php	0	0	0
Boston 2014	141201_0930	102000	102000	102001	N-experiment	0	10	20	20			8.653322	1.53994	0	22		0	0				2	1	4	0	32	0	0	325.6	4	0	0	0	0	0	0	0	1	1	1	0	2	4	A1		/hively/HTG_lab/earnings.php	0	0	0
Boston 2014	141201_0930	101000	101000	101002	N-experiment	0	1	0	10			8.653322	1.53994	0	22		0	0				1	2	4	0	26	0	0	26	6	0	0	0	0	0	0	0	1	1	1	0	1	4	A2		/hively/HTG_lab/earnings.php	0	1	0
Boston 2014	141201_0930	102000	102000	102009	N-experiment	0	8	20	20			8.653322	1.53994	0	20		0	1				2	9	2	0	32	0	0	244.6	3	0	0	0	0	0	0	0	1	1	1	0	2	4	A9		/hively/HTG_lab/earnings.php	0	0	0
Boston 2014	141201_0930	102000	102000	102012	N-experiment	0	5	20	20			8.653322	1.53994	0	21		0	0				2	12	1	0	32	0	0	143.6	11	0	0	0	0	0	0	0	1	1	1	0	2	4	A12		/hively/HTG_lab/earnings.php	0	0	0
Boston 2014	141201_0930	101000	101000	101004	N-experiment	0	3	0	20			8.653322	1.53994	0	21		0	0				1	4	4	0	28	0	0	66	4	0	0	0	0	0	0	0	1	1	1	0	1	4	A4		/hively/HTG_lab/earnings.php	0	1	0
Boston 2014	141201_0930	102000	102000	102001	P-experiment	1	10	0	20	0	4	8.653322	1.53994	0	22		0	0				2	1	4	39	27.2	0	4	425.4	2	4	0	0	0	0	0	0	1	1	1	1	2	4	A1		/hively/HTG_lab/earnings.php	0	0	0
Boston 2014	141201_0930	101000	101000	101005	P-experiment	1	2	10	20	0	8	8.653322	1.53994	1	18		0	1				1	5	3	38	14	0	8	237	5	7	0	0	0	0	0	0	1	1	1	1	1	4	A5		/hively/HTG_lab/earnings.php	0	1	0
Boston 2014	141201_0930	102000	102000	102008	P-experiment	1	10	8	20	0	8	8.653322	1.53994	1	20		0	1				2	8	3	31	3.2	4	8	426.2	6	10	0	0	0	0	0	0	1	1	1	1	2	4	A8		/hively/HTG_lab/earnings.php	0	0	0
Boston 2014	141201_0930	102000	102000	102009	P-experiment	1	2	20	20	0	0	8.653322	1.53994	0	20		0	1				2	9	2	32	32	0	0	397.6	3	4	0	0	0	0	0	0	1	1	1	1	2	4	A9		/hively/HTG_lab/earnings.php	0	0	0
Boston 2014	141201_0930	101000	101000	101002	N-experiment	0	4	0	10			8.653322	1.53994	0	22		0	0				1	2	3	0	32	0	0	108	3	0	0	0	0	0	0	0	1	1	1	0	1	4	A2		/hively/HTG_lab/earnings.php	0	1	0
Boston 2014	141201_0930	101000	101000	101004	P-experiment	1	5	20	20	0	0	8.653322	1.53994	0	21		0	0				1	4	2	32	32	0	0	351	6	7	0	0	0	0	0	0	1	1	1	1	1	4	A4		/hively/HTG_lab/earnings.php	0	1	0
Boston 2014	141201_0930	102000	102000	102008	P-experiment	1	1	20	20	0	0	8.653322	1.53994	1	20		0	1				2	8	4	32	32	0	0	374.6	14	9	0	0	0	0	0	0	1	1	1	1	2	4	A8		/hively/HTG_lab/earnings.php	0	0	0
Boston 2014	141201_0930	101000	101000	101005	N-experiment	0	5	0	20			8.653322	1.53994	1	18		0	1				1	5	2	0	32	0	0	90	3	0	0	0	0	0	0	0	1	1	1	0	1	4	A5		/hively/HTG_lab/earnings.php	0	1	0
Boston 2014	141201_0930	102000	102000	102009	N-experiment	0	5	20	20			8.653322	1.53994	0	20		0	1				2	9	1	0	32	0	0	148.6	5	0	0	0	0	0	0	0	1	1	1	0	2	4	A9		/hively/HTG_lab/earnings.php	0	0	0
Boston 2014	141201_0930	102000	102000	102001	P-experiment	1	9	8	0	10	10	8.653322	1.53994	0	22		0	0				2	1	4	21	-20	20	10	398.2	3	12	0	0	0	0	0	0	1	1	1	1	2	4	A1		/hively/HTG_lab/earnings.php	0	0	0
Boston 2014	141201_0930	101000	101000	101005	N-experiment	0	2	0	0			8.653322	1.53994	1	18		0	1				1	5	1	0	22	0	0	38	4	0	0	0	0	0	0	0	1	1	1	0	1	4	A5		/hively/HTG_lab/earnings.php	0	1	0
Boston 2014	141201_0930	102000	102000	102009	P-experiment	1	6	20	0	0	12	8.653322	1.53994	0	20		0	1				2	9	4	24	-20	20	12	413	4	15	0	0	0	0	0	0	1	1	1	1	2	4	A9		/hively/HTG_lab/earnings.php	0	0	0
Boston 2014	141201_0930	102000	102000	102001	N-experiment	0	7	20	20			8.653322	1.53994	0	22		0	0				2	1	3	0	32	0	0	229.6	3	0	0	0	0	0	0	0	1	1	1	0	2	4	A1		/hively/HTG_lab/earnings.php	0	0	0
Boston 2014	141201_0930	101000	101000	101004	N-experiment	0	1	5	0			8.653322	1.53994	0	21		0	0				1	4	2	0	21	0	0	21	6	0	0	0	0	0	0	0	1	1	1	0	1	4	A4		/hively/HTG_lab/earnings.php	0	1	0
Boston 2014	141201_0930	101000	101000	101005	N-experiment	0	6	0	0			8.653322	1.53994	1	18		0	1				1	5	2	0	28	0	0	118	3	0	0	0	0	0	0	0	1	1	1	0	1	4	A5		/hively/HTG_lab/earnings.php	0	1	0
Boston 2014	141201_0930	102000	102000	102012	P-experiment	1	4	20	0	0	10	8.653322	1.53994	0	21		0	0				2	12	1	24	0	0	10	424.6	5	11	0	0	0	0	0	0	1	1	1	1	2	4	A12		/hively/HTG_lab/earnings.php	0	0	0
Boston 2014	141201_0930	101000	101000	101003	N-experiment	0	4	0	0			8.653322	1.53994	0	18		0	1				1	3	1	0	32	0	0	108	5	0	0	0	0	0	0	0	1	1	1	0	1	4	A3		/hively/HTG_lab/earnings.php	0	1	0
Boston 2014	141201_0930	102000	102000	102012	N-experiment	0	10	20	20			8.653322	1.53994	0	21		0	0				2	12	2	0	32	0	0	303.6	5	0	0	0	0	0	0	0	1	1	1	0	2	4	A12		/hively/HTG_lab/earnings.php	0	0	0
Boston 2014	141201_0930	102000	102000	102012	P-experiment	1	8	20	20	0	5	8.653322	1.53994	0	21		0	0				2	12	1	20	5	0	5	422	7	6	0	0	0	0	0	0	1	1	1	1	2	4	A12		/hively/HTG_lab/earnings.php	0	0	0
Boston 2014	141201_0930	101000	101000	101003	N-experiment	0	1	0	5			8.653322	1.53994	0	18		0	1				1	3	3	0	26	0	0	26	21	0	0	0	0	0	0	0	1	1	1	0	1	4	A3		/hively/HTG_lab/earnings.php	0	1	0
Boston 2014	141201_0930	102000	102000	102008	N-experiment	0	10	20	20			8.653322	1.53994	1	20		0	1				2	8	3	0	32	0	0	317.6	3	0	0	0	0	0	0	0	1	1	1	0	2	4	A8		/hively/HTG_lab/earnings.php	0	0	0
Boston 2014	141201_0930	101000	101000	101002	N-experiment	0	7	0	0			8.653322	1.53994	0	22		0	0				1	2	2	0	20	0	0	178	6	0	0	0	0	0	0	0	1	1	1	0	1	4	A2		/hively/HTG_lab/earnings.php	0	1	0
Boston 2014	141201_0930	102000	102000	102012	P-experiment	1	4	20	20	0	10	8.653322	1.53994	0	21		0	0				2	12	3	24	0	0	10	424.6	5	11	0	0	0	0	0	0	1	1	1	1	2	4	A12		/hively/HTG_lab/earnings.php	0	0	0
Boston 2014	141201_0930	102000	102000	102001	N-experiment	0	4	20	20			8.653322	1.53994	0	22		0	0				2	1	4	0	32	0	0	133.6	4	0	0	0	0	0	0	0	1	1	1	0	2	4	A1		/hively/HTG_lab/earnings.php	0	0	0
Boston 2014	141201_0930	101000	101000	101004	P-experiment	1	6	20	20	0	0	8.653322	1.53994	0	21		0	0				1	4	1	32	32	0	0	383	6	4	0	0	0	0	0	0	1	1	1	1	1	4	A4		/hively/HTG_lab/earnings.php	0	1	0
Boston 2014	141201_0930	101000	101000	101005	P-experiment	1	1	0	10	0	12	8.653322	1.53994	1	18		0	1				1	5	3	36	0	0	12	223	7	14	0	0	0	0	0	0	1	1	1	1	1	4	A5		/hively/HTG_lab/earnings.php	0	1	0
Boston 2014	141201_0930	101000	101000	101004	N-experiment	0	6	10	0			8.653322	1.53994	0	21		0	0				1	4	2	0	18	0	0	128	5	0	0	0	0	0	0	0	1	1	1	0	1	4	A4		/hively/HTG_lab/earnings.php	0	1	0
Boston 2014	141201_0930	101000	101000	101002	N-experiment	0	8	0	0			8.653322	1.53994	0	22		0	0				1	2	3	0	20	0	0	198	3	0	0	0	0	0	0	0	1	1	1	0	1	4	A2		/hively/HTG_lab/earnings.php	0	1	0
Boston 2014	141201_0930	102000	102000	102012	P-experiment	1	3	20	20	0	0	8.653322	1.53994	0	21		0	0				2	12	1	32	32	0	0	424.6	4	4	0	0	0	0	0	0	1	1	1	1	2	4	A12		/hively/HTG_lab/earnings.php	0	0	0
Boston 2014	141201_0930	102000	102000	102008	N-experiment	0	4	20	20			8.653322	1.53994	1	20		0	1				2	8	3	0	32	0	0	125.6	5	0	0	0	0	0	0	0	1	1	1	0	2	4	A8		/hively/HTG_lab/earnings.php	0	0	0
Boston 2014	141201_0930	102000	102000	102012	N-experiment	0	7	20	20			8.653322	1.53994	0	21		0	0				2	12	2	0	32	0	0	207.6	6	0	0	0	0	0	0	0	1	1	1	0	2	4	A12		/hively/HTG_lab/earnings.php	0	0	0
Boston 2014	141201_0930	101000	101000	101004	P-experiment	1	7	20	20	0	0	8.653322	1.53994	0	21		0	0				1	4	4	32	32	0	0	415	6	4	0	0	0	0	0	0	1	1	1	1	1	4	A4		/hively/HTG_lab/earnings.php	0	1	0
Boston 2014	141201_0930	101000	101000	101004	P-experiment	1	8	20	20	0	0	8.653322	1.53994	0	21		0	0				1	4	1	32	32	0	0	447	6	4	0	0	0	0	0	0	1	1	1	1	1	4	A4		/hively/HTG_lab/earnings.php	0	1	0
Boston 2014	141201_0930	102000	102000	102001	N-experiment	0	9	20	20			8.653322	1.53994	0	22		0	0				2	1	3	0	32	0	0	293.6	4	0	0	0	0	0	0	0	1	1	1	0	2	4	A1		/hively/HTG_lab/earnings.php	0	0	0
Boston 2014	141201_0930	102000	102000	102012	P-experiment	1	8	20	10	0	5	8.653322	1.53994	0	21		0	0				2	12	2	20	5	0	5	422	7	6	0	0	0	0	0	0	1	1	1	1	2	4	A12		/hively/HTG_lab/earnings.php	0	0	0
Boston 2014	141201_0930	102000	102000	102001	N-experiment	0	8	20	20			8.653322	1.53994	0	22		0	0				2	1	2	0	32	0	0	261.6	3	0	0	0	0	0	0	0	1	1	1	0	2	4	A1		/hively/HTG_lab/earnings.php	0	0	0
Boston 2014	141201_0930	102000	102000	102012	N-experiment	0	10	20	20			8.653322	1.53994	0	21		0	0				2	12	1	0	32	0	0	303.6	5	0	0	0	0	0	0	0	1	1	1	0	2	4	A12		/hively/HTG_lab/earnings.php	0	0	0
Boston 2014	141201_0930	101000	101000	101004	P-experiment	1	3	20	20	0	5	8.653322	1.53994	0	21		0	0				1	4	2	32	17	0	5	287	3	4	0	0	0	0	0	0	1	1	1	1	1	4	A4		/hively/HTG_lab/earnings.php	0	1	0
Boston 2014	141201_0930	101000	101000	101003	N-experiment	0	9	0	0			8.653322	1.53994	0	18		0	1				1	3	4	0	20	0	0	208	3	0	0	0	0	0	0	0	1	1	1	0	1	4	A3		/hively/HTG_lab/earnings.php	0	1	0
Boston 2014	141201_0930	101000	101000	101004	N-experiment	0	2	5	0			8.653322	1.53994	0	21		0	0				1	4	1	0	17	0	0	38	14	0	0	0	0	0	0	0	1	1	1	0	1	4	A4		/hively/HTG_lab/earnings.php	0	1	0
Boston 2014	141201_0930	102000	102000	102001	N-experiment	0	9	20	20			8.653322	1.53994	0	22		0	0				2	1	2	0	32	0	0	293.6	4	0	0	0	0	0	0	0	1	1	1	0	2	4	A1		/hively/HTG_lab/earnings.php	0	0	0
Boston 2014	141201_0930	102000	102000	102001	N-experiment	0	5	20	20			8.653322	1.53994	0	22		0	0				2	1	2	0	32	0	0	165.6	3	0	0	0	0	0	0	0	1	1	1	0	2	4	A1		/hively/HTG_lab/earnings.php	0	0	0
Boston 2014	141201_0930	101000	101000	101004	N-experiment	0	4	10	0			8.653322	1.53994	0	21		0	0				1	4	2	0	22	0	0	88	4	0	0	0	0	0	0	0	1	1	1	0	1	4	A4		/hively/HTG_lab/earnings.php	0	1	0
Boston 2014	141201_0930	102000	102000	102012	P-experiment	1	6	0	20	2	15	8.653322	1.53994	0	21		0	0				2	12	3	44	-6	6	15	422	4	7	0	0	0	0	0	0	1	1	1	1	2	4	A12		/hively/HTG_lab/earnings.php	0	0	0
Boston 2014	141201_0930	101000	101000	101005	P-experiment	1	7	20	20	0	0	8.653322	1.53994	1	18		0	1				1	5	2	32	32	0	0	382	4	4	0	0	0	0	0	0	1	1	1	1	1	4	A5		/hively/HTG_lab/earnings.php	0	1	0
Boston 2014	141201_0930	101000	101000	101005	N-experiment	0	7	0	0			8.653322	1.53994	1	18		0	1				1	5	3	0	20	0	0	138	4	0	0	0	0	0	0	0	1	1	1	0	1	4	A5		/hively/HTG_lab/earnings.php	0	1	0
Boston 2014	141201_0930	102000	102000	102008	N-experiment	0	6	20	20			8.653322	1.53994	1	20		0	1				2	8	1	0	32	0	0	189.6	7	0	0	0	0	0	0	0	1	1	1	0	2	4	A8		/hively/HTG_lab/earnings.php	0	0	0
Boston 2014	141201_0930	102000	102000	102009	P-experiment	1	4	20	20	0	10	8.653322	1.53994	0	20		0	1				2	9	4	24	0	0	10	429.6	2	30	0	0	0	0	0	0	1	1	1	1	2	4	A9		/hively/HTG_lab/earnings.php	0	0	0
Boston 2014	141201_0930	101000	101000	101005	N-experiment	0	1	10	5			8.653322	1.53994	1	18		0	1				1	5	3	0	16	0	0	16	46	0	0	0	0	0	0	0	1	1	1	0	1	4	A5		/hively/HTG_lab/earnings.php	0	1	0
Boston 2014	141201_0930	101000	101000	101002	N-experiment	0	10	0	0			8.653322	1.53994	0	22		0	0				1	2	4	0	20	0	0	238	4	0	0	0	0	0	0	0	1	1	1	0	1	4	A2		/hively/HTG_lab/earnings.php	0	1	0
Boston 2014	141201_0930	102000	102000	102008	P-experiment	1	7	20	15	5	20	8.653322	1.53994	1	20		0	1				2	8	4	19	-15	15	20	426	5	16	0	0	0	0	0	0	1	1	1	1	2	4	A8		/hively/HTG_lab/earnings.php	0	0	0
Boston 2014	141201_0930	102000	102000	102008	N-experiment	0	9	20	20			8.653322	1.53994	1	20		0	1				2	8	4	0	32	0	0	285.6	4	0	0	0	0	0	0	0	1	1	1	0	2	4	A8		/hively/HTG_lab/earnings.php	0	0	0
Boston 2014	141201_0930	101000	101000	101005	P-experiment	1	6	20	20	0	0	8.653322	1.53994	1	18		0	1				1	5	3	32	32	0	0	350	3	3	0	0	0	0	0	0	1	1	1	1	1	4	A5		/hively/HTG_lab/earnings.php	0	1	0
Boston 2014	141201_0930	101000	101000	101005	P-experiment	1	10	20	20	0	0	8.653322	1.53994	1	18		0	1				1	5	2	31	31.2	0	0	477.2	4	6	0	0	0	0	0	0	1	1	1	1	1	4	A5		/hively/HTG_lab/earnings.php	0	1	0
Boston 2014	141201_0930	101000	101000	101004	P-experiment	1	4	20	20	0	0	8.653322	1.53994	0	21		0	0				1	4	1	32	32	0	0	319	5	7	0	0	0	0	0	0	1	1	1	1	1	4	A4		/hively/HTG_lab/earnings.php	0	1	0
Boston 2014	141201_0930	101000	101000	101002	P-experiment	1	10	20	20	0	0	8.653322	1.53994	0	22		0	0				1	2	2	31	21.2	10	0	519.2	3	11	0	0	0	0	0	0	1	1	1	1	1	4	A2		/hively/HTG_lab/earnings.php	0	1	0
Boston 2014	141201_0930	102000	102000	102008	P-experiment	1	5	16	20	0	9	8.653322	1.53994	1	20		0	1				2	8	1	34	7.4	0	9	446	7	6	0	0	0	0	0	0	1	1	1	1	2	4	A8		/hively/HTG_lab/earnings.php	0	0	0
Boston 2014	141201_0930	102000	102000	102008	N-experiment	0	7	20	20			8.653322	1.53994	1	20		0	1				2	8	4	0	32	0	0	221.6	4	0	0	0	0	0	0	0	1	1	1	0	2	4	A8		/hively/HTG_lab/earnings.php	0	0	0
Boston 2014	141201_0930	102000	102000	102001	P-experiment	1	2	20	20	0	0	8.653322	1.53994	0	22		0	0				2	1	4	32	32	0	0	414.6	5	5	0	0	0	0	0	0	1	1	1	1	2	4	A1		/hively/HTG_lab/earnings.php	0	0	0
Boston 2014	141201_0930	102000	102000	102009	N-experiment	0	6	20	20			8.653322	1.53994	0	20		0	1				2	9	4	0	32	0	0	180.6	4	0	0	0	0	0	0	0	1	1	1	0	2	4	A9		/hively/HTG_lab/earnings.php	0	0	0
Boston 2014	141201_0930	101000	101000	101003	N-experiment	0	3	0	0			8.653322	1.53994	0	18		0	1				1	3	3	0	28	0	0	76	5	0	0	0	0	0	0	0	1	1	1	0	1	4	A3		/hively/HTG_lab/earnings.php	0	1	0
Boston 2014	141201_0930	102000	102000	102008	P-experiment	1	9	15	0	5	16	8.653322	1.53994	1	20		0	1				2	8	4	14	-15	15	16	423	7	17	0	0	0	0	0	0	1	1	1	1	2	4	A8		/hively/HTG_lab/earnings.php	0	0	0
Boston 2014	141201_0930	101000	101000	101004	P-experiment	1	9	20	20	0	0	8.653322	1.53994	0	21		0	0				1	4	4	32	32	0	0	479	7	6	0	0	0	0	0	0	1	1	1	1	1	4	A4		/hively/HTG_lab/earnings.php	0	1	0
Boston 2014	141201_0930	102000	102000	102001	N-experiment	0	6	20	20			8.653322	1.53994	0	22		0	0				2	1	4	0	32	0	0	197.6	4	0	0	0	0	0	0	0	1	1	1	0	2	4	A1		/hively/HTG_lab/earnings.php	0	0	0
Boston 2014	141201_0930	101000	101000	101005	N-experiment	0	1	10	0			8.653322	1.53994	1	18		0	1				1	5	1	0	16	0	0	16	46	0	0	0	0	0	0	0	1	1	1	0	1	4	A5		/hively/HTG_lab/earnings.php	0	1	0
Boston 2014	141201_0930	101000	101000	101002	N-experiment	0	7	0	0			8.653322	1.53994	0	22		0	0				1	2	4	0	20	0	0	178	6	0	0	0	0	0	0	0	1	1	1	0	1	4	A2		/hively/HTG_lab/earnings.php	0	1	0
Boston 2014	141201_0930	101000	101000	101003	N-experiment	0	5	20	10			8.653322	1.53994	0	18		0	1				1	3	3	0	12	0	0	120	4	0	0	0	0	0	0	0	1	1	1	0	1	4	A3		/hively/HTG_lab/earnings.php	0	1	0
Boston 2014	141201_0930	101000	101000	101004	P-experiment	1	7	20	20	0	0	8.653322	1.53994	0	21		0	0				1	4	2	32	32	0	0	415	6	4	0	0	0	0	0	0	1	1	1	1	1	4	A4		/hively/HTG_lab/earnings.php	0	1	0
Boston 2014	141201_0930	102000	102000	102012	N-experiment	0	4	20	20			8.653322	1.53994	0	21		0	0				2	12	2	0	32	0	0	111.6	10	0	0	0	0	0	0	0	1	1	1	0	2	4	A12		/hively/HTG_lab/earnings.php	0	0	0
Boston 2014	141201_0930	102000	102000	102009	P-experiment	1	8	0	20	5	3	8.653322	1.53994	0	20		0	1				2	9	1	40	16	15	3	409	5	9	0	0	0	0	0	0	1	1	1	1	2	4	A9		/hively/HTG_lab/earnings.php	0	0	0
Boston 2014	141201_0930	101000	101000	101004	P-experiment	1	2	20	10	3	0	8.653322	1.53994	0	21		0	0				1	4	4	28	25	3	0	270	3	7	0	0	0	0	0	0	1	1	1	1	1	4	A4		/hively/HTG_lab/earnings.php	0	1	0
Boston 2014	141201_0930	102000	102000	102001	N-experiment	0	6	20	20			8.653322	1.53994	0	22		0	0				2	1	2	0	32	0	0	197.6	4	0	0	0	0	0	0	0	1	1	1	0	2	4	A1		/hively/HTG_lab/earnings.php	0	0	0
Boston 2014	141201_0930	101000	101000	101003	P-experiment	1	2	20	20	0	0	8.653322	1.53994	0	18		0	1				1	3	1	28	28	0	0	298	2	7	0	0	0	0	0	0	1	1	1	1	1	4	A3		/hively/HTG_lab/earnings.php	0	1	0
Boston 2014	141201_0930	101000	101000	101003	N-experiment	0	2	0	0			8.653322	1.53994	0	18		0	1				1	3	4	0	22	0	0	48	7	0	0	0	0	0	0	0	1	1	1	0	1	4	A3		/hively/HTG_lab/earnings.php	0	1	0
Boston 2014	141201_0930	102000	102000	102009	N-experiment	0	6	20	20			8.653322	1.53994	0	20		0	1				2	9	2	0	32	0	0	180.6	4	0	0	0	0	0	0	0	1	1	1	0	2	4	A9		/hively/HTG_lab/earnings.php	0	0	0
Boston 2014	141201_0930	101000	101000	101002	P-experiment	1	3	20	20	0	5	8.653322	1.53994	0	22		0	0				1	2	3	32	17	0	5	306	3	4	0	0	0	0	0	0	1	1	1	1	1	4	A2		/hively/HTG_lab/earnings.php	0	1	0
Boston 2014	141201_0930	102000	102000	102008	P-experiment	1	10	8	20	0	8	8.653322	1.53994	1	20		0	1				2	8	4	31	3.2	4	8	426.2	6	10	0	0	0	0	0	0	1	1	1	1	2	4	A8		/hively/HTG_lab/earnings.php	0	0	0
Boston 2014	141201_0930	101000	101000	101002	P-experiment	1	9	20	20	0	0	8.653322	1.53994	0	22		0	0				1	2	2	32	32	0	0	498	3	5	0	0	0	0	0	0	1	1	1	1	1	4	A2		/hively/HTG_lab/earnings.php	0	1	0
Boston 2014	141201_0930	102000	102000	102009	P-experiment	1	6	20	20	10	12	8.653322	1.53994	0	20		0	1				2	9	1	24	-20	20	12	413	4	15	0	0	0	0	0	0	1	1	1	1	2	4	A9		/hively/HTG_lab/earnings.php	0	0	0
Boston 2014	141201_0930	101000	101000	101004	N-experiment	0	8	0	0			8.653322	1.53994	0	21		0	0				1	4	2	0	20	0	0	168	4	0	0	0	0	0	0	0	1	1	1	0	1	4	A4		/hively/HTG_lab/earnings.php	0	1	0
Boston 2014	141201_0930	101000	101000	101003	P-experiment	1	5	20	20	0	0	8.653322	1.53994	0	18		0	1				1	3	1	32	32	0	0	379	7	4	0	0	0	0	0	0	1	1	1	1	1	4	A3		/hively/HTG_lab/earnings.php	0	1	0
Boston 2014	141201_0930	101000	101000	101005	P-experiment	1	4	20	20	0	0	8.653322	1.53994	1	18		0	1				1	5	2	32	32	0	0	286	3	3	0	0	0	0	0	0	1	1	1	1	1	4	A5		/hively/HTG_lab/earnings.php	0	1	0
Boston 2014	141201_0930	102000	102000	102009	N-experiment	0	10	20	20			8.653322	1.53994	0	20		0	1				2	9	1	0	32	0	0	308.6	3	0	0	0	0	0	0	0	1	1	1	0	2	4	A9		/hively/HTG_lab/earnings.php	0	0	0
Boston 2014	141201_1330	201000	201000	201003	P-experiment	1	1	20	10	2	0	8.653322	1.53994	0	26		0	0				1	3	3	26	23	3	0	249.8	4	14	0	0	0	0	0	0	1	1	1	1	1	4	A3		/hively/HTG_lab/earnings.php	0	0	0
Boston 2014	141201_1330	201000	201000	201006	P-experiment	1	1	10	20	0	4	8.653322	1.53994	0	18		0	1				1	6	1	36	24	0	4	275.8	14	8	0	0	0	0	0	0	1	1	1	1	1	4	A6		/hively/HTG_lab/earnings.php	0	0	0
Boston 2014	141201_1330	202000	202000	202007	P-experiment	1	6	2	11	0	5	8.653322	1.53994	1	23		0	0				2	7	3	34	19.4	0	5	326.8	3	7	0	0	0	0	0	0	1	1	1	1	2	4	A7		/hively/HTG_lab/earnings.php	0	0	0
Boston 2014	141201_1330	202000	202000	202002	P-experiment	1	5	20	20	0	2	8.653322	1.53994	1	22		0	0				2	2	1	22	14	2	2	323.4	3	6	0	0	0	0	0	0	1	1	1	1	2	4	A2		/hively/HTG_lab/earnings.php	0	0	0
Boston 2014	141201_1330	201000	201000	201008	P-experiment	1	4	0	20	0	16	8.653322	1.53994	0	18		0	1				1	8	3	44	0	0	16	359.8	4	8	0	0	0	0	0	0	1	1	1	1	1	4	A8		/hively/HTG_lab/earnings.php	0	0	0
Boston 2014	141201_1330	202000	202000	202004	P-experiment	1	1	3	0	10	0	8.653322	1.53994	1	23		0	0				2	4	1	22	12.2	10	0	288.2	8	16	0	0	0	0	0	0	1	1	1	1	2	4	A4		/hively/HTG_lab/earnings.php	0	0	0
Boston 2014	141201_1330	202000	202000	202002	N-experiment	0	1	12	20			8.653322	1.53994	1	22		0	0				2	2	4	0	23.6	0	0	23.6	9	0	0	0	0	0	0	0	1	1	1	0	2	4	A2		/hively/HTG_lab/earnings.php	0	0	0
Boston 2014	141201_1330	202000	202000	202001	P-experiment	1	5	20	3	7	2	8.653322	1.53994	1	20		0	1				2	1	4	22	2	14	2	294.2	5	21	0	0	0	0	0	0	1	1	1	1	2	4	A1		/hively/HTG_lab/earnings.php	0	0	0
Boston 2014	141201_1330	201000	201000	201006	P-experiment	1	8	20	20	0	0	8.653322	1.53994	0	18		0	1				1	6	1	30	25	5	0	446.6	4	7	0	0	0	0	0	0	1	1	1	1	1	4	A6		/hively/HTG_lab/earnings.php	0	0	0
Boston 2014	141201_1330	201000	201000	201005	P-experiment	1	6	20	20	0	0	8.653322	1.53994	1	20		1	1				1	5	1	32	32	0	0	423.6	3	3	0	0	0	0	0	0	1	1	1	1	1	4	A5		/hively/HTG_lab/earnings.php	0	0	0
Boston 2014	141201_1330	201000	201000	201006	P-experiment	1	4	20	0	10	0	8.653322	1.53994	0	18		0	1				1	6	4	24	14	10	0	343.8	4	12	0	0	0	0	0	0	1	1	1	1	1	4	A6		/hively/HTG_lab/earnings.php	0	0	0
Boston 2014	141201_1330	201000	201000	201003	P-experiment	1	7	20	15	2	0	8.653322	1.53994	0	26		0	0				1	3	4	30	28	2	0	405.6	3	9	0	0	0	0	0	0	1	1	1	1	1	4	A3		/hively/HTG_lab/earnings.php	0	0	0
Boston 2014	141201_1330	202000	202000	202007	N-experiment	0	7	3	0			8.653322	1.53994	1	23		0	0				2	7	3	0	19.8	0	0	138.6	6	0	0	0	0	0	0	0	1	1	1	0	2	4	A7		/hively/HTG_lab/earnings.php	0	0	0
Boston 2014	141201_1330	202000	202000	202001	P-experiment	1	2	20	3	5	0	8.653322	1.53994	1	20		0	1				2	1	4	14	9.4	5	0	278.4	5	22	0	0	0	0	0	0	1	1	1	1	2	4	A1		/hively/HTG_lab/earnings.php	0	0	0
Boston 2014	141201_1330	202000	202000	202001	P-experiment	1	1	0	8	0	12	8.653322	1.53994	1	20		0	1				2	1	2	25	0	0	12	269	6	15	0	0	0	0	0	0	1	1	1	1	2	4	A1		/hively/HTG_lab/earnings.php	0	0	0
Boston 2014	141201_1330	202000	202000	202004	N-experiment	0	3	11	0			8.653322	1.53994	1	23		0	0				2	4	2	0	17.4	0	0	77.2	6	0	0	0	0	0	0	0	1	1	1	0	2	4	A4		/hively/HTG_lab/earnings.php	0	0	0
Boston 2014	141201_1330	202000	202000	202007	N-experiment	0	2	10	0			8.653322	1.53994	1	23		0	0				2	7	1	0	21.2	0	0	36.8	10	0	0	0	0	0	0	0	1	1	1	0	2	4	A7		/hively/HTG_lab/earnings.php	0	0	0
Boston 2014	141201_1330	202000	202000	202007	N-experiment	0	9	5	3			8.653322	1.53994	1	23		0	0				2	7	2	0	28.2	0	0	194.8	31	0	0	0	0	0	0	0	1	1	1	0	2	4	A7		/hively/HTG_lab/earnings.php	0	0	0
Boston 2014	141201_1330	201000	201000	201006	P-experiment	1	9	20	20	0	0	8.653322	1.53994	0	18		0	1				1	6	1	32	32	0	0	478.6	3	4	0	0	0	0	0	0	1	1	1	1	1	4	A6		/hively/HTG_lab/earnings.php	0	0	0
Boston 2014	141201_1330	201000	201000	201005	N-experiment	0	4	5	0			8.653322	1.53994	1	20		1	1				1	5	1	0	25	0	0	99	3	0	0	0	0	0	0	0	1	1	1	0	1	4	A5		/hively/HTG_lab/earnings.php	0	0	0
Boston 2014	141201_1330	202000	202000	202002	N-experiment	0	8	0	2			8.653322	1.53994	1	22		0	0				2	2	4	0	30	0	0	166.6	22	0	0	0	0	0	0	0	1	1	1	0	2	4	A2		/hively/HTG_lab/earnings.php	0	0	0
Boston 2014	141201_1330	202000	202000	202007	P-experiment	1	5	3	12	2	15	8.653322	1.53994	1	23		0	0				2	7	3	39	-6	6	15	307.4	5	6	0	0	0	0	0	0	1	1	1	1	2	4	A7		/hively/HTG_lab/earnings.php	0	0	0
Boston 2014	141201_1330	201000	201000	201008	P-experiment	1	6	20	20	0	0	8.653322	1.53994	0	18		0	1				1	8	1	32	32	0	0	391.8	4	6	0	0	0	0	0	0	1	1	1	1	1	4	A8		/hively/HTG_lab/earnings.php	0	0	0
Boston 2014	141201_1330	202000	202000	202001	N-experiment	0	7	0	4			8.653322	1.53994	1	20		0	1				2	1	2	0	22.8	0	0	193.6	30	0	0	0	1	0	0	0	1	1	1	0	2	4	A1		/hively/HTG_lab/earnings.php	0	0	0
Boston 2014	141201_1330	201000	201000	201005	P-experiment	1	1	15	20	0	1	8.653322	1.53994	1	20		1	1				1	5	1	31	26	2	1	295.8	7	12	0	0	0	0	0	0	1	1	1	1	1	4	A5		/hively/HTG_lab/earnings.php	0	0	0
Boston 2014	141201_1330	202000	202000	202007	N-experiment	0	2	10	18			8.653322	1.53994	1	23		0	0				2	7	2	0	21.2	0	0	36.8	10	0	0	0	0	0	0	0	1	1	1	0	2	4	A7		/hively/HTG_lab/earnings.php	0	0	0
Boston 2014	141201_1330	202000	202000	202001	P-experiment	1	9	10	5	2	0	8.653322	1.53994	1	20		0	1				2	1	4	21	16.8	4	0	373.8	11	11	0	0	0	0	0	0	1	1	1	1	2	4	A1		/hively/HTG_lab/earnings.php	0	0	0
Boston 2014	141201_1330	202000	202000	202001	P-experiment	1	5	20	20	0	2	8.653322	1.53994	1	20		0	1				2	1	2	22	2	14	2	294.2	5	21	0	0	0	0	0	0	1	1	1	1	2	4	A1		/hively/HTG_lab/earnings.php	0	0	0
Boston 2014	141201_1330	202000	202000	202001	N-experiment	0	5	0	5			8.653322	1.53994	1	20		0	1				2	1	4	0	25.2	0	0	147.2	6	0	0	1	1	0	0	0	1	1	1	0	2	4	A1		/hively/HTG_lab/earnings.php	0	0	0
Boston 2014	141201_1330	202000	202000	202007	N-experiment	0	1	20	0			8.653322	1.53994	1	23		0	0				2	7	1	0	15.6	0	0	15.6	13	0	0	0	0	0	0	0	1	1	1	0	2	4	A7		/hively/HTG_lab/earnings.php	0	0	0
Boston 2014	141201_1330	202000	202000	202007	P-experiment	1	7	5	6	0	3	8.653322	1.53994	1	23		0	0				2	7	1	29	19.6	0	3	346.4	22	8	0	0	0	0	0	0	1	1	1	1	2	4	A7		/hively/HTG_lab/earnings.php	0	0	0
Boston 2014	141201_1330	202000	202000	202001	N-experiment	0	7	0	3			8.653322	1.53994	1	20		0	1				2	1	4	0	22.8	0	0	193.6	30	0	0	0	1	0	0	0	1	1	1	0	2	4	A1		/hively/HTG_lab/earnings.php	0	0	0
Boston 2014	141201_1330	202000	202000	202002	P-experiment	1	4	20	20	0	0	8.653322	1.53994	1	22		0	0				2	2	1	20	17.4	3	0	309.4	3	13	0	0	0	0	0	0	1	1	1	1	2	4	A2		/hively/HTG_lab/earnings.php	0	0	0
Boston 2014	141201_1330	202000	202000	202001	N-experiment	0	1	0	20			8.653322	1.53994	1	20		0	1				2	1	4	0	35.6	0	0	35.6	24	0	0	0	0	0	0	0	1	1	1	0	2	4	A1		/hively/HTG_lab/earnings.php	0	0	0
Boston 2014	141201_1330	202000	202000	202001	N-experiment	0	6	0	2			8.653322	1.53994	1	20		0	1				2	1	4	0	23.6	0	0	170.8	8	0	0	1	1	0	0	0	1	1	1	0	2	4	A1		/hively/HTG_lab/earnings.php	0	0	0
Boston 2014	141201_1330	202000	202000	202002	N-experiment	0	3	0	11			8.653322	1.53994	1	22		0	0				2	2	3	0	28.4	0	0	65.2	5	0	0	0	0	0	0	0	1	1	1	0	2	4	A2		/hively/HTG_lab/earnings.php	0	0	0
Boston 2014	141201_1330	201000	201000	201008	N-experiment	0	9	0	10			8.653322	1.53994	0	18		0	1				1	8	2	0	34	0	0	232.8	6	0	0	0	0	0	0	0	1	1	1	0	1	4	A8		/hively/HTG_lab/earnings.php	0	0	0
Boston 2014	141201_1330	202000	202000	202004	N-experiment	0	4	0	0			8.653322	1.53994	1	23		0	0				2	4	1	0	26.8	0	0	104	5	0	0	0	0	0	0	0	1	1	1	0	2	4	A4		/hively/HTG_lab/earnings.php	0	0	0
Boston 2014	141201_1330	201000	201000	201005	P-experiment	1	3	20	20	0	0	8.653322	1.53994	1	20		1	1				1	5	1	24	21	3	0	348.8	4	17	0	0	0	0	0	0	1	1	1	1	1	4	A5		/hively/HTG_lab/earnings.php	0	0	0
Boston 2014	141201_1330	202000	202000	202001	N-experiment	0	4	0	12			8.653322	1.53994	1	20		0	1				2	1	2	0	26.8	0	0	122	6	0	0	1	1	0	0	0	1	1	1	0	2	4	A1		/hively/HTG_lab/earnings.php	0	0	0
Boston 2014	141201_1330	201000	201000	201005	P-experiment	1	6	20	20	0	0	8.653322	1.53994	1	20		1	1				1	5	4	32	32	0	0	423.6	3	3	0	0	0	0	0	0	1	1	1	1	1	4	A5		/hively/HTG_lab/earnings.php	0	0	0
Boston 2014	141201_1330	202000	202000	202004	P-experiment	1	4	8	20	0	6	8.653322	1.53994	1	23		0	0				2	4	2	32	14.4	0	6	349.4	5	11	0	0	0	0	0	0	1	1	1	1	2	4	A4		/hively/HTG_lab/earnings.php	0	0	0
Boston 2014	141201_1330	202000	202000	202004	N-experiment	0	8	3	2			8.653322	1.53994	1	23		0	0				2	4	4	0	27	0	0	198.6	23	0	0	0	0	0	0	0	1	1	1	0	2	4	A4		/hively/HTG_lab/earnings.php	0	0	0
Boston 2014	141201_1330	201000	201000	201006	P-experiment	1	4	20	20	0	0	8.653322	1.53994	0	18		0	1				1	6	2	24	14	10	0	343.8	4	12	0	0	0	0	0	0	1	1	1	1	1	4	A6		/hively/HTG_lab/earnings.php	0	0	0
Boston 2014	141201_1330	201000	201000	201006	N-experiment	0	1	0	10			8.653322	1.53994	0	18		0	1				1	6	2	0	32	0	0	32	11	0	0	0	0	0	0	0	1	1	1	0	1	4	A6		/hively/HTG_lab/earnings.php	0	0	0
Boston 2014	141201_1330	201000	201000	201005	N-experiment	0	1	10	0			8.653322	1.53994	1	20		1	1				1	5	3	0	22	0	0	22	4	0	0	0	0	0	0	0	1	1	1	0	1	4	A5		/hively/HTG_lab/earnings.php	0	0	0
Boston 2014	141201_1330	201000	201000	201005	P-experiment	1	10	20	20	0	0	8.653322	1.53994	1	20		1	1				1	5	1	24	21	3	0	534.6	2	5	0	0	0	0	0	0	1	1	1	1	1	4	A5		/hively/HTG_lab/earnings.php	0	0	0
Boston 2014	141201_1330	201000	201000	201008	N-experiment	0	6	0	5			8.653322	1.53994	0	18		0	1				1	8	2	0	26	0	0	146	3	0	0	0	0	0	0	0	1	1	1	0	1	4	A8		/hively/HTG_lab/earnings.php	0	0	0
Boston 2014	141201_1330	201000	201000	201005	P-experiment	1	8	20	20	0	0	8.653322	1.53994	1	20		1	1				1	5	1	30	28	2	0	481.6	3	4	0	0	0	0	0	0	1	1	1	1	1	4	A5		/hively/HTG_lab/earnings.php	0	0	0
Boston 2014	141201_1330	201000	201000	201006	N-experiment	0	2	0	0			8.653322	1.53994	0	18		0	1				1	6	4	0	24	0	0	56	11	0	0	0	0	0	0	0	1	1	1	0	1	4	A6		/hively/HTG_lab/earnings.php	0	0	0
Boston 2014	141201_1330	201000	201000	201006	P-experiment	1	2	20	20	0	0	8.653322	1.53994	0	18		0	1				1	6	1	32	32	0	0	307.8	3	4	0	0	0	0	0	0	1	1	1	1	1	4	A6		/hively/HTG_lab/earnings.php	0	0	0
Boston 2014	141201_1330	202000	202000	202004	P-experiment	1	7	11	12	0	0	8.653322	1.53994	1	23		0	0				2	4	2	23	22.6	0	0	394.4	5	7	0	0	0	0	0	0	1	1	1	1	2	4	A4		/hively/HTG_lab/earnings.php	0	0	0
Boston 2014	141201_1330	202000	202000	202007	P-experiment	1	10	5	0	0	0	8.653322	1.53994	1	23		0	0				2	7	1	20	20.2	0	0	408.2	7	8	0	0	0	0	0	0	1	1	1	1	2	4	A7		/hively/HTG_lab/earnings.php	0	0	0
Boston 2014	141201_1330	201000	201000	201006	P-experiment	1	10	0	20	0	13	8.653322	1.53994	0	18		0	1				1	6	2	44	5	0	13	483.6	5	4	0	0	0	0	0	0	1	1	1	1	1	4	A6		/hively/HTG_lab/earnings.php	0	0	0
Boston 2014	141201_1330	202000	202000	202004	P-experiment	1	10	0	8	0	0	8.653322	1.53994	1	23		0	0				2	4	2	25	25.2	0	0	463.2	3	4	0	0	0	0	0	0	1	1	1	1	2	4	A4		/hively/HTG_lab/earnings.php	0	0	0
Boston 2014	141201_1330	201000	201000	201008	P-experiment	1	10	20	20	0	0	8.653322	1.53994	0	18		0	1				1	8	2	24	24	0	0	476.8	6	7	0	0	0	0	0	0	1	1	1	1	1	4	A8		/hively/HTG_lab/earnings.php	0	0	0
Boston 2014	141201_1330	201000	201000	201008	N-experiment	0	4	20	0			8.653322	1.53994	0	18		0	1				1	8	3	0	10	0	0	94	7	0	0	0	0	0	0	0	1	1	1	0	1	4	A8		/hively/HTG_lab/earnings.php	0	0	0
Boston 2014	141201_1330	202000	202000	202004	P-experiment	1	9	7	5	0	0	8.653322	1.53994	1	23		0	0				2	4	2	24	23.8	0	0	438	3	5	0	0	0	0	0	0	1	1	1	1	2	4	A4		/hively/HTG_lab/earnings.php	0	0	0
Boston 2014	141201_1330	201000	201000	201006	P-experiment	1	5	20	20	0	0	8.653322	1.53994	0	18		0	1				1	6	2	25	15.8	9	0	359.6	3	9	0	0	0	0	0	0	1	1	1	1	1	4	A6		/hively/HTG_lab/earnings.php	0	0	0
Boston 2014	141201_1330	202000	202000	202002	P-experiment	1	9	5	5	0	2	8.653322	1.53994	1	22		0	0				2	2	4	26	19.8	0	2	400	3	7	0	0	0	0	0	0	1	1	1	1	2	4	A2		/hively/HTG_lab/earnings.php	0	0	0
Boston 2014	141201_1330	202000	202000	202004	N-experiment	0	9	5	5			8.653322	1.53994	1	23		0	0				2	4	4	0	28.2	0	0	226.8	9	0	0	0	0	0	0	0	1	1	1	0	2	4	A4		/hively/HTG_lab/earnings.php	0	0	0
Boston 2014	141201_1330	201000	201000	201003	P-experiment	1	2	20	20	0	0	8.653322	1.53994	0	26		0	0				1	3	3	32	32	0	0	281.8	3	4	0	0	0	0	0	0	1	1	1	1	1	4	A3		/hively/HTG_lab/earnings.php	0	0	0
Boston 2014	141201_1330	202000	202000	202007	N-experiment	0	7	3	4			8.653322	1.53994	1	23		0	0				2	7	2	0	19.8	0	0	138.6	6	0	0	0	0	0	0	0	1	1	1	0	2	4	A7		/hively/HTG_lab/earnings.php	0	0	0
Boston 2014	141201_1330	201000	201000	201003	N-experiment	0	9	15	10			8.653322	1.53994	0	26		0	0				1	3	3	0	19	0	0	177.8	4	0	0	0	0	0	0	0	1	1	1	0	1	4	A3		/hively/HTG_lab/earnings.php	0	0	0
Boston 2014	141201_1330	201000	201000	201008	N-experiment	0	8	0	15			8.653322	1.53994	0	18		0	1				1	8	1	0	32.8	0	0	198.8	2	0	0	0	0	0	0	0	1	1	1	0	1	4	A8		/hively/HTG_lab/earnings.php	0	0	0
Boston 2014	141201_1330	201000	201000	201003	N-experiment	0	5	10	0			8.653322	1.53994	0	26		0	0				1	3	2	0	16	0	0	100	9	0	0	0	0	0	0	0	1	1	1	0	1	4	A3		/hively/HTG_lab/earnings.php	0	0	0
Boston 2014	141201_1330	201000	201000	201005	P-experiment	1	10	20	20	0	0	8.653322	1.53994	1	20		1	1				1	5	4	24	21	3	0	534.6	2	5	0	0	0	0	0	0	1	1	1	1	1	4	A5		/hively/HTG_lab/earnings.php	0	0	0
Boston 2014	141201_1330	201000	201000	201006	N-experiment	0	6	5	5			8.653322	1.53994	0	18		0	1				1	6	2	0	21	0	0	136	4	0	0	0	0	0	0	0	1	1	1	0	1	4	A6		/hively/HTG_lab/earnings.php	0	0	0
Boston 2014	141201_1330	202000	202000	202004	P-experiment	1	7	11	6	0	0	8.653322	1.53994	1	23		0	0				2	4	1	23	22.6	0	0	394.4	5	7	0	0	0	0	0	0	1	1	1	1	2	4	A4		/hively/HTG_lab/earnings.php	0	0	0
Boston 2014	141201_1330	201000	201000	201005	N-experiment	0	3	0	20			8.653322	1.53994	1	20		1	1				1	5	3	0	28	0	0	74	3	0	0	0	0	0	0	0	1	1	1	0	1	4	A5		/hively/HTG_lab/earnings.php	0	0	0
Boston 2014	141201_1330	202000	202000	202004	N-experiment	0	6	4	3			8.653322	1.53994	1	23		0	0				2	4	2	0	19.6	0	0	148.8	4	0	0	0	0	0	0	0	1	1	1	0	2	4	A4		/hively/HTG_lab/earnings.php	0	0	0
Boston 2014	141201_1330	202000	202000	202001	N-experiment	0	7	0	0			8.653322	1.53994	1	20		0	1				2	1	3	0	22.8	0	0	193.6	30	0	0	0	1	0	0	0	1	1	1	0	2	4	A1		/hively/HTG_lab/earnings.php	0	0	0
Boston 2014	141201_1330	201000	201000	201008	N-experiment	0	5	0	0			8.653322	1.53994	0	18		0	1				1	8	2	0	26	0	0	120	3	0	0	0	0	0	0	0	1	1	1	0	1	4	A8		/hively/HTG_lab/earnings.php	0	0	0
Boston 2014	141201_1330	201000	201000	201003	N-experiment	0	5	10	5			8.653322	1.53994	0	26		0	0				1	3	3	0	16	0	0	100	9	0	0	0	0	0	0	0	1	1	1	0	1	4	A3		/hively/HTG_lab/earnings.php	0	0	0
Boston 2014	141201_1330	202000	202000	202007	N-experiment	0	8	2	20			8.653322	1.53994	1	23		0	0				2	7	1	0	28	0	0	166.6	6	0	0	0	0	0	0	0	1	1	1	0	2	4	A7		/hively/HTG_lab/earnings.php	0	0	0
Boston 2014	141201_1330	201000	201000	201008	P-experiment	1	5	2	20	0	15	8.653322	1.53994	0	18		0	1				1	8	2	43	0	0	15	359.8	3	4	0	0	0	0	0	0	1	1	1	1	1	4	A8		/hively/HTG_lab/earnings.php	0	0	0
Boston 2014	141201_1330	201000	201000	201003	N-experiment	0	9	15	10			8.653322	1.53994	0	26		0	0				1	3	2	0	19	0	0	177.8	4	0	0	0	0	0	0	0	1	1	1	0	1	4	A3		/hively/HTG_lab/earnings.php	0	0	0
Boston 2014	141201_1330	201000	201000	201006	P-experiment	1	7	20	15	0	0	8.653322	1.53994	0	18		0	1				1	6	4	30	30	0	0	421.6	5	6	0	0	0	0	0	0	1	1	1	1	1	4	A6		/hively/HTG_lab/earnings.php	0	0	0
Boston 2014	141201_1330	201000	201000	201006	P-experiment	1	3	20	20	0	0	8.653322	1.53994	0	18		0	1				1	6	1	24	22	2	0	329.8	5	15	0	0	0	0	0	0	1	1	1	1	1	4	A6		/hively/HTG_lab/earnings.php	0	0	0
Boston 2014	141201_1330	201000	201000	201008	P-experiment	1	9	20	20	0	0	8.653322	1.53994	0	18		0	1				1	8	1	32	32	0	0	452.8	3	3	0	0	0	0	0	0	1	1	1	1	1	4	A8		/hively/HTG_lab/earnings.php	0	0	0
Boston 2014	141201_1330	201000	201000	201003	P-experiment	1	9	20	20	0	0	8.653322	1.53994	0	26		0	0				1	3	2	32	32	0	0	462.6	2	4	0	0	0	0	0	0	1	1	1	1	1	4	A3		/hively/HTG_lab/earnings.php	0	0	0
Boston 2014	141201_1330	202000	202000	202004	N-experiment	0	8	3	0			8.653322	1.53994	1	23		0	0				2	4	2	0	27	0	0	198.6	23	0	0	0	0	0	0	0	1	1	1	0	2	4	A4		/hively/HTG_lab/earnings.php	0	0	0
Boston 2014	141201_1330	201000	201000	201006	N-experiment	0	4	0	5			8.653322	1.53994	0	18		0	1				1	6	2	0	30	0	0	94	4	0	0	0	0	0	0	0	1	1	1	0	1	4	A6		/hively/HTG_lab/earnings.php	0	0	0
Boston 2014	141201_1330	202000	202000	202004	N-experiment	0	2	0	18			8.653322	1.53994	1	23		0	0				2	4	2	0	31.2	0	0	59.8	10	0	0	0	0	0	0	0	1	1	1	0	2	4	A4		/hively/HTG_lab/earnings.php	0	0	0
Boston 2014	141201_1330	201000	201000	201008	N-experiment	0	4	20	0			8.653322	1.53994	0	18		0	1				1	8	1	0	10	0	0	94	7	0	0	0	0	0	0	0	1	1	1	0	1	4	A8		/hively/HTG_lab/earnings.php	0	0	0
Boston 2014	141201_1330	201000	201000	201003	P-experiment	1	1	20	20	0	0	8.653322	1.53994	0	26		0	0				1	3	4	26	23	3	0	249.8	4	14	0	0	0	0	0	0	1	1	1	1	1	4	A3		/hively/HTG_lab/earnings.php	0	0	0
Boston 2014	141201_1330	202000	202000	202001	P-experiment	1	2	20	8	0	0	8.653322	1.53994	1	20		0	1				2	1	2	14	9.4	5	0	278.4	5	22	0	0	0	0	0	0	1	1	1	1	2	4	A1		/hively/HTG_lab/earnings.php	0	0	0
Boston 2014	141201_1330	202000	202000	202002	N-experiment	0	10	10	5			8.653322	1.53994	1	22		0	0				2	2	4	0	17.2	0	0	214	8	0	0	1	0	0	0	0	1	1	1	0	2	4	A2		/hively/HTG_lab/earnings.php	0	0	0
Boston 2014	141201_1330	202000	202000	202001	N-experiment	0	3	0	0			8.653322	1.53994	1	20		0	1				2	1	2	0	28.4	0	0	95.2	5	0	0	1	1	0	0	0	1	1	1	0	2	4	A1		/hively/HTG_lab/earnings.php	0	0	0
Boston 2014	141201_1330	202000	202000	202004	N-experiment	0	1	7	12			8.653322	1.53994	1	23		0	0				2	4	2	0	28.6	0	0	28.6	36	0	0	0	0	0	0	0	1	1	1	0	2	4	A4		/hively/HTG_lab/earnings.php	0	0	0
Boston 2014	141201_1330	202000	202000	202004	P-experiment	1	5	12	20	0	9	8.653322	1.53994	1	23		0	0				2	4	2	30	-3	6	9	346.4	3	21	0	0	0	0	0	0	1	1	1	1	2	4	A4		/hively/HTG_lab/earnings.php	0	0	0
Boston 2014	141201_1330	202000	202000	202002	N-experiment	0	4	12	0			8.653322	1.53994	1	22		0	0				2	2	3	0	14.8	0	0	80	6	0	0	0	0	0	0	0	1	1	1	0	2	4	A2		/hively/HTG_lab/earnings.php	0	0	0
Boston 2014	141201_1330	202000	202000	202001	N-experiment	0	8	20	2			8.653322	1.53994	1	20		0	1				2	1	4	0	10	0	0	203.6	13	0	0	0	0	0	0	0	1	1	1	0	2	4	A1		/hively/HTG_lab/earnings.php	0	0	0
Boston 2014	141201_1330	201000	201000	201003	N-experiment	0	3	0	20			8.653322	1.53994	0	26		0	0				1	3	3	0	28	0	0	54	4	0	0	0	0	0	0	0	1	1	1	0	1	4	A3		/hively/HTG_lab/earnings.php	0	0	0
Boston 2014	141201_1330	201000	201000	201005	N-experiment	0	8	7	15			8.653322	1.53994	1	20		1	1				1	5	1	0	25.8	0	0	196.8	4	0	0	0	0	0	0	0	1	1	1	0	1	4	A5		/hively/HTG_lab/earnings.php	0	0	0
Boston 2014	141201_1330	201000	201000	201008	P-experiment	1	1	20	20	0	0	8.653322	1.53994	0	18		0	1				1	8	1	26	26	0	0	307.8	4	15	0	0	0	0	0	0	1	1	1	1	1	4	A8		/hively/HTG_lab/earnings.php	0	0	0
Boston 2014	141201_1330	202000	202000	202007	P-experiment	1	8	5	7	0	2	8.653322	1.53994	1	23		0	0				2	7	3	28	21.8	0	2	368.2	7	7	0	0	0	0	0	0	1	1	1	1	2	4	A7		/hively/HTG_lab/earnings.php	0	0	0
Boston 2014	141201_1330	201000	201000	201003	N-experiment	0	7	10	0			8.653322	1.53994	0	26		0	0				1	3	3	0	20	0	0	141	4	0	0	0	0	0	0	0	1	1	1	0	1	4	A3		/hively/HTG_lab/earnings.php	0	0	0
Boston 2014	141201_1330	202000	202000	202004	P-experiment	1	2	5	3	0	0	8.653322	1.53994	1	23		0	0				2	4	4	29	29.4	0	0	317.6	4	5	0	0	0	0	0	0	1	1	1	1	2	4	A4		/hively/HTG_lab/earnings.php	0	0	0
Boston 2014	141201_1330	202000	202000	202002	N-experiment	0	6	3	2			8.653322	1.53994	1	22		0	0				2	2	4	0	20.6	0	0	117.8	8	0	0	0	0	0	0	0	1	1	1	0	2	4	A2		/hively/HTG_lab/earnings.php	0	0	0
Boston 2014	141201_1330	201000	201000	201003	P-experiment	1	8	20	20	0	0	8.653322	1.53994	0	26		0	0				1	3	3	30	25	5	0	430.6	2	15	0	0	0	0	0	0	1	1	1	1	1	4	A3		/hively/HTG_lab/earnings.php	0	0	0
Boston 2014	141201_1330	202000	202000	202004	P-experiment	1	2	5	8	0	0	8.653322	1.53994	1	23		0	0				2	4	2	29	29.4	0	0	317.6	4	5	0	0	0	0	0	0	1	1	1	1	2	4	A4		/hively/HTG_lab/earnings.php	0	0	0
Boston 2014	141201_1330	202000	202000	202001	N-experiment	0	9	20	5			8.653322	1.53994	1	20		0	1				2	1	4	0	13.2	0	0	216.8	5	0	0	0	0	0	0	0	1	1	1	0	2	4	A1		/hively/HTG_lab/earnings.php	0	0	0
Boston 2014	141201_1330	201000	201000	201008	N-experiment	0	5	0	5			8.653322	1.53994	0	18		0	1				1	8	3	0	26	0	0	120	3	0	0	0	0	0	0	0	1	1	1	0	1	4	A8		/hively/HTG_lab/earnings.php	0	0	0
Boston 2014	141201_1330	201000	201000	201006	N-experiment	0	6	5	0			8.653322	1.53994	0	18		0	1				1	6	4	0	21	0	0	136	4	0	0	0	0	0	0	0	1	1	1	0	1	4	A6		/hively/HTG_lab/earnings.php	0	0	0
Boston 2014	141201_1330	202000	202000	202007	P-experiment	1	7	5	12	0	3	8.653322	1.53994	1	23		0	0				2	7	2	29	19.6	0	3	346.4	22	8	0	0	0	0	0	0	1	1	1	1	2	4	A7		/hively/HTG_lab/earnings.php	0	0	0
Boston 2014	141201_1330	201000	201000	201006	P-experiment	1	3	20	20	0	0	8.653322	1.53994	0	18		0	1				1	6	2	24	22	2	0	329.8	5	15	0	0	0	0	0	0	1	1	1	1	1	4	A6		/hively/HTG_lab/earnings.php	0	0	0
Boston 2014	141201_1330	202000	202000	202001	P-experiment	1	8	5	7	2	0	8.653322	1.53994	1	20		0	1				2	1	3	28	21.8	6	0	357	7	20	0	0	0	0	0	0	1	1	1	1	2	4	A1		/hively/HTG_lab/earnings.php	0	0	0
Boston 2014	141201_1330	201000	201000	201006	N-experiment	0	3	20	0			8.653322	1.53994	0	18		0	1				1	6	4	0	8	0	0	64	17	0	0	0	0	0	0	0	1	1	1	0	1	4	A6		/hively/HTG_lab/earnings.php	0	0	0
Boston 2014	141201_1330	202000	202000	202002	P-experiment	1	2	8	5	0	0	8.653322	1.53994	1	22		0	0				2	2	3	26	26.4	0	0	280.6	5	10	0	0	0	0	0	0	1	1	1	1	2	4	A2		/hively/HTG_lab/earnings.php	0	0	0
Boston 2014	141201_1330	202000	202000	202007	P-experiment	1	6	2	20	0	5	8.653322	1.53994	1	23		0	0				2	7	1	34	19.4	0	5	326.8	3	7	0	0	0	0	0	0	1	1	1	1	2	4	A7		/hively/HTG_lab/earnings.php	0	0	0
Boston 2014	141201_1330	201000	201000	201003	P-experiment	1	3	20	20	0	0	8.653322	1.53994	0	26		0	0				1	3	2	24	21	3	0	302.8	3	8	0	0	0	0	0	0	1	1	1	1	1	4	A3		/hively/HTG_lab/earnings.php	0	0	0
Boston 2014	141201_1330	201000	201000	201005	P-experiment	1	5	20	20	0	0	8.653322	1.53994	1	20		1	1				1	5	1	25	21.8	3	0	391.6	3	14	0	0	0	0	0	0	1	1	1	1	1	4	A5		/hively/HTG_lab/earnings.php	0	0	0
Boston 2014	141201_1330	201000	201000	201008	N-experiment	0	5	0	10			8.653322	1.53994	0	18		0	1				1	8	1	0	26	0	0	120	3	0	0	0	0	0	0	0	1	1	1	0	1	4	A8		/hively/HTG_lab/earnings.php	0	0	0
Boston 2014	141201_1330	201000	201000	201008	N-experiment	0	6	0	5			8.653322	1.53994	0	18		0	1				1	8	1	0	26	0	0	146	3	0	0	0	0	0	0	0	1	1	1	0	1	4	A8		/hively/HTG_lab/earnings.php	0	0	0
Boston 2014	141201_1330	202000	202000	202007	P-experiment	1	9	5	7	0	2	8.653322	1.53994	1	23		0	0				2	7	3	26	19.8	0	2	388	4	6	0	0	0	0	0	0	1	1	1	1	2	4	A7		/hively/HTG_lab/earnings.php	0	0	0
Boston 2014	141201_1330	202000	202000	202004	P-experiment	1	9	7	5	0	0	8.653322	1.53994	1	23		0	0				2	4	4	24	23.8	0	0	438	3	5	0	0	0	0	0	0	1	1	1	1	2	4	A4		/hively/HTG_lab/earnings.php	0	0	0
Boston 2014	141201_1330	201000	201000	201008	N-experiment	0	3	0	0			8.653322	1.53994	0	18		0	1				1	8	2	0	28	0	0	84	15	0	0	0	0	0	0	0	1	1	1	0	1	4	A8		/hively/HTG_lab/earnings.php	0	0	0
Boston 2014	141201_1330	201000	201000	201005	N-experiment	0	9	10	0			8.653322	1.53994	1	20		1	1				1	5	4	0	24	0	0	220.8	5	0	0	0	0	0	0	0	1	1	1	0	1	4	A5		/hively/HTG_lab/earnings.php	0	0	0
Boston 2014	141201_1330	202000	202000	202007	N-experiment	0	2	10	0			8.653322	1.53994	1	23		0	0				2	7	3	0	21.2	0	0	36.8	10	0	0	0	0	0	0	0	1	1	1	0	2	4	A7		/hively/HTG_lab/earnings.php	0	0	0
Boston 2014	141201_1330	202000	202000	202001	N-experiment	0	2	0	10			8.653322	1.53994	1	20		0	1				2	1	4	0	31.2	0	0	66.8	6	0	0	1	1	0	0	0	1	1	1	0	2	4	A1		/hively/HTG_lab/earnings.php	0	0	0
Boston 2014	141201_1330	202000	202000	202002	P-experiment	1	8	15	5	0	2	8.653322	1.53994	1	22		0	0				2	2	1	18	11.8	0	2	380.2	5	9	0	0	0	0	0	0	1	1	1	1	2	4	A2		/hively/HTG_lab/earnings.php	0	0	0
Boston 2014	141201_1330	202000	202000	202002	N-experiment	0	6	3	4			8.653322	1.53994	1	22		0	0				2	2	3	0	20.6	0	0	117.8	8	0	0	0	0	0	0	0	1	1	1	0	2	4	A2		/hively/HTG_lab/earnings.php	0	0	0
Boston 2014	141201_1330	201000	201000	201003	P-experiment	1	5	20	2	3	0	8.653322	1.53994	0	26		0	0				1	3	4	25	21.8	3	0	345.6	3	5	0	0	0	0	0	0	1	1	1	1	1	4	A3		/hively/HTG_lab/earnings.php	0	0	0
Boston 2014	141201_1330	202000	202000	202001	P-experiment	1	3	20	6	5	0	8.653322	1.53994	1	20		0	1				2	1	3	18	3.4	15	0	281.8	6	23	0	0	0	0	0	0	1	1	1	1	2	4	A1		/hively/HTG_lab/earnings.php	0	0	0
Boston 2014	141201_1330	201000	201000	201008	N-experiment	0	10	0	0			8.653322	1.53994	0	18		0	1				1	8	2	0	24	0	0	256.8	7	0	0	0	0	0	0	0	1	1	1	0	1	4	A8		/hively/HTG_lab/earnings.php	0	0	0
Boston 2014	141201_1330	201000	201000	201008	N-experiment	0	1	0	10			8.653322	1.53994	0	18		0	1				1	8	2	0	32	0	0	32	6	0	0	0	0	0	0	0	1	1	1	0	1	4	A8		/hively/HTG_lab/earnings.php	0	0	0
Boston 2014	141201_1330	202000	202000	202004	P-experiment	1	10	0	0	0	0	8.653322	1.53994	1	23		0	0				2	4	1	25	25.2	0	0	463.2	3	4	0	0	0	0	0	0	1	1	1	1	2	4	A4		/hively/HTG_lab/earnings.php	0	0	0
Boston 2014	141201_1330	201000	201000	201008	P-experiment	1	4	0	20	0	16	8.653322	1.53994	0	18		0	1				1	8	2	44	0	0	16	359.8	4	8	0	0	0	0	0	0	1	1	1	1	1	4	A8		/hively/HTG_lab/earnings.php	0	0	0
Boston 2014	141201_1330	202000	202000	202002	N-experiment	0	7	4	3			8.653322	1.53994	1	22		0	0				2	2	4	0	18.8	0	0	136.6	5	0	0	0	0	0	0	0	1	1	1	0	2	4	A2		/hively/HTG_lab/earnings.php	0	0	0
Boston 2014	141201_1330	201000	201000	201005	N-experiment	0	9	10	10			8.653322	1.53994	1	20		1	1				1	5	3	0	24	0	0	220.8	5	0	0	0	0	0	0	0	1	1	1	0	1	4	A5		/hively/HTG_lab/earnings.php	0	0	0
Boston 2014	141201_1330	202000	202000	202001	P-experiment	1	7	6	12	0	0	8.653322	1.53994	1	20		0	1				2	1	2	28	24.6	3	0	335.2	10	18	0	0	0	0	0	0	1	1	1	1	2	4	A1		/hively/HTG_lab/earnings.php	0	0	0
Boston 2014	141201_1330	202000	202000	202002	P-experiment	1	1	8	3	0	0	8.653322	1.53994	1	22		0	0				2	2	3	17	15.2	2	0	254.2	10	13	0	0	0	0	0	0	1	1	1	1	2	4	A2		/hively/HTG_lab/earnings.php	0	0	0
Boston 2014	141201_1330	201000	201000	201005	N-experiment	0	2	0	0			8.653322	1.53994	1	20		1	1				1	5	4	0	24	0	0	46	3	0	0	0	0	0	0	0	1	1	1	0	1	4	A5		/hively/HTG_lab/earnings.php	0	0	0
Boston 2014	141201_1330	202000	202000	202004	N-experiment	0	7	0	4			8.653322	1.53994	1	23		0	0				2	4	2	0	22.8	0	0	171.6	6	0	0	0	0	0	0	0	1	1	1	0	2	4	A4		/hively/HTG_lab/earnings.php	0	0	0
Boston 2014	141201_1330	201000	201000	201005	P-experiment	1	9	20	20	0	0	8.653322	1.53994	1	20		1	1				1	5	1	32	32	0	0	513.6	3	4	0	0	0	0	0	0	1	1	1	1	1	4	A5		/hively/HTG_lab/earnings.php	0	0	0
Boston 2014	141201_1330	201000	201000	201006	P-experiment	1	9	20	20	0	0	8.653322	1.53994	0	18		0	1				1	6	4	32	32	0	0	478.6	3	4	0	0	0	0	0	0	1	1	1	1	1	4	A6		/hively/HTG_lab/earnings.php	0	0	0
Boston 2014	141201_1330	201000	201000	201005	P-experiment	1	3	20	20	0	0	8.653322	1.53994	1	20		1	1				1	5	3	24	21	3	0	348.8	4	17	0	0	0	0	0	0	1	1	1	1	1	4	A5		/hively/HTG_lab/earnings.php	0	0	0
Boston 2014	141201_1330	202000	202000	202007	P-experiment	1	10	5	0	0	0	8.653322	1.53994	1	23		0	0				2	7	3	20	20.2	0	0	408.2	7	8	0	0	0	0	0	0	1	1	1	1	2	4	A7		/hively/HTG_lab/earnings.php	0	0	0
Boston 2014	141201_1330	202000	202000	202007	N-experiment	0	5	5	0			8.653322	1.53994	1	23		0	0				2	7	3	0	20.2	0	0	97.2	6	0	0	0	0	0	0	0	1	1	1	0	2	4	A7		/hively/HTG_lab/earnings.php	0	0	0
Boston 2014	141201_1330	201000	201000	201006	N-experiment	0	2	0	0			8.653322	1.53994	0	18		0	1				1	6	2	0	24	0	0	56	11	0	0	0	0	0	0	0	1	1	1	0	1	4	A6		/hively/HTG_lab/earnings.php	0	0	0
Boston 2014	141201_1330	201000	201000	201005	N-experiment	0	9	10	15			8.653322	1.53994	1	20		1	1				1	5	1	0	24	0	0	220.8	5	0	0	0	0	0	0	0	1	1	1	0	1	4	A5		/hively/HTG_lab/earnings.php	0	0	0
Boston 2014	141201_1330	201000	201000	201008	P-experiment	1	5	2	20	0	15	8.653322	1.53994	0	18		0	1				1	8	3	43	0	0	15	359.8	3	4	0	0	0	0	0	0	1	1	1	1	1	4	A8		/hively/HTG_lab/earnings.php	0	0	0
Boston 2014	141201_1330	202000	202000	202001	N-experiment	0	10	0	10			8.653322	1.53994	1	20		0	1				2	1	2	0	27.2	0	0	244	4	0	0	0	0	0	0	0	1	1	1	0	2	4	A1		/hively/HTG_lab/earnings.php	0	0	0
Boston 2014	141201_1330	202000	202000	202002	P-experiment	1	2	8	3	0	0	8.653322	1.53994	1	22		0	0				2	2	4	26	26.4	0	0	280.6	5	10	0	0	0	0	0	0	1	1	1	1	2	4	A2		/hively/HTG_lab/earnings.php	0	0	0
Boston 2014	141201_1330	201000	201000	201006	N-experiment	0	4	0	20			8.653322	1.53994	0	18		0	1				1	6	4	0	30	0	0	94	4	0	0	0	0	0	0	0	1	1	1	0	1	4	A6		/hively/HTG_lab/earnings.php	0	0	0
Boston 2014	141201_1330	201000	201000	201003	P-experiment	1	4	20	0	3	0	8.653322	1.53994	0	26		0	0				1	3	4	24	21	3	0	323.8	3	10	0	0	0	0	0	0	1	1	1	1	1	4	A3		/hively/HTG_lab/earnings.php	0	0	0
Boston 2014	141201_1330	201000	201000	201005	N-experiment	0	1	10	0			8.653322	1.53994	1	20		1	1				1	5	4	0	22	0	0	22	4	0	0	0	0	0	0	0	1	1	1	0	1	4	A5		/hively/HTG_lab/earnings.php	0	0	0
Boston 2014	141201_1330	202000	202000	202004	P-experiment	1	6	11	2	0	0	8.653322	1.53994	1	23		0	0				2	4	4	25	25.4	0	0	371.8	12	7	0	0	0	0	0	0	1	1	1	1	2	4	A4		/hively/HTG_lab/earnings.php	0	0	0
Boston 2014	141201_1330	201000	201000	201003	P-experiment	1	4	20	20	0	0	8.653322	1.53994	0	26		0	0				1	3	3	24	21	3	0	323.8	3	10	0	0	0	0	0	0	1	1	1	1	1	4	A3		/hively/HTG_lab/earnings.php	0	0	0
Boston 2014	141201_1330	202000	202000	202001	P-experiment	1	1	0	3	0	12	8.653322	1.53994	1	20		0	1				2	1	3	25	0	0	12	269	6	15	0	0	0	0	0	0	1	1	1	1	2	4	A1		/hively/HTG_lab/earnings.php	0	0	0
Boston 2014	141201_1330	202000	202000	202007	N-experiment	0	1	20	7			8.653322	1.53994	1	23		0	0				2	7	3	0	15.6	0	0	15.6	13	0	0	0	0	0	0	0	1	1	1	0	2	4	A7		/hively/HTG_lab/earnings.php	0	0	0
Boston 2014	141201_1330	201000	201000	201005	P-experiment	1	10	20	0	3	0	8.653322	1.53994	1	20		1	1				1	5	3	24	21	3	0	534.6	2	5	0	0	0	0	0	0	1	1	1	1	1	4	A5		/hively/HTG_lab/earnings.php	0	0	0
Boston 2014	141201_1330	201000	201000	201006	P-experiment	1	10	0	20	0	13	8.653322	1.53994	0	18		0	1				1	6	1	44	5	0	13	483.6	5	4	0	0	0	0	0	0	1	1	1	1	1	4	A6		/hively/HTG_lab/earnings.php	0	0	0
Boston 2014	141201_1330	202000	202000	202007	N-experiment	0	10	5	0			8.653322	1.53994	1	23		0	0				2	7	1	0	22.2	0	0	217	9	0	0	0	0	0	0	0	1	1	1	0	2	4	A7		/hively/HTG_lab/earnings.php	0	0	0
Boston 2014	141201_1330	202000	202000	202007	N-experiment	0	5	5	0			8.653322	1.53994	1	23		0	0				2	7	1	0	20.2	0	0	97.2	6	0	0	0	0	0	0	0	1	1	1	0	2	4	A7		/hively/HTG_lab/earnings.php	0	0	0
Boston 2014	141201_1330	201000	201000	201006	P-experiment	1	8	20	20	0	0	8.653322	1.53994	0	18		0	1				1	6	2	30	25	5	0	446.6	4	7	0	0	0	0	0	0	1	1	1	1	1	4	A6		/hively/HTG_lab/earnings.php	0	0	0
Boston 2014	141201_1330	202000	202000	202007	N-experiment	0	4	5	0			8.653322	1.53994	1	23		0	0				2	7	1	0	21.8	0	0	77	8	0	0	0	0	0	0	0	1	1	1	0	2	4	A7		/hively/HTG_lab/earnings.php	0	0	0
Boston 2014	141201_1330	201000	201000	201005	N-experiment	0	10	0	0			8.653322	1.53994	1	20		1	1				1	5	1	0	24	0	0	244.8	3	0	0	0	0	0	0	0	1	1	1	0	1	4	A5		/hively/HTG_lab/earnings.php	0	0	0
Boston 2014	141201_1330	202000	202000	202001	N-experiment	0	9	20	3			8.653322	1.53994	1	20		0	1				2	1	2	0	13.2	0	0	216.8	5	0	0	0	0	0	0	0	1	1	1	0	2	4	A1		/hively/HTG_lab/earnings.php	0	0	0
Boston 2014	141201_1330	202000	202000	202002	P-experiment	1	6	8	2	5	0	8.653322	1.53994	1	22		0	0				2	2	4	28	23.4	5	0	346.8	8	10	0	0	0	0	0	0	1	1	1	1	2	4	A2		/hively/HTG_lab/earnings.php	0	0	0
Boston 2014	141201_1330	201000	201000	201008	N-experiment	0	2	0	10			8.653322	1.53994	0	18		0	1				1	8	1	0	24	0	0	56	5	0	0	0	0	0	0	0	1	1	1	0	1	4	A8		/hively/HTG_lab/earnings.php	0	0	0
Boston 2014	141201_1330	201000	201000	201008	P-experiment	1	8	15	20	0	12	8.653322	1.53994	0	18		0	1				1	8	2	35	0	0	12	420.8	5	3	0	0	0	0	0	0	1	1	1	1	1	4	A8		/hively/HTG_lab/earnings.php	0	0	0
Boston 2014	141201_1330	202000	202000	202004	N-experiment	0	5	0	8			8.653322	1.53994	1	23		0	0				2	4	2	0	25.2	0	0	129.2	17	0	0	0	0	0	0	0	1	1	1	0	2	4	A4		/hively/HTG_lab/earnings.php	0	0	0
Boston 2014	141201_1330	202000	202000	202004	P-experiment	1	4	8	20	0	6	8.653322	1.53994	1	23		0	0				2	4	1	32	14.4	0	6	349.4	5	11	0	0	0	0	0	0	1	1	1	1	2	4	A4		/hively/HTG_lab/earnings.php	0	0	0
Boston 2014	141201_1330	202000	202000	202002	N-experiment	0	1	12	0			8.653322	1.53994	1	22		0	0				2	2	1	0	23.6	0	0	23.6	9	0	0	0	0	0	0	0	1	1	1	0	2	4	A2		/hively/HTG_lab/earnings.php	0	0	0
Boston 2014	141201_1330	202000	202000	202002	P-experiment	1	9	5	7	0	2	8.653322	1.53994	1	22		0	0				2	2	3	26	19.8	0	2	400	3	7	0	0	0	0	0	0	1	1	1	1	2	4	A2		/hively/HTG_lab/earnings.php	0	0	0
Boston 2014	141201_1330	201000	201000	201006	P-experiment	1	3	20	0	2	0	8.653322	1.53994	0	18		0	1				1	6	4	24	22	2	0	329.8	5	15	0	0	0	0	0	0	1	1	1	1	1	4	A6		/hively/HTG_lab/earnings.php	0	0	0
Boston 2014	141201_1330	201000	201000	201005	N-experiment	0	2	0	0			8.653322	1.53994	1	20		1	1				1	5	3	0	24	0	0	46	3	0	0	0	0	0	0	0	1	1	1	0	1	4	A5		/hively/HTG_lab/earnings.php	0	0	0
Boston 2014	141201_1330	202000	202000	202002	P-experiment	1	1	8	2	0	0	8.653322	1.53994	1	22		0	0				2	2	4	17	15.2	2	0	254.2	10	13	0	0	0	0	0	0	1	1	1	1	2	4	A2		/hively/HTG_lab/earnings.php	0	0	0
Boston 2014	141201_1330	202000	202000	202007	N-experiment	0	6	2	0			8.653322	1.53994	1	23		0	0				2	7	1	0	21.6	0	0	118.8	10	0	0	0	0	0	0	0	1	1	1	0	2	4	A7		/hively/HTG_lab/earnings.php	0	0	0
Boston 2014	141201_1330	201000	201000	201006	P-experiment	1	2	20	20	0	0	8.653322	1.53994	0	18		0	1				1	6	4	32	32	0	0	307.8	3	4	0	0	0	0	0	0	1	1	1	1	1	4	A6		/hively/HTG_lab/earnings.php	0	0	0
Boston 2014	141201_1330	202000	202000	202007	P-experiment	1	3	8	20	0	5	8.653322	1.53994	1	23		0	0				2	7	1	30	15.4	0	5	297	7	11	0	0	0	0	0	0	1	1	1	1	2	4	A7		/hively/HTG_lab/earnings.php	0	0	0
Boston 2014	141201_1330	202000	202000	202001	P-experiment	1	9	10	5	2	0	8.653322	1.53994	1	20		0	1				2	1	2	21	16.8	4	0	373.8	11	11	0	0	0	0	0	0	1	1	1	1	2	4	A1		/hively/HTG_lab/earnings.php	0	0	0
Boston 2014	141201_1330	202000	202000	202001	P-experiment	1	7	6	5	3	0	8.653322	1.53994	1	20		0	1				2	1	4	28	24.6	3	0	335.2	10	18	0	0	0	0	0	0	1	1	1	1	2	4	A1		/hively/HTG_lab/earnings.php	0	0	0
Boston 2014	141201_1330	201000	201000	201003	N-experiment	0	10	0	0			8.653322	1.53994	0	26		0	0				1	3	2	0	24	0	0	201.8	11	0	0	0	0	0	0	0	1	1	1	0	1	4	A3		/hively/HTG_lab/earnings.php	0	0	0
Boston 2014	141201_1330	202000	202000	202007	N-experiment	0	7	3	0			8.653322	1.53994	1	23		0	0				2	7	1	0	19.8	0	0	138.6	6	0	0	0	0	0	0	0	1	1	1	0	2	4	A7		/hively/HTG_lab/earnings.php	0	0	0
Boston 2014	141201_1330	202000	202000	202001	N-experiment	0	8	20	3			8.653322	1.53994	1	20		0	1				2	1	3	0	10	0	0	203.6	13	0	0	0	0	0	0	0	1	1	1	0	2	4	A1		/hively/HTG_lab/earnings.php	0	0	0
Boston 2014	141201_1330	202000	202000	202002	N-experiment	0	5	8	0			8.653322	1.53994	1	22		0	0				2	2	1	0	17.2	0	0	97.2	9	0	0	0	0	0	0	0	1	1	1	0	2	4	A2		/hively/HTG_lab/earnings.php	0	0	0
Boston 2014	141201_1330	202000	202000	202007	N-experiment	0	1	20	12			8.653322	1.53994	1	23		0	0				2	7	2	0	15.6	0	0	15.6	13	0	0	0	0	0	0	0	1	1	1	0	2	4	A7		/hively/HTG_lab/earnings.php	0	0	0
Boston 2014	141201_1330	202000	202000	202001	P-experiment	1	4	20	20	0	0	8.653322	1.53994	1	20		0	1				2	1	2	20	10.4	10	0	292.2	9	16	0	0	0	0	0	0	1	1	1	1	2	4	A1		/hively/HTG_lab/earnings.php	0	0	0
Boston 2014	141201_1330	201000	201000	201006	N-experiment	0	1	0	0			8.653322	1.53994	0	18		0	1				1	6	4	0	32	0	0	32	11	0	0	0	0	0	0	0	1	1	1	0	1	4	A6		/hively/HTG_lab/earnings.php	0	0	0
Boston 2014	141201_1330	202000	202000	202002	N-experiment	0	4	12	5			8.653322	1.53994	1	22		0	0				2	2	4	0	14.8	0	0	80	6	0	0	0	0	0	0	0	1	1	1	0	2	4	A2		/hively/HTG_lab/earnings.php	0	0	0
Boston 2014	141201_1330	201000	201000	201008	P-experiment	1	7	15	20	0	2	8.653322	1.53994	0	18		0	1				1	8	2	35	29	0	2	420.8	4	4	0	0	0	0	0	0	1	1	1	1	1	4	A8		/hively/HTG_lab/earnings.php	0	0	0
Boston 2014	141201_1330	201000	201000	201005	P-experiment	1	1	15	20	0	1	8.653322	1.53994	1	20		1	1				1	5	4	31	26	2	1	295.8	7	12	0	0	0	0	0	0	1	1	1	1	1	4	A5		/hively/HTG_lab/earnings.php	0	0	0
Boston 2014	141201_1330	202000	202000	202001	P-experiment	1	5	20	12	7	2	8.653322	1.53994	1	20		0	1				2	1	3	22	2	14	2	294.2	5	21	0	0	0	0	0	0	1	1	1	1	2	4	A1		/hively/HTG_lab/earnings.php	0	0	0
Boston 2014	141201_1330	201000	201000	201003	N-experiment	0	4	0	20			8.653322	1.53994	0	26		0	0				1	3	4	0	30	0	0	84	8	0	0	0	0	0	0	0	1	1	1	0	1	4	A3		/hively/HTG_lab/earnings.php	0	0	0
Boston 2014	141201_1330	202000	202000	202002	N-experiment	0	6	3	0			8.653322	1.53994	1	22		0	0				2	2	1	0	20.6	0	0	117.8	8	0	0	0	0	0	0	0	1	1	1	0	2	4	A2		/hively/HTG_lab/earnings.php	0	0	0
Boston 2014	141201_1330	201000	201000	201003	P-experiment	1	5	20	20	0	0	8.653322	1.53994	0	26		0	0				1	3	2	25	21.8	3	0	345.6	3	5	0	0	0	0	0	0	1	1	1	1	1	4	A3		/hively/HTG_lab/earnings.php	0	0	0
Boston 2014	141201_1330	201000	201000	201003	N-experiment	0	2	10	0			8.653322	1.53994	0	26		0	0				1	3	4	0	14	0	0	26	13	0	0	0	0	0	0	0	1	1	1	0	1	4	A3		/hively/HTG_lab/earnings.php	0	0	0
Boston 2014	141201_1330	201000	201000	201006	P-experiment	1	7	20	20	0	0	8.653322	1.53994	0	18		0	1				1	6	1	30	30	0	0	421.6	5	6	0	0	0	0	0	0	1	1	1	1	1	4	A6		/hively/HTG_lab/earnings.php	0	0	0
Boston 2014	141201_1330	201000	201000	201008	P-experiment	1	5	2	20	0	15	8.653322	1.53994	0	18		0	1				1	8	1	43	0	0	15	359.8	3	4	0	0	0	0	0	0	1	1	1	1	1	4	A8		/hively/HTG_lab/earnings.php	0	0	0
Boston 2014	141201_1330	202000	202000	202002	N-experiment	0	9	3	5			8.653322	1.53994	1	22		0	0				2	2	4	0	30.2	0	0	196.8	9	0	0	0	0	0	0	0	1	1	1	0	2	4	A2		/hively/HTG_lab/earnings.php	0	0	0
Boston 2014	141201_1330	202000	202000	202002	N-experiment	0	10	10	0			8.653322	1.53994	1	22		0	0				2	2	1	0	17.2	0	0	214	8	0	0	1	0	0	0	0	1	1	1	0	2	4	A2		/hively/HTG_lab/earnings.php	0	0	0
Boston 2014	141201_1330	201000	201000	201005	N-experiment	0	10	0	0			8.653322	1.53994	1	20		1	1				1	5	4	0	24	0	0	244.8	3	0	0	0	0	0	0	0	1	1	1	0	1	4	A5		/hively/HTG_lab/earnings.php	0	0	0
Boston 2014	141201_1330	202000	202000	202004	N-experiment	0	4	0	5			8.653322	1.53994	1	23		0	0				2	4	4	0	26.8	0	0	104	5	0	0	0	0	0	0	0	1	1	1	0	2	4	A4		/hively/HTG_lab/earnings.php	0	0	0
Boston 2014	141201_1330	202000	202000	202007	N-experiment	0	3	10	11			8.653322	1.53994	1	23		0	0				2	7	3	0	18.4	0	0	55.2	20	0	0	0	0	0	0	0	1	1	1	0	2	4	A7		/hively/HTG_lab/earnings.php	0	0	0
Boston 2014	141201_1330	202000	202000	202007	P-experiment	1	9	5	5	0	2	8.653322	1.53994	1	23		0	0				2	7	2	26	19.8	0	2	388	4	6	0	0	0	0	0	0	1	1	1	1	2	4	A7		/hively/HTG_lab/earnings.php	0	0	0
Boston 2014	141201_1330	202000	202000	202002	N-experiment	0	2	18	0			8.653322	1.53994	1	22		0	0				2	2	1	0	13.2	0	0	36.8	7	0	0	0	0	0	0	0	1	1	1	0	2	4	A2		/hively/HTG_lab/earnings.php	0	0	0
Boston 2014	141201_1330	202000	202000	202004	P-experiment	1	1	3	8	0	0	8.653322	1.53994	1	23		0	0				2	4	2	22	12.2	10	0	288.2	8	16	0	0	0	0	0	0	1	1	1	1	2	4	A4		/hively/HTG_lab/earnings.php	0	0	0
Boston 2014	141201_1330	202000	202000	202002	P-experiment	1	9	5	10	0	2	8.653322	1.53994	1	22		0	0				2	2	1	26	19.8	0	2	400	3	7	0	0	0	0	0	0	1	1	1	1	2	4	A2		/hively/HTG_lab/earnings.php	0	0	0
Boston 2014	141201_1330	202000	202000	202004	P-experiment	1	8	7	5	0	2	8.653322	1.53994	1	23		0	0				2	4	4	26	19.8	0	2	414.2	6	4	0	0	0	0	0	0	1	1	1	1	2	4	A4		/hively/HTG_lab/earnings.php	0	0	0
Boston 2014	141201_1330	201000	201000	201008	P-experiment	1	7	15	20	0	2	8.653322	1.53994	0	18		0	1				1	8	3	35	29	0	2	420.8	4	4	0	0	0	0	0	0	1	1	1	1	1	4	A8		/hively/HTG_lab/earnings.php	0	0	0
Boston 2014	141201_1330	201000	201000	201005	N-experiment	0	6	5	5			8.653322	1.53994	1	20		1	1				1	5	3	0	21	0	0	146	3	0	0	0	0	0	0	0	1	1	1	0	1	4	A5		/hively/HTG_lab/earnings.php	0	0	0
Boston 2014	141201_1330	202000	202000	202004	P-experiment	1	4	8	3	0	6	8.653322	1.53994	1	23		0	0				2	4	4	32	14.4	0	6	349.4	5	11	0	0	0	0	0	0	1	1	1	1	2	4	A4		/hively/HTG_lab/earnings.php	0	0	0
Boston 2014	141201_1330	201000	201000	201005	N-experiment	0	10	0	10			8.653322	1.53994	1	20		1	1				1	5	3	0	24	0	0	244.8	3	0	0	0	0	0	0	0	1	1	1	0	1	4	A5		/hively/HTG_lab/earnings.php	0	0	0
Boston 2014	141201_1330	202000	202000	202007	P-experiment	1	6	2	8	0	5	8.653322	1.53994	1	23		0	0				2	7	2	34	19.4	0	5	326.8	3	7	0	0	0	0	0	0	1	1	1	1	2	4	A7		/hively/HTG_lab/earnings.php	0	0	0
Boston 2014	141201_1330	201000	201000	201006	P-experiment	1	1	10	20	0	4	8.653322	1.53994	0	18		0	1				1	6	4	36	24	0	4	275.8	14	8	0	0	0	0	0	0	1	1	1	1	1	4	A6		/hively/HTG_lab/earnings.php	0	0	0
Boston 2014	141201_1330	202000	202000	202004	N-experiment	0	6	4	2			8.653322	1.53994	1	23		0	0				2	4	4	0	19.6	0	0	148.8	4	0	0	0	0	0	0	0	1	1	1	0	2	4	A4		/hively/HTG_lab/earnings.php	0	0	0
Boston 2014	141201_1330	202000	202000	202001	N-experiment	0	5	0	8			8.653322	1.53994	1	20		0	1				2	1	2	0	25.2	0	0	147.2	6	0	0	1	1	0	0	0	1	1	1	0	2	4	A1		/hively/HTG_lab/earnings.php	0	0	0
Boston 2014	141201_1330	202000	202000	202007	N-experiment	0	4	5	12			8.653322	1.53994	1	23		0	0				2	7	2	0	21.8	0	0	77	8	0	0	0	0	0	0	0	1	1	1	0	2	4	A7		/hively/HTG_lab/earnings.php	0	0	0
Boston 2014	141201_1330	201000	201000	201003	N-experiment	0	8	15	7			8.653322	1.53994	0	26		0	0				1	3	2	0	17.8	0	0	158.8	8	0	0	0	0	0	0	0	1	1	1	0	1	4	A3		/hively/HTG_lab/earnings.php	0	0	0
Boston 2014	141201_1330	202000	202000	202001	N-experiment	0	2	0	0			8.653322	1.53994	1	20		0	1				2	1	3	0	31.2	0	0	66.8	6	0	0	1	1	0	0	0	1	1	1	0	2	4	A1		/hively/HTG_lab/earnings.php	0	0	0
Boston 2014	141201_1330	201000	201000	201008	N-experiment	0	3	0	20			8.653322	1.53994	0	18		0	1				1	8	3	0	28	0	0	84	15	0	0	0	0	0	0	0	1	1	1	0	1	4	A8		/hively/HTG_lab/earnings.php	0	0	0
Boston 2014	141201_1330	201000	201000	201006	P-experiment	1	1	10	15	0	4	8.653322	1.53994	0	18		0	1				1	6	2	36	24	0	4	275.8	14	8	0	0	0	0	0	0	1	1	1	1	1	4	A6		/hively/HTG_lab/earnings.php	0	0	0
Boston 2014	141201_1330	202000	202000	202007	P-experiment	1	4	3	20	0	7	8.653322	1.53994	1	23		0	0				2	7	2	37	16.4	0	7	313.4	7	22	0	0	0	0	0	0	1	1	1	1	2	4	A7		/hively/HTG_lab/earnings.php	0	0	0
Boston 2014	141201_1330	201000	201000	201008	N-experiment	0	8	0	10			8.653322	1.53994	0	18		0	1				1	8	3	0	32.8	0	0	198.8	2	0	0	0	0	0	0	0	1	1	1	0	1	4	A8		/hively/HTG_lab/earnings.php	0	0	0
Boston 2014	141201_1330	201000	201000	201008	P-experiment	1	8	15	20	0	12	8.653322	1.53994	0	18		0	1				1	8	3	35	0	0	12	420.8	5	3	0	0	0	0	0	0	1	1	1	1	1	4	A8		/hively/HTG_lab/earnings.php	0	0	0
Boston 2014	141201_1330	201000	201000	201005	P-experiment	1	7	20	20	0	0	8.653322	1.53994	1	20		1	1				1	5	1	30	30	0	0	453.6	3	5	0	0	0	0	0	0	1	1	1	1	1	4	A5		/hively/HTG_lab/earnings.php	0	0	0
Boston 2014	141201_1330	202000	202000	202001	N-experiment	0	6	0	3			8.653322	1.53994	1	20		0	1				2	1	2	0	23.6	0	0	170.8	8	0	0	1	1	0	0	0	1	1	1	0	2	4	A1		/hively/HTG_lab/earnings.php	0	0	0
Boston 2014	141201_1330	202000	202000	202004	P-experiment	1	10	0	5	0	0	8.653322	1.53994	1	23		0	0				2	4	4	25	25.2	0	0	463.2	3	4	0	0	0	0	0	0	1	1	1	1	2	4	A4		/hively/HTG_lab/earnings.php	0	0	0
Boston 2014	141201_1330	202000	202000	202007	P-experiment	1	4	3	8	0	7	8.653322	1.53994	1	23		0	0				2	7	3	37	16.4	0	7	313.4	7	22	0	0	0	0	0	0	1	1	1	1	2	4	A7		/hively/HTG_lab/earnings.php	0	0	0
Boston 2014	141201_1330	201000	201000	201008	P-experiment	1	1	20	10	0	0	8.653322	1.53994	0	18		0	1				1	8	3	26	26	0	0	307.8	4	15	0	0	0	0	0	0	1	1	1	1	1	4	A8		/hively/HTG_lab/earnings.php	0	0	0
Boston 2014	141201_1330	202000	202000	202007	N-experiment	0	6	2	3			8.653322	1.53994	1	23		0	0				2	7	2	0	21.6	0	0	118.8	10	0	0	0	0	0	0	0	1	1	1	0	2	4	A7		/hively/HTG_lab/earnings.php	0	0	0
Boston 2014	141201_1330	201000	201000	201008	N-experiment	0	10	0	0			8.653322	1.53994	0	18		0	1				1	8	1	0	24	0	0	256.8	7	0	0	0	0	0	0	0	1	1	1	0	1	4	A8		/hively/HTG_lab/earnings.php	0	0	0
Boston 2014	141201_1330	202000	202000	202004	N-experiment	0	5	0	0			8.653322	1.53994	1	23		0	0				2	4	1	0	25.2	0	0	129.2	17	0	0	0	0	0	0	0	1	1	1	0	2	4	A4		/hively/HTG_lab/earnings.php	0	0	0
Boston 2014	141201_1330	201000	201000	201003	P-experiment	1	5	20	20	0	0	8.653322	1.53994	0	26		0	0				1	3	3	25	21.8	3	0	345.6	3	5	0	0	0	0	0	0	1	1	1	1	1	4	A3		/hively/HTG_lab/earnings.php	0	0	0
Boston 2014	141201_1330	201000	201000	201005	N-experiment	0	7	5	10			8.653322	1.53994	1	20		1	1				1	5	4	0	25	0	0	171	3	0	0	0	0	0	0	0	1	1	1	0	1	4	A5		/hively/HTG_lab/earnings.php	0	0	0
Boston 2014	141201_1330	201000	201000	201003	P-experiment	1	1	20	15	1	0	8.653322	1.53994	0	26		0	0				1	3	2	26	23	3	0	249.8	4	14	0	0	0	0	0	0	1	1	1	1	1	4	A3		/hively/HTG_lab/earnings.php	0	0	0
Boston 2014	141201_1330	201000	201000	201003	N-experiment	0	10	0	0			8.653322	1.53994	0	26		0	0				1	3	4	0	24	0	0	201.8	11	0	0	0	0	0	0	0	1	1	1	0	1	4	A3		/hively/HTG_lab/earnings.php	0	0	0
Boston 2014	141201_1330	201000	201000	201008	P-experiment	1	3	0	20	0	8	8.653322	1.53994	0	18		0	1				1	8	3	44	20	0	8	359.8	3	6	0	0	0	0	0	0	1	1	1	1	1	4	A8		/hively/HTG_lab/earnings.php	0	0	0
Boston 2014	141201_1330	201000	201000	201008	P-experiment	1	6	20	20	0	0	8.653322	1.53994	0	18		0	1				1	8	3	32	32	0	0	391.8	4	6	0	0	0	0	0	0	1	1	1	1	1	4	A8		/hively/HTG_lab/earnings.php	0	0	0
Boston 2014	141201_1330	202000	202000	202001	P-experiment	1	4	20	8	5	0	8.653322	1.53994	1	20		0	1				2	1	3	20	10.4	10	0	292.2	9	16	0	0	0	0	0	0	1	1	1	1	2	4	A1		/hively/HTG_lab/earnings.php	0	0	0
Boston 2014	141201_1330	201000	201000	201003	P-experiment	1	6	20	20	0	0	8.653322	1.53994	0	26		0	0				1	3	4	32	32	0	0	377.6	2	4	0	0	0	0	0	0	1	1	1	1	1	4	A3		/hively/HTG_lab/earnings.php	0	0	0
Boston 2014	141201_1330	201000	201000	201006	N-experiment	0	7	0	10			8.653322	1.53994	0	18		0	1				1	6	1	0	30	0	0	166	7	0	0	0	0	0	0	0	1	1	1	0	1	4	A6		/hively/HTG_lab/earnings.php	0	0	0
Boston 2014	141201_1330	201000	201000	201006	N-experiment	0	5	5	0			8.653322	1.53994	0	18		0	1				1	6	2	0	21	0	0	115	16	0	0	0	0	0	0	0	1	1	1	0	1	4	A6		/hively/HTG_lab/earnings.php	0	0	0
Boston 2014	141201_1330	202000	202000	202004	N-experiment	0	9	5	20			8.653322	1.53994	1	23		0	0				2	4	1	0	28.2	0	0	226.8	9	0	0	0	0	0	0	0	1	1	1	0	2	4	A4		/hively/HTG_lab/earnings.php	0	0	0
Boston 2014	141201_1330	201000	201000	201008	P-experiment	1	3	0	20	0	8	8.653322	1.53994	0	18		0	1				1	8	2	44	20	0	8	359.8	3	6	0	0	0	0	0	0	1	1	1	1	1	4	A8		/hively/HTG_lab/earnings.php	0	0	0
Boston 2014	141201_1330	202000	202000	202001	P-experiment	1	3	20	8	5	0	8.653322	1.53994	1	20		0	1				2	1	4	18	3.4	15	0	281.8	6	23	0	0	0	0	0	0	1	1	1	1	2	4	A1		/hively/HTG_lab/earnings.php	0	0	0
Boston 2014	141201_1330	201000	201000	201003	N-experiment	0	7	10	10			8.653322	1.53994	0	26		0	0				1	3	4	0	20	0	0	141	4	0	0	0	0	0	0	0	1	1	1	0	1	4	A3		/hively/HTG_lab/earnings.php	0	0	0
Boston 2014	141201_1330	202000	202000	202001	P-experiment	1	3	20	12	5	0	8.653322	1.53994	1	20		0	1				2	1	2	18	3.4	15	0	281.8	6	23	0	0	0	0	0	0	1	1	1	1	2	4	A1		/hively/HTG_lab/earnings.php	0	0	0
Boston 2014	141201_1330	201000	201000	201005	P-experiment	1	8	20	15	2	0	8.653322	1.53994	1	20		1	1				1	5	4	30	28	2	0	481.6	3	4	0	0	0	0	0	0	1	1	1	1	1	4	A5		/hively/HTG_lab/earnings.php	0	0	0
Boston 2014	141201_1330	201000	201000	201005	P-experiment	1	7	20	20	0	0	8.653322	1.53994	1	20		1	1				1	5	3	30	30	0	0	453.6	3	5	0	0	0	0	0	0	1	1	1	1	1	4	A5		/hively/HTG_lab/earnings.php	0	0	0
Boston 2014	141201_1330	201000	201000	201006	N-experiment	0	3	20	0			8.653322	1.53994	0	18		0	1				1	6	1	0	8	0	0	64	17	0	0	0	0	0	0	0	1	1	1	0	1	4	A6		/hively/HTG_lab/earnings.php	0	0	0
Boston 2014	141201_1330	201000	201000	201006	P-experiment	1	6	20	20	0	0	8.653322	1.53994	0	18		0	1				1	6	1	32	32	0	0	391.6	4	5	0	0	0	0	0	0	1	1	1	1	1	4	A6		/hively/HTG_lab/earnings.php	0	0	0
Boston 2014	141201_1330	201000	201000	201008	N-experiment	0	9	0	15			8.653322	1.53994	0	18		0	1				1	8	1	0	34	0	0	232.8	6	0	0	0	0	0	0	0	1	1	1	0	1	4	A8		/hively/HTG_lab/earnings.php	0	0	0
Boston 2014	141201_1330	202000	202000	202001	P-experiment	1	10	0	0	0	0	8.653322	1.53994	1	20		0	1				2	1	3	25	25.2	0	0	399	4	8	0	0	0	0	0	0	1	1	1	1	2	4	A1		/hively/HTG_lab/earnings.php	0	0	0
Boston 2014	141201_1330	202000	202000	202007	P-experiment	1	8	5	15	0	2	8.653322	1.53994	1	23		0	0				2	7	2	28	21.8	0	2	368.2	7	7	0	0	0	0	0	0	1	1	1	1	2	4	A7		/hively/HTG_lab/earnings.php	0	0	0
Boston 2014	141201_1330	202000	202000	202001	N-experiment	0	10	0	3			8.653322	1.53994	1	20		0	1				2	1	3	0	27.2	0	0	244	4	0	0	0	0	0	0	0	1	1	1	0	2	4	A1		/hively/HTG_lab/earnings.php	0	0	0
Boston 2014	141201_1330	201000	201000	201003	N-experiment	0	1	20	0			8.653322	1.53994	0	26		0	0				1	3	4	0	12	0	0	12	6	0	0	0	0	0	0	0	1	1	1	0	1	4	A3		/hively/HTG_lab/earnings.php	0	0	0
Boston 2014	141201_1330	201000	201000	201006	N-experiment	0	10	10	0			8.653322	1.53994	0	18		0	1				1	6	1	0	14	0	0	226.8	4	0	0	0	0	0	0	0	1	1	1	0	1	4	A6		/hively/HTG_lab/earnings.php	0	0	0
Boston 2014	141201_1330	202000	202000	202001	P-experiment	1	2	20	5	0	0	8.653322	1.53994	1	20		0	1				2	1	3	14	9.4	5	0	278.4	5	22	0	0	0	0	0	0	1	1	1	1	2	4	A1		/hively/HTG_lab/earnings.php	0	0	0
Boston 2014	141201_1330	201000	201000	201005	N-experiment	0	4	5	20			8.653322	1.53994	1	20		1	1				1	5	4	0	25	0	0	99	3	0	0	0	0	0	0	0	1	1	1	0	1	4	A5		/hively/HTG_lab/earnings.php	0	0	0
Boston 2014	141201_1330	202000	202000	202004	N-experiment	0	10	3	10			8.653322	1.53994	1	23		0	0				2	4	2	0	24.2	0	0	251	4	0	0	0	0	0	0	0	1	1	1	0	2	4	A4		/hively/HTG_lab/earnings.php	0	0	0
Boston 2014	141201_1330	201000	201000	201006	N-experiment	0	8	10	15			8.653322	1.53994	0	18		0	1				1	6	1	0	22.8	0	0	188.8	4	0	0	0	0	0	0	0	1	1	1	0	1	4	A6		/hively/HTG_lab/earnings.php	0	0	0
Boston 2014	141201_1330	201000	201000	201005	P-experiment	1	4	20	0	3	0	8.653322	1.53994	1	20		1	1				1	5	4	24	21	3	0	369.8	3	5	0	0	0	0	0	0	1	1	1	1	1	4	A5		/hively/HTG_lab/earnings.php	0	0	0
Boston 2014	141201_1330	201000	201000	201003	N-experiment	0	8	15	0			8.653322	1.53994	0	26		0	0				1	3	4	0	17.8	0	0	158.8	8	0	0	0	0	0	0	0	1	1	1	0	1	4	A3		/hively/HTG_lab/earnings.php	0	0	0
Boston 2014	141201_1330	202000	202000	202002	P-experiment	1	10	8	5	0	0	8.653322	1.53994	1	22		0	0				2	2	4	17	17.2	0	0	417.2	6	12	0	0	0	0	0	0	1	1	1	1	2	4	A2		/hively/HTG_lab/earnings.php	0	0	0
Boston 2014	141201_1330	202000	202000	202004	N-experiment	0	5	0	5			8.653322	1.53994	1	23		0	0				2	4	4	0	25.2	0	0	129.2	17	0	0	0	0	0	0	0	1	1	1	0	2	4	A4		/hively/HTG_lab/earnings.php	0	0	0
Boston 2014	141201_1330	202000	202000	202004	N-experiment	0	3	11	0			8.653322	1.53994	1	23		0	0				2	4	1	0	17.4	0	0	77.2	6	0	0	0	0	0	0	0	1	1	1	0	2	4	A4		/hively/HTG_lab/earnings.php	0	0	0
Boston 2014	141201_1330	201000	201000	201006	N-experiment	0	5	5	10			8.653322	1.53994	0	18		0	1				1	6	1	0	21	0	0	115	16	0	0	0	0	0	0	0	1	1	1	0	1	4	A6		/hively/HTG_lab/earnings.php	0	0	0
Boston 2014	141201_1330	202000	202000	202007	N-experiment	0	6	2	4			8.653322	1.53994	1	23		0	0				2	7	3	0	21.6	0	0	118.8	10	0	0	0	0	0	0	0	1	1	1	0	2	4	A7		/hively/HTG_lab/earnings.php	0	0	0
Boston 2014	141201_1330	202000	202000	202001	N-experiment	0	3	0	11			8.653322	1.53994	1	20		0	1				2	1	3	0	28.4	0	0	95.2	5	0	0	1	1	0	0	0	1	1	1	0	2	4	A1		/hively/HTG_lab/earnings.php	0	0	0
Boston 2014	141201_1330	201000	201000	201005	N-experiment	0	5	0	0			8.653322	1.53994	1	20		1	1				1	5	4	0	26	0	0	125	3	0	0	0	0	0	0	0	1	1	1	0	1	4	A5		/hively/HTG_lab/earnings.php	0	0	0
Boston 2014	141201_1330	201000	201000	201003	N-experiment	0	1	20	10			8.653322	1.53994	0	26		0	0				1	3	2	0	12	0	0	12	6	0	0	0	0	0	0	0	1	1	1	0	1	4	A3		/hively/HTG_lab/earnings.php	0	0	0
Boston 2014	141201_1330	202000	202000	202004	P-experiment	1	9	7	10	0	0	8.653322	1.53994	1	23		0	0				2	4	1	24	23.8	0	0	438	3	5	0	0	0	0	0	0	1	1	1	1	2	4	A4		/hively/HTG_lab/earnings.php	0	0	0
Boston 2014	141201_1330	201000	201000	201003	P-experiment	1	2	20	20	0	0	8.653322	1.53994	0	26		0	0				1	3	4	32	32	0	0	281.8	3	4	0	0	0	0	0	0	1	1	1	1	1	4	A3		/hively/HTG_lab/earnings.php	0	0	0
Boston 2014	141201_1330	202000	202000	202007	P-experiment	1	5	3	20	2	15	8.653322	1.53994	1	23		0	0				2	7	2	39	-6	6	15	307.4	5	6	0	0	0	0	0	0	1	1	1	1	2	4	A7		/hively/HTG_lab/earnings.php	0	0	0
Boston 2014	141201_1330	201000	201000	201008	P-experiment	1	9	20	20	0	0	8.653322	1.53994	0	18		0	1				1	8	3	32	32	0	0	452.8	3	3	0	0	0	0	0	0	1	1	1	1	1	4	A8		/hively/HTG_lab/earnings.php	0	0	0
Boston 2014	141201_1330	202000	202000	202002	N-experiment	0	9	3	20			8.653322	1.53994	1	22		0	0				2	2	1	0	30.2	0	0	196.8	9	0	0	0	0	0	0	0	1	1	1	0	2	4	A2		/hively/HTG_lab/earnings.php	0	0	0
Boston 2014	141201_1330	201000	201000	201003	P-experiment	1	3	20	0	3	0	8.653322	1.53994	0	26		0	0				1	3	4	24	21	3	0	302.8	3	8	0	0	0	0	0	0	1	1	1	1	1	4	A3		/hively/HTG_lab/earnings.php	0	0	0
Boston 2014	141201_1330	202000	202000	202007	N-experiment	0	3	10	0			8.653322	1.53994	1	23		0	0				2	7	2	0	18.4	0	0	55.2	20	0	0	0	0	0	0	0	1	1	1	0	2	4	A7		/hively/HTG_lab/earnings.php	0	0	0
Boston 2014	141201_1330	202000	202000	202004	P-experiment	1	8	7	15	0	2	8.653322	1.53994	1	23		0	0				2	4	2	26	19.8	0	2	414.2	6	4	0	0	0	0	0	0	1	1	1	1	2	4	A4		/hively/HTG_lab/earnings.php	0	0	0
Boston 2014	141201_1330	201000	201000	201008	P-experiment	1	2	20	20	0	0	8.653322	1.53994	0	18		0	1				1	8	1	32	32	0	0	339.8	6	11	0	0	0	0	0	0	1	1	1	1	1	4	A8		/hively/HTG_lab/earnings.php	0	0	0
Boston 2014	141201_1330	202000	202000	202007	P-experiment	1	2	3	5	0	5	8.653322	1.53994	1	23		0	0				2	7	3	31	16.4	0	5	281.6	23	10	0	0	0	0	0	0	1	1	1	1	2	4	A7		/hively/HTG_lab/earnings.php	0	0	0
Boston 2014	141201_1330	202000	202000	202002	P-experiment	1	1	8	0	2	0	8.653322	1.53994	1	22		0	0				2	2	1	17	15.2	2	0	254.2	10	13	0	0	0	0	0	0	1	1	1	1	2	4	A2		/hively/HTG_lab/earnings.php	0	0	0
Boston 2014	141201_1330	202000	202000	202002	N-experiment	0	2	18	10			8.653322	1.53994	1	22		0	0				2	2	4	0	13.2	0	0	36.8	7	0	0	0	0	0	0	0	1	1	1	0	2	4	A2		/hively/HTG_lab/earnings.php	0	0	0
Boston 2014	141201_1330	201000	201000	201008	P-experiment	1	4	0	20	0	16	8.653322	1.53994	0	18		0	1				1	8	1	44	0	0	16	359.8	4	8	0	0	0	0	0	0	1	1	1	1	1	4	A8		/hively/HTG_lab/earnings.php	0	0	0
Boston 2014	141201_1330	202000	202000	202007	N-experiment	0	10	5	10			8.653322	1.53994	1	23		0	0				2	7	2	0	22.2	0	0	217	9	0	0	0	0	0	0	0	1	1	1	0	2	4	A7		/hively/HTG_lab/earnings.php	0	0	0
Boston 2014	141201_1330	202000	202000	202002	P-experiment	1	5	20	12	0	2	8.653322	1.53994	1	22		0	0				2	2	3	22	14	2	2	323.4	3	6	0	0	0	0	0	0	1	1	1	1	2	4	A2		/hively/HTG_lab/earnings.php	0	0	0
Boston 2014	141201_1330	202000	202000	202004	N-experiment	0	2	0	10			8.653322	1.53994	1	23		0	0				2	4	4	0	31.2	0	0	59.8	10	0	0	0	0	0	0	0	1	1	1	0	2	4	A4		/hively/HTG_lab/earnings.php	0	0	0
Boston 2014	141201_1330	202000	202000	202001	N-experiment	0	10	0	5			8.653322	1.53994	1	20		0	1				2	1	4	0	27.2	0	0	244	4	0	0	0	0	0	0	0	1	1	1	0	2	4	A1		/hively/HTG_lab/earnings.php	0	0	0
Boston 2014	141201_1330	202000	202000	202004	P-experiment	1	6	11	20	0	0	8.653322	1.53994	1	23		0	0				2	4	1	25	25.4	0	0	371.8	12	7	0	0	0	0	0	0	1	1	1	1	2	4	A4		/hively/HTG_lab/earnings.php	0	0	0
Boston 2014	141201_1330	201000	201000	201003	P-experiment	1	2	20	20	0	0	8.653322	1.53994	0	26		0	0				1	3	2	32	32	0	0	281.8	3	4	0	0	0	0	0	0	1	1	1	1	1	4	A3		/hively/HTG_lab/earnings.php	0	0	0
Boston 2014	141201_1330	201000	201000	201005	P-experiment	1	2	20	20	0	0	8.653322	1.53994	1	20		1	1				1	5	1	32	32	0	0	327.8	3	4	0	0	0	0	0	0	1	1	1	1	1	4	A5		/hively/HTG_lab/earnings.php	0	0	0
Boston 2014	141201_1330	201000	201000	201003	N-experiment	0	10	0	10			8.653322	1.53994	0	26		0	0				1	3	3	0	24	0	0	201.8	11	0	0	0	0	0	0	0	1	1	1	0	1	4	A3		/hively/HTG_lab/earnings.php	0	0	0
Boston 2014	141201_1330	201000	201000	201005	P-experiment	1	4	20	20	0	0	8.653322	1.53994	1	20		1	1				1	5	3	24	21	3	0	369.8	3	5	0	0	0	0	0	0	1	1	1	1	1	4	A5		/hively/HTG_lab/earnings.php	0	0	0
Boston 2014	141201_1330	202000	202000	202007	P-experiment	1	10	5	8	0	0	8.653322	1.53994	1	23		0	0				2	7	2	20	20.2	0	0	408.2	7	8	0	0	0	0	0	0	1	1	1	1	2	4	A7		/hively/HTG_lab/earnings.php	0	0	0
Boston 2014	141201_1330	202000	202000	202002	N-experiment	0	4	12	0			8.653322	1.53994	1	22		0	0				2	2	1	0	14.8	0	0	80	6	0	0	0	0	0	0	0	1	1	1	0	2	4	A2		/hively/HTG_lab/earnings.php	0	0	0
Boston 2014	141201_1330	201000	201000	201003	P-experiment	1	4	20	20	0	0	8.653322	1.53994	0	26		0	0				1	3	2	24	21	3	0	323.8	3	10	0	0	0	0	0	0	1	1	1	1	1	4	A3		/hively/HTG_lab/earnings.php	0	0	0
Boston 2014	141201_1330	201000	201000	201006	N-experiment	0	10	10	0			8.653322	1.53994	0	18		0	1				1	6	2	0	14	0	0	226.8	4	0	0	0	0	0	0	0	1	1	1	0	1	4	A6		/hively/HTG_lab/earnings.php	0	0	0
Boston 2014	141201_1330	202000	202000	202001	N-experiment	0	2	0	18			8.653322	1.53994	1	20		0	1				2	1	2	0	31.2	0	0	66.8	6	0	0	1	1	0	0	0	1	1	1	0	2	4	A1		/hively/HTG_lab/earnings.php	0	0	0
Boston 2014	141201_1330	202000	202000	202002	P-experiment	1	4	20	8	1	0	8.653322	1.53994	1	22		0	0				2	2	3	20	17.4	3	0	309.4	3	13	0	0	0	0	0	0	1	1	1	1	2	4	A2		/hively/HTG_lab/earnings.php	0	0	0
Boston 2014	141201_1330	201000	201000	201008	N-experiment	0	4	20	5			8.653322	1.53994	0	18		0	1				1	8	2	0	10	0	0	94	7	0	0	0	0	0	0	0	1	1	1	0	1	4	A8		/hively/HTG_lab/earnings.php	0	0	0
Boston 2014	141201_1330	202000	202000	202004	N-experiment	0	6	4	0			8.653322	1.53994	1	23		0	0				2	4	1	0	19.6	0	0	148.8	4	0	0	0	0	0	0	0	1	1	1	0	2	4	A4		/hively/HTG_lab/earnings.php	0	0	0
Boston 2014	141201_1330	202000	202000	202001	P-experiment	1	6	20	2	0	0	8.653322	1.53994	1	20		0	1				2	1	4	16	16.4	0	0	310.6	4	18	0	0	0	0	0	0	1	1	1	1	2	4	A1		/hively/HTG_lab/earnings.php	0	0	0
Boston 2014	141201_1330	201000	201000	201006	N-experiment	0	8	10	7			8.653322	1.53994	0	18		0	1				1	6	2	0	22.8	0	0	188.8	4	0	0	0	0	0	0	0	1	1	1	0	1	4	A6		/hively/HTG_lab/earnings.php	0	0	0
Boston 2014	141201_1330	202000	202000	202002	P-experiment	1	10	8	0	0	0	8.653322	1.53994	1	22		0	0				2	2	1	17	17.2	0	0	417.2	6	12	0	0	0	0	0	0	1	1	1	1	2	4	A2		/hively/HTG_lab/earnings.php	0	0	0
Boston 2014	141201_1330	202000	202000	202001	N-experiment	0	9	20	5			8.653322	1.53994	1	20		0	1				2	1	3	0	13.2	0	0	216.8	5	0	0	0	0	0	0	0	1	1	1	0	2	4	A1		/hively/HTG_lab/earnings.php	0	0	0
Boston 2014	141201_1330	201000	201000	201008	N-experiment	0	3	0	0			8.653322	1.53994	0	18		0	1				1	8	1	0	28	0	0	84	15	0	0	0	0	0	0	0	1	1	1	0	1	4	A8		/hively/HTG_lab/earnings.php	0	0	0
Boston 2014	141201_1330	201000	201000	201008	P-experiment	1	9	20	20	0	0	8.653322	1.53994	0	18		0	1				1	8	2	32	32	0	0	452.8	3	3	0	0	0	0	0	0	1	1	1	1	1	4	A8		/hively/HTG_lab/earnings.php	0	0	0
Boston 2014	141201_1330	201000	201000	201006	N-experiment	0	9	10	15			8.653322	1.53994	0	18		0	1				1	6	1	0	24	0	0	212.8	4	0	0	0	0	0	0	0	1	1	1	0	1	4	A6		/hively/HTG_lab/earnings.php	0	0	0
Boston 2014	141201_1330	201000	201000	201008	N-experiment	0	1	0	0			8.653322	1.53994	0	18		0	1				1	8	3	0	32	0	0	32	6	0	0	0	0	0	0	0	1	1	1	0	1	4	A8		/hively/HTG_lab/earnings.php	0	0	0
Boston 2014	141201_1330	201000	201000	201006	N-experiment	0	1	0	20			8.653322	1.53994	0	18		0	1				1	6	1	0	32	0	0	32	11	0	0	0	0	0	0	0	1	1	1	0	1	4	A6		/hively/HTG_lab/earnings.php	0	0	0
Boston 2014	141201_1330	201000	201000	201008	P-experiment	1	8	15	20	0	12	8.653322	1.53994	0	18		0	1				1	8	1	35	0	0	12	420.8	5	3	0	0	0	0	0	0	1	1	1	1	1	4	A8		/hively/HTG_lab/earnings.php	0	0	0
Boston 2014	141201_1330	201000	201000	201008	N-experiment	0	8	0	7			8.653322	1.53994	0	18		0	1				1	8	2	0	32.8	0	0	198.8	2	0	0	0	0	0	0	0	1	1	1	0	1	4	A8		/hively/HTG_lab/earnings.php	0	0	0
Boston 2014	141201_1330	201000	201000	201003	N-experiment	0	9	15	0			8.653322	1.53994	0	26		0	0				1	3	4	0	19	0	0	177.8	4	0	0	0	0	0	0	0	1	1	1	0	1	4	A3		/hively/HTG_lab/earnings.php	0	0	0
Boston 2014	141201_1330	202000	202000	202004	P-experiment	1	3	6	20	0	5	8.653322	1.53994	1	23		0	0				2	4	1	32	17.4	0	5	335	4	4	0	0	0	0	0	0	1	1	1	1	2	4	A4		/hively/HTG_lab/earnings.php	0	0	0
Boston 2014	141201_1330	201000	201000	201005	N-experiment	0	5	0	5			8.653322	1.53994	1	20		1	1				1	5	3	0	26	0	0	125	3	0	0	0	0	0	0	0	1	1	1	0	1	4	A5		/hively/HTG_lab/earnings.php	0	0	0
Boston 2014	141201_1330	202000	202000	202001	P-experiment	1	8	5	15	2	0	8.653322	1.53994	1	20		0	1				2	1	2	28	21.8	6	0	357	7	20	0	0	0	0	0	0	1	1	1	1	2	4	A1		/hively/HTG_lab/earnings.php	0	0	0
Boston 2014	141201_1330	202000	202000	202004	P-experiment	1	6	11	8	0	0	8.653322	1.53994	1	23		0	0				2	4	2	25	25.4	0	0	371.8	12	7	0	0	0	0	0	0	1	1	1	1	2	4	A4		/hively/HTG_lab/earnings.php	0	0	0
Boston 2014	141201_1330	201000	201000	201005	N-experiment	0	3	0	0			8.653322	1.53994	1	20		1	1				1	5	1	0	28	0	0	74	3	0	0	0	0	0	0	0	1	1	1	0	1	4	A5		/hively/HTG_lab/earnings.php	0	0	0
Boston 2014	141201_1330	201000	201000	201008	N-experiment	0	1	0	20			8.653322	1.53994	0	18		0	1				1	8	1	0	32	0	0	32	6	0	0	0	0	0	0	0	1	1	1	0	1	4	A8		/hively/HTG_lab/earnings.php	0	0	0
Boston 2014	141201_1330	201000	201000	201008	N-experiment	0	2	0	0			8.653322	1.53994	0	18		0	1				1	8	3	0	24	0	0	56	5	0	0	0	0	0	0	0	1	1	1	0	1	4	A8		/hively/HTG_lab/earnings.php	0	0	0
Boston 2014	141201_1330	202000	202000	202004	N-experiment	0	10	3	0			8.653322	1.53994	1	23		0	0				2	4	1	0	24.2	0	0	251	4	0	0	0	0	0	0	0	1	1	1	0	2	4	A4		/hively/HTG_lab/earnings.php	0	0	0
Boston 2014	141201_1330	201000	201000	201008	N-experiment	0	10	0	10			8.653322	1.53994	0	18		0	1				1	8	3	0	24	0	0	256.8	7	0	0	0	0	0	0	0	1	1	1	0	1	4	A8		/hively/HTG_lab/earnings.php	0	0	0
Boston 2014	141201_1330	202000	202000	202007	P-experiment	1	9	5	10	0	2	8.653322	1.53994	1	23		0	0				2	7	1	26	19.8	0	2	388	4	6	0	0	0	0	0	0	1	1	1	1	2	4	A7		/hively/HTG_lab/earnings.php	0	0	0
Boston 2014	141201_1330	201000	201000	201006	P-experiment	1	8	20	15	5	0	8.653322	1.53994	0	18		0	1				1	6	4	30	25	5	0	446.6	4	7	0	0	0	0	0	0	1	1	1	1	1	4	A6		/hively/HTG_lab/earnings.php	0	0	0
Boston 2014	141201_1330	202000	202000	202007	P-experiment	1	1	2	3	0	0	8.653322	1.53994	1	23		0	0				2	7	3	23	23.2	0	0	265.2	10	18	0	0	0	0	0	0	1	1	1	1	2	4	A7		/hively/HTG_lab/earnings.php	0	0	0
Boston 2014	141201_1330	201000	201000	201003	P-experiment	1	10	20	0	10	0	8.653322	1.53994	0	26		0	0				1	3	3	24	14	10	0	476.6	3	13	0	0	0	0	0	0	1	1	1	1	1	4	A3		/hively/HTG_lab/earnings.php	0	0	0
Boston 2014	141201_1330	201000	201000	201005	N-experiment	0	7	5	10			8.653322	1.53994	1	20		1	1				1	5	1	0	25	0	0	171	3	0	0	0	0	0	0	0	1	1	1	0	1	4	A5		/hively/HTG_lab/earnings.php	0	0	0
Boston 2014	141201_1330	201000	201000	201006	N-experiment	0	9	10	10			8.653322	1.53994	0	18		0	1				1	6	2	0	24	0	0	212.8	4	0	0	0	0	0	0	0	1	1	1	0	1	4	A6		/hively/HTG_lab/earnings.php	0	0	0
Boston 2014	141201_1330	202000	202000	202007	P-experiment	1	7	5	11	0	3	8.653322	1.53994	1	23		0	0				2	7	3	29	19.6	0	3	346.4	22	8	0	0	0	0	0	0	1	1	1	1	2	4	A7		/hively/HTG_lab/earnings.php	0	0	0
Boston 2014	141201_1330	202000	202000	202001	P-experiment	1	6	20	8	0	0	8.653322	1.53994	1	20		0	1				2	1	2	16	16.4	0	0	310.6	4	18	0	0	0	0	0	0	1	1	1	1	2	4	A1		/hively/HTG_lab/earnings.php	0	0	0
Boston 2014	141201_1330	201000	201000	201005	P-experiment	1	5	20	20	0	0	8.653322	1.53994	1	20		1	1				1	5	3	25	21.8	3	0	391.6	3	14	0	0	0	0	0	0	1	1	1	1	1	4	A5		/hively/HTG_lab/earnings.php	0	0	0
Boston 2014	141201_1330	202000	202000	202002	N-experiment	0	3	0	10			8.653322	1.53994	1	22		0	0				2	2	4	0	28.4	0	0	65.2	5	0	0	0	0	0	0	0	1	1	1	0	2	4	A2		/hively/HTG_lab/earnings.php	0	0	0
Boston 2014	141201_1330	201000	201000	201005	N-experiment	0	3	0	0			8.653322	1.53994	1	20		1	1				1	5	4	0	28	0	0	74	3	0	0	0	0	0	0	0	1	1	1	0	1	4	A5		/hively/HTG_lab/earnings.php	0	0	0
Boston 2014	141201_1330	201000	201000	201005	P-experiment	1	8	20	20	0	0	8.653322	1.53994	1	20		1	1				1	5	3	30	28	2	0	481.6	3	4	0	0	0	0	0	0	1	1	1	1	1	4	A5		/hively/HTG_lab/earnings.php	0	0	0
Boston 2014	141201_1330	202000	202000	202002	P-experiment	1	3	12	6	0	5	8.653322	1.53994	1	22		0	0				2	2	3	26	11.4	0	5	292	5	6	0	0	0	0	0	0	1	1	1	1	2	4	A2		/hively/HTG_lab/earnings.php	0	0	0
Boston 2014	141201_1330	202000	202000	202001	P-experiment	1	8	5	5	2	0	8.653322	1.53994	1	20		0	1				2	1	4	28	21.8	6	0	357	7	20	0	0	0	0	0	0	1	1	1	1	2	4	A1		/hively/HTG_lab/earnings.php	0	0	0
Boston 2014	141201_1330	201000	201000	201005	P-experiment	1	2	20	20	0	0	8.653322	1.53994	1	20		1	1				1	5	4	32	32	0	0	327.8	3	4	0	0	0	0	0	0	1	1	1	1	1	4	A5		/hively/HTG_lab/earnings.php	0	0	0
Boston 2014	141201_1330	202000	202000	202001	P-experiment	1	7	6	11	0	0	8.653322	1.53994	1	20		0	1				2	1	3	28	24.6	3	0	335.2	10	18	0	0	0	0	0	0	1	1	1	1	2	4	A1		/hively/HTG_lab/earnings.php	0	0	0
Boston 2014	141201_1330	202000	202000	202004	P-experiment	1	7	11	5	0	0	8.653322	1.53994	1	23		0	0				2	4	4	23	22.6	0	0	394.4	5	7	0	0	0	0	0	0	1	1	1	1	2	4	A4		/hively/HTG_lab/earnings.php	0	0	0
Boston 2014	141201_1330	201000	201000	201006	N-experiment	0	7	0	5			8.653322	1.53994	0	18		0	1				1	6	2	0	30	0	0	166	7	0	0	0	0	0	0	0	1	1	1	0	1	4	A6		/hively/HTG_lab/earnings.php	0	0	0
Boston 2014	141201_1330	201000	201000	201005	N-experiment	0	4	5	0			8.653322	1.53994	1	20		1	1				1	5	3	0	25	0	0	99	3	0	0	0	0	0	0	0	1	1	1	0	1	4	A5		/hively/HTG_lab/earnings.php	0	0	0
Boston 2014	141201_1330	202000	202000	202001	P-experiment	1	10	0	5	0	0	8.653322	1.53994	1	20		0	1				2	1	4	25	25.2	0	0	399	4	8	0	0	0	0	0	0	1	1	1	1	2	4	A1		/hively/HTG_lab/earnings.php	0	0	0
Boston 2014	141201_1330	201000	201000	201003	P-experiment	1	7	20	20	0	0	8.653322	1.53994	0	26		0	0				1	3	2	30	28	2	0	405.6	3	9	0	0	0	0	0	0	1	1	1	1	1	4	A3		/hively/HTG_lab/earnings.php	0	0	0
Boston 2014	141201_1330	201000	201000	201003	P-experiment	1	6	20	20	0	0	8.653322	1.53994	0	26		0	0				1	3	3	32	32	0	0	377.6	2	4	0	0	0	0	0	0	1	1	1	1	1	4	A3		/hively/HTG_lab/earnings.php	0	0	0
Boston 2014	141201_1330	201000	201000	201005	P-experiment	1	3	20	0	3	0	8.653322	1.53994	1	20		1	1				1	5	4	24	21	3	0	348.8	4	17	0	0	0	0	0	0	1	1	1	1	1	4	A5		/hively/HTG_lab/earnings.php	0	0	0
Boston 2014	141201_1330	201000	201000	201008	P-experiment	1	1	20	15	0	0	8.653322	1.53994	0	18		0	1				1	8	2	26	26	0	0	307.8	4	15	0	0	0	0	0	0	1	1	1	1	1	4	A8		/hively/HTG_lab/earnings.php	0	0	0
Boston 2014	141201_1330	201000	201000	201008	N-experiment	0	7	10	5			8.653322	1.53994	0	18		0	1				1	8	2	0	20	0	0	166	5	0	0	0	0	0	0	0	1	1	1	0	1	4	A8		/hively/HTG_lab/earnings.php	0	0	0
Boston 2014	141201_1330	201000	201000	201006	P-experiment	1	5	20	2	9	0	8.653322	1.53994	0	18		0	1				1	6	4	25	15.8	9	0	359.6	3	9	0	0	0	0	0	0	1	1	1	1	1	4	A6		/hively/HTG_lab/earnings.php	0	0	0
Boston 2014	141201_1330	202000	202000	202007	N-experiment	0	10	5	3			8.653322	1.53994	1	23		0	0				2	7	3	0	22.2	0	0	217	9	0	0	0	0	0	0	0	1	1	1	0	2	4	A7		/hively/HTG_lab/earnings.php	0	0	0
Boston 2014	141201_1330	202000	202000	202004	P-experiment	1	5	12	20	0	9	8.653322	1.53994	1	23		0	0				2	4	1	30	-3	6	9	346.4	3	21	0	0	0	0	0	0	1	1	1	1	2	4	A4		/hively/HTG_lab/earnings.php	0	0	0
Boston 2014	141201_1330	201000	201000	201008	N-experiment	0	2	0	0			8.653322	1.53994	0	18		0	1				1	8	2	0	24	0	0	56	5	0	0	0	0	0	0	0	1	1	1	0	1	4	A8		/hively/HTG_lab/earnings.php	0	0	0
Boston 2014	141201_1330	201000	201000	201008	P-experiment	1	10	20	0	0	0	8.653322	1.53994	0	18		0	1				1	8	3	24	24	0	0	476.8	6	7	0	0	0	0	0	0	1	1	1	1	1	4	A8		/hively/HTG_lab/earnings.php	0	0	0
Boston 2014	141201_1330	201000	201000	201005	P-experiment	1	7	20	15	0	0	8.653322	1.53994	1	20		1	1				1	5	4	30	30	0	0	453.6	3	5	0	0	0	0	0	0	1	1	1	1	1	4	A5		/hively/HTG_lab/earnings.php	0	0	0
Boston 2014	141201_1330	201000	201000	201003	P-experiment	1	10	20	20	0	0	8.653322	1.53994	0	26		0	0				1	3	4	24	14	10	0	476.6	3	13	0	0	0	0	0	0	1	1	1	1	1	4	A3		/hively/HTG_lab/earnings.php	0	0	0
Boston 2014	141201_1330	202000	202000	202007	P-experiment	1	4	3	20	0	7	8.653322	1.53994	1	23		0	0				2	7	1	37	16.4	0	7	313.4	7	22	0	0	0	0	0	0	1	1	1	1	2	4	A7		/hively/HTG_lab/earnings.php	0	0	0
Boston 2014	141201_1330	201000	201000	201003	N-experiment	0	3	0	0			8.653322	1.53994	0	26		0	0				1	3	2	0	28	0	0	54	4	0	0	0	0	0	0	0	1	1	1	0	1	4	A3		/hively/HTG_lab/earnings.php	0	0	0
Boston 2014	141201_1330	201000	201000	201006	N-experiment	0	6	5	5			8.653322	1.53994	0	18		0	1				1	6	1	0	21	0	0	136	4	0	0	0	0	0	0	0	1	1	1	0	1	4	A6		/hively/HTG_lab/earnings.php	0	0	0
Boston 2014	141201_1330	202000	202000	202002	N-experiment	0	5	8	0			8.653322	1.53994	1	22		0	0				2	2	3	0	17.2	0	0	97.2	9	0	0	0	0	0	0	0	1	1	1	0	2	4	A2		/hively/HTG_lab/earnings.php	0	0	0
Boston 2014	141201_1330	202000	202000	202007	P-experiment	1	3	8	6	0	5	8.653322	1.53994	1	23		0	0				2	7	3	30	15.4	0	5	297	7	11	0	0	0	0	0	0	1	1	1	1	2	4	A7		/hively/HTG_lab/earnings.php	0	0	0
Boston 2014	141201_1330	202000	202000	202004	N-experiment	0	9	5	3			8.653322	1.53994	1	23		0	0				2	4	2	0	28.2	0	0	226.8	9	0	0	0	0	0	0	0	1	1	1	0	2	4	A4		/hively/HTG_lab/earnings.php	0	0	0
Boston 2014	141201_1330	201000	201000	201005	P-experiment	1	6	20	20	0	0	8.653322	1.53994	1	20		1	1				1	5	3	32	32	0	0	423.6	3	3	0	0	0	0	0	0	1	1	1	1	1	4	A5		/hively/HTG_lab/earnings.php	0	0	0
Boston 2014	141201_1330	201000	201000	201008	P-experiment	1	6	20	20	0	0	8.653322	1.53994	0	18		0	1				1	8	2	32	32	0	0	391.8	4	6	0	0	0	0	0	0	1	1	1	1	1	4	A8		/hively/HTG_lab/earnings.php	0	0	0
Boston 2014	141201_1330	202000	202000	202007	P-experiment	1	2	3	8	0	5	8.653322	1.53994	1	23		0	0				2	7	2	31	16.4	0	5	281.6	23	10	0	0	0	0	0	0	1	1	1	1	2	4	A7		/hively/HTG_lab/earnings.php	0	0	0
Boston 2014	141201_1330	202000	202000	202001	P-experiment	1	10	0	8	0	0	8.653322	1.53994	1	20		0	1				2	1	2	25	25.2	0	0	399	4	8	0	0	0	0	0	0	1	1	1	1	2	4	A1		/hively/HTG_lab/earnings.php	0	0	0
Boston 2014	141201_1330	201000	201000	201005	N-experiment	0	8	7	10			8.653322	1.53994	1	20		1	1				1	5	3	0	25.8	0	0	196.8	4	0	0	0	0	0	0	0	1	1	1	0	1	4	A5		/hively/HTG_lab/earnings.php	0	0	0
Boston 2014	141201_1330	202000	202000	202004	N-experiment	0	7	0	0			8.653322	1.53994	1	23		0	0				2	4	1	0	22.8	0	0	171.6	6	0	0	0	0	0	0	0	1	1	1	0	2	4	A4		/hively/HTG_lab/earnings.php	0	0	0
Boston 2014	141201_1330	201000	201000	201006	P-experiment	1	7	20	20	0	0	8.653322	1.53994	0	18		0	1				1	6	2	30	30	0	0	421.6	5	6	0	0	0	0	0	0	1	1	1	1	1	4	A6		/hively/HTG_lab/earnings.php	0	0	0
Boston 2014	141201_1330	202000	202000	202007	P-experiment	1	1	2	8	0	0	8.653322	1.53994	1	23		0	0				2	7	2	23	23.2	0	0	265.2	10	18	0	0	0	0	0	0	1	1	1	1	2	4	A7		/hively/HTG_lab/earnings.php	0	0	0
Boston 2014	141201_1330	202000	202000	202001	N-experiment	0	3	0	10			8.653322	1.53994	1	20		0	1				2	1	4	0	28.4	0	0	95.2	5	0	0	1	1	0	0	0	1	1	1	0	2	4	A1		/hively/HTG_lab/earnings.php	0	0	0
Boston 2014	141201_1330	202000	202000	202002	P-experiment	1	8	15	7	0	2	8.653322	1.53994	1	22		0	0				2	2	3	18	11.8	0	2	380.2	5	9	0	0	0	0	0	0	1	1	1	1	2	4	A2		/hively/HTG_lab/earnings.php	0	0	0
Boston 2014	141201_1330	202000	202000	202004	P-experiment	1	8	7	5	0	2	8.653322	1.53994	1	23		0	0				2	4	1	26	19.8	0	2	414.2	6	4	0	0	0	0	0	0	1	1	1	1	2	4	A4		/hively/HTG_lab/earnings.php	0	0	0
Boston 2014	141201_1330	201000	201000	201006	N-experiment	0	2	0	10			8.653322	1.53994	0	18		0	1				1	6	1	0	24	0	0	56	11	0	0	0	0	0	0	0	1	1	1	0	1	4	A6		/hively/HTG_lab/earnings.php	0	0	0
Boston 2014	141201_1330	202000	202000	202001	N-experiment	0	5	0	0			8.653322	1.53994	1	20		0	1				2	1	3	0	25.2	0	0	147.2	6	0	0	1	1	0	0	0	1	1	1	0	2	4	A1		/hively/HTG_lab/earnings.php	0	0	0
Boston 2014	141201_1330	202000	202000	202004	N-experiment	0	1	7	0			8.653322	1.53994	1	23		0	0				2	4	1	0	28.6	0	0	28.6	36	0	0	0	0	0	0	0	1	1	1	0	2	4	A4		/hively/HTG_lab/earnings.php	0	0	0
Boston 2014	141201_1330	201000	201000	201003	N-experiment	0	1	20	0			8.653322	1.53994	0	26		0	0				1	3	3	0	12	0	0	12	6	0	0	0	0	0	0	0	1	1	1	0	1	4	A3		/hively/HTG_lab/earnings.php	0	0	0
Boston 2014	141201_1330	202000	202000	202002	N-experiment	0	1	12	7			8.653322	1.53994	1	22		0	0				2	2	3	0	23.6	0	0	23.6	9	0	0	0	0	0	0	0	1	1	1	0	2	4	A2		/hively/HTG_lab/earnings.php	0	0	0
Boston 2014	141201_1330	201000	201000	201005	N-experiment	0	6	5	5			8.653322	1.53994	1	20		1	1				1	5	1	0	21	0	0	146	3	0	0	0	0	0	0	0	1	1	1	0	1	4	A5		/hively/HTG_lab/earnings.php	0	0	0
Boston 2014	141201_1330	201000	201000	201003	N-experiment	0	2	10	0			8.653322	1.53994	0	26		0	0				1	3	3	0	14	0	0	26	13	0	0	0	0	0	0	0	1	1	1	0	1	4	A3		/hively/HTG_lab/earnings.php	0	0	0
Boston 2014	141201_1330	201000	201000	201003	N-experiment	0	6	5	5			8.653322	1.53994	0	26		0	0				1	3	3	0	21	0	0	121	3	0	0	0	0	0	0	0	1	1	1	0	1	4	A3		/hively/HTG_lab/earnings.php	0	0	0
Boston 2014	141201_1330	202000	202000	202007	P-experiment	1	5	3	20	2	15	8.653322	1.53994	1	23		0	0				2	7	1	39	-6	6	15	307.4	5	6	0	0	0	0	0	0	1	1	1	1	2	4	A7		/hively/HTG_lab/earnings.php	0	0	0
Boston 2014	141201_1330	202000	202000	202002	N-experiment	0	9	3	5			8.653322	1.53994	1	22		0	0				2	2	3	0	30.2	0	0	196.8	9	0	0	0	0	0	0	0	1	1	1	0	2	4	A2		/hively/HTG_lab/earnings.php	0	0	0
Boston 2014	141201_1330	201000	201000	201003	N-experiment	0	6	5	5			8.653322	1.53994	0	26		0	0				1	3	2	0	21	0	0	121	3	0	0	0	0	0	0	0	1	1	1	0	1	4	A3		/hively/HTG_lab/earnings.php	0	0	0
Boston 2014	141201_1330	202000	202000	202002	N-experiment	0	7	4	0			8.653322	1.53994	1	22		0	0				2	2	1	0	18.8	0	0	136.6	5	0	0	0	0	0	0	0	1	1	1	0	2	4	A2		/hively/HTG_lab/earnings.php	0	0	0
Boston 2014	141201_1330	201000	201000	201005	P-experiment	1	9	20	20	0	0	8.653322	1.53994	1	20		1	1				1	5	3	32	32	0	0	513.6	3	4	0	0	0	0	0	0	1	1	1	1	1	4	A5		/hively/HTG_lab/earnings.php	0	0	0
Boston 2014	141201_1330	202000	202000	202001	N-experiment	0	4	0	5			8.653322	1.53994	1	20		0	1				2	1	4	0	26.8	0	0	122	6	0	0	1	1	0	0	0	1	1	1	0	2	4	A1		/hively/HTG_lab/earnings.php	0	0	0
Boston 2014	141201_1330	202000	202000	202004	P-experiment	1	1	3	2	0	0	8.653322	1.53994	1	23		0	0				2	4	4	22	12.2	10	0	288.2	8	16	0	0	0	0	0	0	1	1	1	1	2	4	A4		/hively/HTG_lab/earnings.php	0	0	0
Boston 2014	141201_1330	201000	201000	201005	P-experiment	1	5	20	2	3	0	8.653322	1.53994	1	20		1	1				1	5	4	25	21.8	3	0	391.6	3	14	0	0	0	0	0	0	1	1	1	1	1	4	A5		/hively/HTG_lab/earnings.php	0	0	0
Boston 2014	141201_1330	202000	202000	202001	P-experiment	1	9	10	7	0	0	8.653322	1.53994	1	20		0	1				2	1	3	21	16.8	4	0	373.8	11	11	0	0	0	0	0	0	1	1	1	1	2	4	A1		/hively/HTG_lab/earnings.php	0	0	0
Boston 2014	141201_1330	202000	202000	202007	P-experiment	1	1	2	0	0	0	8.653322	1.53994	1	23		0	0				2	7	1	23	23.2	0	0	265.2	10	18	0	0	0	0	0	0	1	1	1	1	2	4	A7		/hively/HTG_lab/earnings.php	0	0	0
Boston 2014	141201_1330	202000	202000	202007	N-experiment	0	5	5	8			8.653322	1.53994	1	23		0	0				2	7	2	0	20.2	0	0	97.2	6	0	0	0	0	0	0	0	1	1	1	0	2	4	A7		/hively/HTG_lab/earnings.php	0	0	0
Boston 2014	141201_1330	202000	202000	202007	N-experiment	0	3	10	0			8.653322	1.53994	1	23		0	0				2	7	1	0	18.4	0	0	55.2	20	0	0	0	0	0	0	0	1	1	1	0	2	4	A7		/hively/HTG_lab/earnings.php	0	0	0
Boston 2014	141201_1330	201000	201000	201003	P-experiment	1	10	20	20	0	0	8.653322	1.53994	0	26		0	0				1	3	2	24	14	10	0	476.6	3	13	0	0	0	0	0	0	1	1	1	1	1	4	A3		/hively/HTG_lab/earnings.php	0	0	0
Boston 2014	141201_1330	202000	202000	202004	N-experiment	0	8	3	20			8.653322	1.53994	1	23		0	0				2	4	1	0	27	0	0	198.6	23	0	0	0	0	0	0	0	1	1	1	0	2	4	A4		/hively/HTG_lab/earnings.php	0	0	0
Boston 2014	141201_1330	201000	201000	201003	P-experiment	1	9	20	20	0	0	8.653322	1.53994	0	26		0	0				1	3	4	32	32	0	0	462.6	2	4	0	0	0	0	0	0	1	1	1	1	1	4	A3		/hively/HTG_lab/earnings.php	0	0	0
Boston 2014	141201_1330	201000	201000	201003	P-experiment	1	8	20	15	5	0	8.653322	1.53994	0	26		0	0				1	3	4	30	25	5	0	430.6	2	15	0	0	0	0	0	0	1	1	1	1	1	4	A3		/hively/HTG_lab/earnings.php	0	0	0
Boston 2014	141201_1330	202000	202000	202004	N-experiment	0	3	11	10			8.653322	1.53994	1	23		0	0				2	4	4	0	17.4	0	0	77.2	6	0	0	0	0	0	0	0	1	1	1	0	2	4	A4		/hively/HTG_lab/earnings.php	0	0	0
Boston 2014	141201_1330	202000	202000	202001	N-experiment	0	8	20	0			8.653322	1.53994	1	20		0	1				2	1	2	0	10	0	0	203.6	13	0	0	0	0	0	0	0	1	1	1	0	2	4	A1		/hively/HTG_lab/earnings.php	0	0	0
Boston 2014	141201_1330	201000	201000	201008	P-experiment	1	10	20	20	0	0	8.653322	1.53994	0	18		0	1				1	8	1	24	24	0	0	476.8	6	7	0	0	0	0	0	0	1	1	1	1	1	4	A8		/hively/HTG_lab/earnings.php	0	0	0
Boston 2014	141201_1330	201000	201000	201003	P-experiment	1	6	20	20	0	0	8.653322	1.53994	0	26		0	0				1	3	2	32	32	0	0	377.6	2	4	0	0	0	0	0	0	1	1	1	1	1	4	A3		/hively/HTG_lab/earnings.php	0	0	0
Boston 2014	141201_1330	202000	202000	202002	P-experiment	1	10	8	0	0	0	8.653322	1.53994	1	22		0	0				2	2	3	17	17.2	0	0	417.2	6	12	0	0	0	0	0	0	1	1	1	1	2	4	A2		/hively/HTG_lab/earnings.php	0	0	0
Boston 2014	141201_1330	201000	201000	201008	P-experiment	1	7	15	20	0	2	8.653322	1.53994	0	18		0	1				1	8	1	35	29	0	2	420.8	4	4	0	0	0	0	0	0	1	1	1	1	1	4	A8		/hively/HTG_lab/earnings.php	0	0	0
Boston 2014	141201_1330	201000	201000	201006	P-experiment	1	6	20	20	0	0	8.653322	1.53994	0	18		0	1				1	6	2	32	32	0	0	391.6	4	5	0	0	0	0	0	0	1	1	1	1	1	4	A6		/hively/HTG_lab/earnings.php	0	0	0
Boston 2014	141201_1330	201000	201000	201006	P-experiment	1	2	20	20	0	0	8.653322	1.53994	0	18		0	1				1	6	2	32	32	0	0	307.8	3	4	0	0	0	0	0	0	1	1	1	1	1	4	A6		/hively/HTG_lab/earnings.php	0	0	0
Boston 2014	141201_1330	201000	201000	201003	N-experiment	0	4	0	5			8.653322	1.53994	0	26		0	0				1	3	2	0	30	0	0	84	8	0	0	0	0	0	0	0	1	1	1	0	1	4	A3		/hively/HTG_lab/earnings.php	0	0	0
Boston 2014	141201_1330	202000	202000	202004	N-experiment	0	1	7	20			8.653322	1.53994	1	23		0	0				2	4	4	0	28.6	0	0	28.6	36	0	0	0	0	0	0	0	1	1	1	0	2	4	A4		/hively/HTG_lab/earnings.php	0	0	0
Boston 2014	141201_1330	201000	201000	201008	P-experiment	1	3	0	20	0	8	8.653322	1.53994	0	18		0	1				1	8	1	44	20	0	8	359.8	3	6	0	0	0	0	0	0	1	1	1	1	1	4	A8		/hively/HTG_lab/earnings.php	0	0	0
Boston 2014	141201_1330	202000	202000	202002	P-experiment	1	7	12	5	0	0	8.653322	1.53994	1	22		0	0				2	2	4	22	21.6	0	0	368.4	3	7	0	0	0	0	0	0	1	1	1	1	2	4	A2		/hively/HTG_lab/earnings.php	0	0	0
Boston 2014	141201_1330	201000	201000	201006	P-experiment	1	6	20	20	0	0	8.653322	1.53994	0	18		0	1				1	6	4	32	32	0	0	391.6	4	5	0	0	0	0	0	0	1	1	1	1	1	4	A6		/hively/HTG_lab/earnings.php	0	0	0
Boston 2014	141201_1330	201000	201000	201003	P-experiment	1	8	20	20	0	0	8.653322	1.53994	0	26		0	0				1	3	2	30	25	5	0	430.6	2	15	0	0	0	0	0	0	1	1	1	1	1	4	A3		/hively/HTG_lab/earnings.php	0	0	0
Boston 2014	141201_1330	201000	201000	201005	P-experiment	1	9	20	20	0	0	8.653322	1.53994	1	20		1	1				1	5	4	32	32	0	0	513.6	3	4	0	0	0	0	0	0	1	1	1	1	1	4	A5		/hively/HTG_lab/earnings.php	0	0	0
Boston 2014	141201_1330	202000	202000	202007	N-experiment	0	4	5	0			8.653322	1.53994	1	23		0	0				2	7	3	0	21.8	0	0	77	8	0	0	0	0	0	0	0	1	1	1	0	2	4	A7		/hively/HTG_lab/earnings.php	0	0	0
Boston 2014	141201_1330	201000	201000	201003	N-experiment	0	6	5	0			8.653322	1.53994	0	26		0	0				1	3	4	0	21	0	0	121	3	0	0	0	0	0	0	0	1	1	1	0	1	4	A3		/hively/HTG_lab/earnings.php	0	0	0
Boston 2014	141201_1330	201000	201000	201005	N-experiment	0	5	0	10			8.653322	1.53994	1	20		1	1				1	5	1	0	26	0	0	125	3	0	0	0	0	0	0	0	1	1	1	0	1	4	A5		/hively/HTG_lab/earnings.php	0	0	0
Boston 2014	141201_1330	201000	201000	201006	N-experiment	0	9	10	0			8.653322	1.53994	0	18		0	1				1	6	4	0	24	0	0	212.8	4	0	0	0	0	0	0	0	1	1	1	0	1	4	A6		/hively/HTG_lab/earnings.php	0	0	0
Boston 2014	141201_1330	201000	201000	201005	P-experiment	1	2	20	20	0	0	8.653322	1.53994	1	20		1	1				1	5	3	32	32	0	0	327.8	3	4	0	0	0	0	0	0	1	1	1	1	1	4	A5		/hively/HTG_lab/earnings.php	0	0	0
Boston 2014	141201_1330	202000	202000	202002	N-experiment	0	10	10	3			8.653322	1.53994	1	22		0	0				2	2	3	0	17.2	0	0	214	8	0	0	1	0	0	0	0	1	1	1	0	2	4	A2		/hively/HTG_lab/earnings.php	0	0	0
Boston 2014	141201_1330	202000	202000	202001	P-experiment	1	6	20	11	0	0	8.653322	1.53994	1	20		0	1				2	1	3	16	16.4	0	0	310.6	4	18	0	0	0	0	0	0	1	1	1	1	2	4	A1		/hively/HTG_lab/earnings.php	0	0	0
Boston 2014	141201_1330	201000	201000	201005	P-experiment	1	4	20	20	0	0	8.653322	1.53994	1	20		1	1				1	5	1	24	21	3	0	369.8	3	5	0	0	0	0	0	0	1	1	1	1	1	4	A5		/hively/HTG_lab/earnings.php	0	0	0
Boston 2014	141201_1330	201000	201000	201003	P-experiment	1	3	20	20	0	0	8.653322	1.53994	0	26		0	0				1	3	3	24	21	3	0	302.8	3	8	0	0	0	0	0	0	1	1	1	1	1	4	A3		/hively/HTG_lab/earnings.php	0	0	0
Boston 2014	141201_1330	202000	202000	202004	N-experiment	0	10	3	5			8.653322	1.53994	1	23		0	0				2	4	4	0	24.2	0	0	251	4	0	0	0	0	0	0	0	1	1	1	0	2	4	A4		/hively/HTG_lab/earnings.php	0	0	0
Boston 2014	141201_1330	201000	201000	201006	P-experiment	1	4	20	20	0	0	8.653322	1.53994	0	18		0	1				1	6	1	24	14	10	0	343.8	4	12	0	0	0	0	0	0	1	1	1	1	1	4	A6		/hively/HTG_lab/earnings.php	0	0	0
Boston 2014	141201_1330	201000	201000	201006	P-experiment	1	10	0	20	0	13	8.653322	1.53994	0	18		0	1				1	6	4	44	5	0	13	483.6	5	4	0	0	0	0	0	0	1	1	1	1	1	4	A6		/hively/HTG_lab/earnings.php	0	0	0
Boston 2014	141201_1330	202000	202000	202004	N-experiment	0	4	0	12			8.653322	1.53994	1	23		0	0				2	4	2	0	26.8	0	0	104	5	0	0	0	0	0	0	0	1	1	1	0	2	4	A4		/hively/HTG_lab/earnings.php	0	0	0
Boston 2014	141201_1330	201000	201000	201003	P-experiment	1	9	20	20	0	0	8.653322	1.53994	0	26		0	0				1	3	3	32	32	0	0	462.6	2	4	0	0	0	0	0	0	1	1	1	1	1	4	A3		/hively/HTG_lab/earnings.php	0	0	0
Boston 2014	141201_1330	202000	202000	202004	P-experiment	1	3	6	8	0	5	8.653322	1.53994	1	23		0	0				2	4	4	32	17.4	0	5	335	4	4	0	0	0	0	0	0	1	1	1	1	2	4	A4		/hively/HTG_lab/earnings.php	0	0	0
Boston 2014	141201_1330	202000	202000	202002	N-experiment	0	7	4	0			8.653322	1.53994	1	22		0	0				2	2	3	0	18.8	0	0	136.6	5	0	0	0	0	0	0	0	1	1	1	0	2	4	A2		/hively/HTG_lab/earnings.php	0	0	0
Boston 2014	141201_1330	201000	201000	201006	P-experiment	1	9	20	20	0	0	8.653322	1.53994	0	18		0	1				1	6	2	32	32	0	0	478.6	3	4	0	0	0	0	0	0	1	1	1	1	1	4	A6		/hively/HTG_lab/earnings.php	0	0	0
Boston 2014	141201_1330	201000	201000	201006	N-experiment	0	5	5	0			8.653322	1.53994	0	18		0	1				1	6	4	0	21	0	0	115	16	0	0	0	0	0	0	0	1	1	1	0	1	4	A6		/hively/HTG_lab/earnings.php	0	0	0
Boston 2014	141201_1330	202000	202000	202002	P-experiment	1	7	12	11	0	0	8.653322	1.53994	1	22		0	0				2	2	3	22	21.6	0	0	368.4	3	7	0	0	0	0	0	0	1	1	1	1	2	4	A2		/hively/HTG_lab/earnings.php	0	0	0
Boston 2014	141201_1330	202000	202000	202002	N-experiment	0	8	0	3			8.653322	1.53994	1	22		0	0				2	2	3	0	30	0	0	166.6	22	0	0	0	0	0	0	0	1	1	1	0	2	4	A2		/hively/HTG_lab/earnings.php	0	0	0
Boston 2014	141201_1330	202000	202000	202001	N-experiment	0	4	0	0			8.653322	1.53994	1	20		0	1				2	1	3	0	26.8	0	0	122	6	0	0	1	1	0	0	0	1	1	1	0	2	4	A1		/hively/HTG_lab/earnings.php	0	0	0
Boston 2014	141201_1330	201000	201000	201003	N-experiment	0	7	10	5			8.653322	1.53994	0	26		0	0				1	3	2	0	20	0	0	141	4	0	0	0	0	0	0	0	1	1	1	0	1	4	A3		/hively/HTG_lab/earnings.php	0	0	0
Boston 2014	141201_1330	201000	201000	201003	N-experiment	0	8	15	10			8.653322	1.53994	0	26		0	0				1	3	3	0	17.8	0	0	158.8	8	0	0	0	0	0	0	0	1	1	1	0	1	4	A3		/hively/HTG_lab/earnings.php	0	0	0
Boston 2014	141201_1330	201000	201000	201006	N-experiment	0	10	10	0			8.653322	1.53994	0	18		0	1				1	6	4	0	14	0	0	226.8	4	0	0	0	0	0	0	0	1	1	1	0	1	4	A6		/hively/HTG_lab/earnings.php	0	0	0
Boston 2014	141201_1330	202000	202000	202002	P-experiment	1	6	8	11	0	0	8.653322	1.53994	1	22		0	0				2	2	3	28	23.4	5	0	346.8	8	10	0	0	0	0	0	0	1	1	1	1	2	4	A2		/hively/HTG_lab/earnings.php	0	0	0
Boston 2014	141201_1330	202000	202000	202001	P-experiment	1	1	0	2	0	12	8.653322	1.53994	1	20		0	1				2	1	4	25	0	0	12	269	6	15	0	0	0	0	0	0	1	1	1	1	2	4	A1		/hively/HTG_lab/earnings.php	0	0	0
Boston 2014	141201_1330	202000	202000	202007	N-experiment	0	8	2	3			8.653322	1.53994	1	23		0	0				2	7	3	0	28	0	0	166.6	6	0	0	0	0	0	0	0	1	1	1	0	2	4	A7		/hively/HTG_lab/earnings.php	0	0	0
Boston 2014	141201_1330	202000	202000	202002	N-experiment	0	8	0	20			8.653322	1.53994	1	22		0	0				2	2	1	0	30	0	0	166.6	22	0	0	0	0	0	0	0	1	1	1	0	2	4	A2		/hively/HTG_lab/earnings.php	0	0	0
Boston 2014	141201_1330	202000	202000	202007	N-experiment	0	8	2	0			8.653322	1.53994	1	23		0	0				2	7	2	0	28	0	0	166.6	6	0	0	0	0	0	0	0	1	1	1	0	2	4	A7		/hively/HTG_lab/earnings.php	0	0	0
Boston 2014	141201_1330	202000	202000	202002	P-experiment	1	8	15	5	0	2	8.653322	1.53994	1	22		0	0				2	2	4	18	11.8	0	2	380.2	5	9	0	0	0	0	0	0	1	1	1	1	2	4	A2		/hively/HTG_lab/earnings.php	0	0	0
Boston 2014	141201_1330	202000	202000	202002	P-experiment	1	4	20	3	2	0	8.653322	1.53994	1	22		0	0				2	2	4	20	17.4	3	0	309.4	3	13	0	0	0	0	0	0	1	1	1	1	2	4	A2		/hively/HTG_lab/earnings.php	0	0	0
Boston 2014	141201_1330	202000	202000	202002	N-experiment	0	2	18	0			8.653322	1.53994	1	22		0	0				2	2	3	0	13.2	0	0	36.8	7	0	0	0	0	0	0	0	1	1	1	0	2	4	A2		/hively/HTG_lab/earnings.php	0	0	0
Boston 2014	141201_1330	202000	202000	202002	P-experiment	1	3	12	8	0	5	8.653322	1.53994	1	22		0	0				2	2	4	26	11.4	0	5	292	5	6	0	0	0	0	0	0	1	1	1	1	2	4	A2		/hively/HTG_lab/earnings.php	0	0	0
Boston 2014	141201_1330	201000	201000	201005	N-experiment	0	6	5	0			8.653322	1.53994	1	20		1	1				1	5	4	0	21	0	0	146	3	0	0	0	0	0	0	0	1	1	1	0	1	4	A5		/hively/HTG_lab/earnings.php	0	0	0
Boston 2014	141201_1330	202000	202000	202007	P-experiment	1	8	5	5	0	2	8.653322	1.53994	1	23		0	0				2	7	1	28	21.8	0	2	368.2	7	7	0	0	0	0	0	0	1	1	1	1	2	4	A7		/hively/HTG_lab/earnings.php	0	0	0
Boston 2014	141201_1330	201000	201000	201005	N-experiment	0	7	5	0			8.653322	1.53994	1	20		1	1				1	5	3	0	25	0	0	171	3	0	0	0	0	0	0	0	1	1	1	0	1	4	A5		/hively/HTG_lab/earnings.php	0	0	0
Boston 2014	141201_1330	201000	201000	201005	N-experiment	0	1	10	20			8.653322	1.53994	1	20		1	1				1	5	1	0	22	0	0	22	4	0	0	0	0	0	0	0	1	1	1	0	1	4	A5		/hively/HTG_lab/earnings.php	0	0	0
Boston 2014	141201_1330	202000	202000	202002	P-experiment	1	2	8	20	0	0	8.653322	1.53994	1	22		0	0				2	2	1	26	26.4	0	0	280.6	5	10	0	0	0	0	0	0	1	1	1	1	2	4	A2		/hively/HTG_lab/earnings.php	0	0	0
Boston 2014	141201_1330	202000	202000	202007	N-experiment	0	9	5	20			8.653322	1.53994	1	23		0	0				2	7	1	0	28.2	0	0	194.8	31	0	0	0	0	0	0	0	1	1	1	0	2	4	A7		/hively/HTG_lab/earnings.php	0	0	0
Boston 2014	141201_1330	202000	202000	202001	P-experiment	1	4	20	3	5	0	8.653322	1.53994	1	20		0	1				2	1	4	20	10.4	10	0	292.2	9	16	0	0	0	0	0	0	1	1	1	1	2	4	A1		/hively/HTG_lab/earnings.php	0	0	0
Boston 2014	141201_1330	202000	202000	202001	N-experiment	0	1	0	7			8.653322	1.53994	1	20		0	1				2	1	3	0	35.6	0	0	35.6	24	0	0	0	0	0	0	0	1	1	1	0	2	4	A1		/hively/HTG_lab/earnings.php	0	0	0
Boston 2014	141201_1330	201000	201000	201006	N-experiment	0	4	0	0			8.653322	1.53994	0	18		0	1				1	6	1	0	30	0	0	94	4	0	0	0	0	0	0	0	1	1	1	0	1	4	A6		/hively/HTG_lab/earnings.php	0	0	0
Boston 2014	141201_1330	202000	202000	202002	P-experiment	1	5	20	3	2	2	8.653322	1.53994	1	22		0	0				2	2	4	22	14	2	2	323.4	3	6	0	0	0	0	0	0	1	1	1	1	2	4	A2		/hively/HTG_lab/earnings.php	0	0	0
Boston 2014	141201_1330	202000	202000	202002	P-experiment	1	6	8	20	0	0	8.653322	1.53994	1	22		0	0				2	2	1	28	23.4	5	0	346.8	8	10	0	0	0	0	0	0	1	1	1	1	2	4	A2		/hively/HTG_lab/earnings.php	0	0	0
Boston 2014	141201_1330	201000	201000	201005	N-experiment	0	2	0	10			8.653322	1.53994	1	20		1	1				1	5	1	0	24	0	0	46	3	0	0	0	0	0	0	0	1	1	1	0	1	4	A5		/hively/HTG_lab/earnings.php	0	0	0
Boston 2014	141201_1330	202000	202000	202004	N-experiment	0	7	0	3			8.653322	1.53994	1	23		0	0				2	4	4	0	22.8	0	0	171.6	6	0	0	0	0	0	0	0	1	1	1	0	2	4	A4		/hively/HTG_lab/earnings.php	0	0	0
Boston 2014	141201_1330	202000	202000	202004	N-experiment	0	2	0	0			8.653322	1.53994	1	23		0	0				2	4	1	0	31.2	0	0	59.8	10	0	0	0	0	0	0	0	1	1	1	0	2	4	A4		/hively/HTG_lab/earnings.php	0	0	0
Boston 2014	141201_1330	202000	202000	202004	P-experiment	1	5	12	3	6	9	8.653322	1.53994	1	23		0	0				2	4	4	30	-3	6	9	346.4	3	21	0	0	0	0	0	0	1	1	1	1	2	4	A4		/hively/HTG_lab/earnings.php	0	0	0
Boston 2014	141201_1330	202000	202000	202001	N-experiment	0	6	0	4			8.653322	1.53994	1	20		0	1				2	1	3	0	23.6	0	0	170.8	8	0	0	1	1	0	0	0	1	1	1	0	2	4	A1		/hively/HTG_lab/earnings.php	0	0	0
Boston 2014	141201_1330	201000	201000	201003	N-experiment	0	4	0	0			8.653322	1.53994	0	26		0	0				1	3	3	0	30	0	0	84	8	0	0	0	0	0	0	0	1	1	1	0	1	4	A3		/hively/HTG_lab/earnings.php	0	0	0
Boston 2014	141201_1330	202000	202000	202007	N-experiment	0	9	5	5			8.653322	1.53994	1	23		0	0				2	7	3	0	28.2	0	0	194.8	31	0	0	0	0	0	0	0	1	1	1	0	2	4	A7		/hively/HTG_lab/earnings.php	0	0	0
Boston 2014	141201_1330	202000	202000	202002	P-experiment	1	3	12	20	0	5	8.653322	1.53994	1	22		0	0				2	2	1	26	11.4	0	5	292	5	6	0	0	0	0	0	0	1	1	1	1	2	4	A2		/hively/HTG_lab/earnings.php	0	0	0
Boston 2014	141201_1330	202000	202000	202002	P-experiment	1	7	12	6	0	0	8.653322	1.53994	1	22		0	0				2	2	1	22	21.6	0	0	368.4	3	7	0	0	0	0	0	0	1	1	1	1	2	4	A2		/hively/HTG_lab/earnings.php	0	0	0
Boston 2014	141201_1330	202000	202000	202002	N-experiment	0	3	0	0			8.653322	1.53994	1	22		0	0				2	2	1	0	28.4	0	0	65.2	5	0	0	0	0	0	0	0	1	1	1	0	2	4	A2		/hively/HTG_lab/earnings.php	0	0	0
Boston 2014	141201_1330	202000	202000	202004	P-experiment	1	2	5	20	0	0	8.653322	1.53994	1	23		0	0				2	4	1	29	29.4	0	0	317.6	4	5	0	0	0	0	0	0	1	1	1	1	2	4	A4		/hively/HTG_lab/earnings.php	0	0	0
Boston 2014	141201_1330	202000	202000	202004	P-experiment	1	3	6	12	0	5	8.653322	1.53994	1	23		0	0				2	4	2	32	17.4	0	5	335	4	4	0	0	0	0	0	0	1	1	1	1	2	4	A4		/hively/HTG_lab/earnings.php	0	0	0
Boston 2014	141201_1330	201000	201000	201006	P-experiment	1	5	20	20	0	0	8.653322	1.53994	0	18		0	1				1	6	1	25	15.8	9	0	359.6	3	9	0	0	0	0	0	0	1	1	1	1	1	4	A6		/hively/HTG_lab/earnings.php	0	0	0
Boston 2014	141201_1330	202000	202000	202007	P-experiment	1	3	8	12	0	5	8.653322	1.53994	1	23		0	0				2	7	2	30	15.4	0	5	297	7	11	0	0	0	0	0	0	1	1	1	1	2	4	A7		/hively/HTG_lab/earnings.php	0	0	0
Boston 2014	141201_1330	202000	202000	202007	P-experiment	1	2	3	20	0	5	8.653322	1.53994	1	23		0	0				2	7	1	31	16.4	0	5	281.6	23	10	0	0	0	0	0	0	1	1	1	1	2	4	A7		/hively/HTG_lab/earnings.php	0	0	0
Boston 2014	141201_1330	201000	201000	201008	N-experiment	0	6	0	5			8.653322	1.53994	0	18		0	1				1	8	3	0	26	0	0	146	3	0	0	0	0	0	0	0	1	1	1	0	1	4	A8		/hively/HTG_lab/earnings.php	0	0	0
Boston 2014	141201_1330	201000	201000	201008	P-experiment	1	2	20	20	0	0	8.653322	1.53994	0	18		0	1				1	8	3	32	32	0	0	339.8	6	11	0	0	0	0	0	0	1	1	1	1	1	4	A8		/hively/HTG_lab/earnings.php	0	0	0
Boston 2014	141201_1330	201000	201000	201003	P-experiment	1	7	20	20	0	0	8.653322	1.53994	0	26		0	0				1	3	3	30	28	2	0	405.6	3	9	0	0	0	0	0	0	1	1	1	1	1	4	A3		/hively/HTG_lab/earnings.php	0	0	0
Boston 2014	141201_1330	201000	201000	201003	N-experiment	0	2	10	0			8.653322	1.53994	0	26		0	0				1	3	2	0	14	0	0	26	13	0	0	0	0	0	0	0	1	1	1	0	1	4	A3		/hively/HTG_lab/earnings.php	0	0	0
Boston 2014	141201_1330	201000	201000	201005	N-experiment	0	8	7	0			8.653322	1.53994	1	20		1	1				1	5	4	0	25.8	0	0	196.8	4	0	0	0	0	0	0	0	1	1	1	0	1	4	A5		/hively/HTG_lab/earnings.php	0	0	0
Boston 2014	141201_1330	201000	201000	201003	N-experiment	0	3	0	0			8.653322	1.53994	0	26		0	0				1	3	4	0	28	0	0	54	4	0	0	0	0	0	0	0	1	1	1	0	1	4	A3		/hively/HTG_lab/earnings.php	0	0	0
Boston 2014	141201_1330	201000	201000	201008	N-experiment	0	7	10	0			8.653322	1.53994	0	18		0	1				1	8	3	0	20	0	0	166	5	0	0	0	0	0	0	0	1	1	1	0	1	4	A8		/hively/HTG_lab/earnings.php	0	0	0
Boston 2014	141201_1330	201000	201000	201005	P-experiment	1	1	15	10	2	1	8.653322	1.53994	1	20		1	1				1	5	3	31	26	2	1	295.8	7	12	0	0	0	0	0	0	1	1	1	1	1	4	A5		/hively/HTG_lab/earnings.php	0	0	0
Boston 2014	141201_1330	201000	201000	201006	N-experiment	0	3	20	0			8.653322	1.53994	0	18		0	1				1	6	2	0	8	0	0	64	17	0	0	0	0	0	0	0	1	1	1	0	1	4	A6		/hively/HTG_lab/earnings.php	0	0	0
Boston 2014	141201_1330	201000	201000	201003	N-experiment	0	5	10	0			8.653322	1.53994	0	26		0	0				1	3	4	0	16	0	0	100	9	0	0	0	0	0	0	0	1	1	1	0	1	4	A3		/hively/HTG_lab/earnings.php	0	0	0
Boston 2014	141201_1330	201000	201000	201008	N-experiment	0	9	0	10			8.653322	1.53994	0	18		0	1				1	8	3	0	34	0	0	232.8	6	0	0	0	0	0	0	0	1	1	1	0	1	4	A8		/hively/HTG_lab/earnings.php	0	0	0
Boston 2014	141201_1330	201000	201000	201008	N-experiment	0	7	10	10			8.653322	1.53994	0	18		0	1				1	8	1	0	20	0	0	166	5	0	0	0	0	0	0	0	1	1	1	0	1	4	A8		/hively/HTG_lab/earnings.php	0	0	0
Boston 2014	141201_1330	202000	202000	202002	N-experiment	0	5	8	5			8.653322	1.53994	1	22		0	0				2	2	4	0	17.2	0	0	97.2	9	0	0	0	0	0	0	0	1	1	1	0	2	4	A2		/hively/HTG_lab/earnings.php	0	0	0
Boston 2014	141201_1330	201000	201000	201006	N-experiment	0	7	0	10			8.653322	1.53994	0	18		0	1				1	6	4	0	30	0	0	166	7	0	0	0	0	0	0	0	1	1	1	0	1	4	A6		/hively/HTG_lab/earnings.php	0	0	0
Boston 2014	141201_1330	201000	201000	201008	P-experiment	1	2	20	20	0	0	8.653322	1.53994	0	18		0	1				1	8	2	32	32	0	0	339.8	6	11	0	0	0	0	0	0	1	1	1	1	1	4	A8		/hively/HTG_lab/earnings.php	0	0	0
Boston 2014	141201_1330	201000	201000	201006	N-experiment	0	8	10	0			8.653322	1.53994	0	18		0	1				1	6	4	0	22.8	0	0	188.8	4	0	0	0	0	0	0	0	1	1	1	0	1	4	A6		/hively/HTG_lab/earnings.php	0	0	0
Boston 2014	141201_1330	202000	202000	202001	N-experiment	0	1	0	12			8.653322	1.53994	1	20		0	1				2	1	2	0	35.6	0	0	35.6	24	0	0	0	0	0	0	0	1	1	1	0	2	4	A1		/hively/HTG_lab/earnings.php	0	0	0
Boston 2014	141211_1000	301000	301000	301003	N-experiment	0	4	20	20			8.653322	1.53994	1	22		0	0				1	3	4	0	28	0	0	113	4	0	0	0	0	0	0	0	1	1	1	0	1	4	C3		/hively/HTG_lab/earnings.php	0	0	0
Boston 2014	141211_1000	302000	302000	302002	N-experiment	0	2	20	0			8.653322	1.53994	0	21		0	0				2	2	2	0	17.6	0	0	39.6	5	0	0	0	0	0	0	0	1	1	1	0	2	4	C2		/hively/HTG_lab/earnings.php	0	0	0
Boston 2014	141211_1000	301000	301000	301003	P-experiment	1	8	20	20	0	0	8.653322	1.53994	1	22		0	0				1	3	1	32	32	0	0	549	4	3	0	0	0	0	0	0	1	1	1	1	1	4	C3		/hively/HTG_lab/earnings.php	0	0	0
Boston 2014	141211_1000	301000	301000	301007	P-experiment	1	2	20	20	0	0	8.653322	1.53994	1	24		0	0				1	7	1	32	32	0	0	399	3	4	0	0	0	0	0	0	1	1	1	1	1	4	C7		/hively/HTG_lab/earnings.php	0	0	0
Boston 2014	141211_1000	301000	301000	301003	P-experiment	1	9	20	0	0	0	8.653322	1.53994	1	22		0	0				1	3	3	24	24	0	0	573	3	3	0	0	0	0	0	0	1	1	1	1	1	4	C3		/hively/HTG_lab/earnings.php	0	0	0
Boston 2014	141211_1000	301000	301000	301009	N-experiment	0	8	20	20			8.653322	1.53994	0	20		0	1				1	9	3	0	32	0	0	236	5	0	0	0	0	0	0	0	1	1	1	0	1	4	C9		/hively/HTG_lab/earnings.php	0	0	0
Boston 2014	141211_1000	301000	301000	301009	N-experiment	0	3	20	15			8.653322	1.53994	0	20		0	1				1	9	3	0	30	0	0	80	4	0	0	0	0	0	0	0	1	1	1	0	1	4	C9		/hively/HTG_lab/earnings.php	0	0	0
Boston 2014	141211_1000	301000	301000	301007	P-experiment	1	3	20	20	0	0	8.653322	1.53994	1	24		0	0				1	7	2	30	30	0	0	429	3	4	0	0	0	0	0	0	1	1	1	1	1	4	C7		/hively/HTG_lab/earnings.php	0	0	0
Boston 2014	141211_1000	302000	302000	302010	P-experiment	1	4	20	20	0	0	8.653322	1.53994	0	23		0	0				2	10	1	32	32	0	0	356.2	4	3	0	0	0	0	0	0	1	1	1	1	2	4	C10		/hively/HTG_lab/earnings.php	0	0	0
Boston 2014	141211_1000	302000	302000	302008	P-experiment	1	5	20	20	0	0	8.653322	1.53994	1	21		0	0				2	8	1	32	32	0	0	480.2	12	8	0	0	0	0	0	0	1	1	1	1	2	4	C8		/hively/HTG_lab/earnings.php	0	0	0
Boston 2014	141211_1000	302000	302000	302002	P-experiment	1	10	20	20	0	0	8.653322	1.53994	0	21		0	0				2	2	4	32	32	0	0	508.2	4	5	0	0	0	0	0	0	1	1	1	1	2	4	C2		/hively/HTG_lab/earnings.php	0	0	0
Boston 2014	141211_1000	302000	302000	302010	N-experiment	0	10	0	10			8.653322	1.53994	0	23		0	0				2	10	4	0	24	0	0	251.2	3	0	0	0	0	0	0	0	1	1	1	0	2	4	C10		/hively/HTG_lab/earnings.php	0	0	0
Boston 2014	141211_1000	302000	302000	302008	P-experiment	1	4	20	20	0	0	8.653322	1.53994	1	21		0	0				2	8	1	32	32	0	0	448.2	4	10	0	0	0	0	0	0	1	1	1	1	2	4	C8		/hively/HTG_lab/earnings.php	0	0	0
Boston 2014	141211_1000	302000	302000	302011	P-experiment	1	1	5	20	2	2	8.653322	1.53994	1	18		0	1				2	11	1	37	25	6	2	348.2	8	7	0	0	0	0	0	0	1	1	1	1	2	4	C11		/hively/HTG_lab/earnings.php	0	0	0
Boston 2014	141211_1000	302000	302000	302008	P-experiment	1	10	20	20	0	0	8.653322	1.53994	1	21		0	0				2	8	3	32	32	0	0	637.2	4	7	0	0	0	0	0	0	1	1	1	1	2	4	C8		/hively/HTG_lab/earnings.php	0	0	0
Boston 2014	141211_1000	302000	302000	302011	N-experiment	0	8	5	20			8.653322	1.53994	1	18		0	1				2	11	3	0	37	0	0	258.2	9	0	0	0	0	0	0	0	1	1	1	0	2	4	C11		/hively/HTG_lab/earnings.php	0	0	0
Boston 2014	141211_1000	301000	301000	301007	P-experiment	1	4	20	20	0	0	8.653322	1.53994	1	24		0	0				1	7	4	32	32	0	0	461	3	4	0	0	0	0	0	0	1	1	1	1	1	4	C7		/hively/HTG_lab/earnings.php	0	0	0
Boston 2014	141211_1000	301000	301000	301003	P-experiment	1	5	20	20	0	0	8.653322	1.53994	1	22		0	0				1	3	4	32	32	0	0	453	3	5	0	0	0	0	0	0	1	1	1	1	1	4	C3		/hively/HTG_lab/earnings.php	0	0	0
Boston 2014	141211_1000	302000	302000	302002	P-experiment	1	5	20	20	0	0	8.653322	1.53994	0	21		0	0				2	2	3	32	32	0	0	348.2	3	5	0	0	0	0	0	0	1	1	1	1	2	4	C2		/hively/HTG_lab/earnings.php	0	0	0
Boston 2014	141211_1000	302000	302000	302002	P-experiment	1	2	20	20	0	0	8.653322	1.53994	0	21		0	0				2	2	2	18	3	15	0	252.2	13	12	0	0	0	0	0	0	1	1	1	1	2	4	C2		/hively/HTG_lab/earnings.php	0	0	0
Boston 2014	141211_1000	301000	301000	301007	N-experiment	0	9	20	20			8.653322	1.53994	1	24		0	0				1	7	2	0	24	0	0	295	4	0	0	0	0	0	0	0	1	1	1	0	1	4	C7		/hively/HTG_lab/earnings.php	0	0	0
Boston 2014	141211_1000	301000	301000	301007	P-experiment	1	6	20	20	0	0	8.653322	1.53994	1	24		0	0				1	7	1	32	32	0	0	525	2	4	0	0	0	0	0	0	1	1	1	1	1	4	C7		/hively/HTG_lab/earnings.php	0	0	0
Boston 2014	141211_1000	302000	302000	302010	N-experiment	0	8	20	20			8.653322	1.53994	0	23		0	0				2	10	1	0	22	0	0	191.2	5	0	0	0	0	0	0	0	1	1	1	0	2	4	C10		/hively/HTG_lab/earnings.php	0	0	0
Boston 2014	141211_1000	301000	301000	301001	N-experiment	0	9	20	20			8.653322	1.53994	1	20		1	1				1	1	2	0	24	0	0	270	3	0	0	0	0	0	0	0	1	1	1	0	1	4	C1		/hively/HTG_lab/earnings.php	0	0	0
Boston 2014	141211_1000	302000	302000	302011	P-experiment	1	9	20	20	0	0	8.653322	1.53994	1	18		0	1				2	11	3	32	32	0	0	578.2	22	6	0	0	0	0	0	0	1	1	1	1	2	4	C11		/hively/HTG_lab/earnings.php	0	0	0
Boston 2014	141211_1000	301000	301000	301007	N-experiment	0	7	20	20			8.653322	1.53994	1	24		0	0				1	7	2	0	32	0	0	239	2	0	0	0	0	0	0	0	1	1	1	0	1	4	C7		/hively/HTG_lab/earnings.php	0	0	0
Boston 2014	141211_1000	301000	301000	301009	N-experiment	0	9	0	20			8.653322	1.53994	0	20		0	1				1	9	2	0	44	0	0	280	11	0	0	0	0	0	0	0	1	1	1	0	1	4	C9		/hively/HTG_lab/earnings.php	0	0	0
Boston 2014	141211_1000	302000	302000	302008	N-experiment	0	1	10	20			8.653322	1.53994	1	21		0	0				2	8	3	0	32	0	0	32	12	0	0	0	0	0	0	0	1	1	1	0	2	4	C8		/hively/HTG_lab/earnings.php	0	0	0
Boston 2014	141211_1000	301000	301000	301001	P-experiment	1	4	20	20	0	0	8.653322	1.53994	1	20		1	1				1	1	3	32	32	0	0	433	5	4	0	0	0	0	0	0	1	1	1	1	1	4	C1		/hively/HTG_lab/earnings.php	0	0	0
Boston 2014	141211_1000	301000	301000	301001	P-experiment	1	8	20	20	0	0	8.653322	1.53994	1	20		1	1				1	1	3	32	32	0	0	561	5	7	0	0	0	0	0	0	1	1	1	1	1	4	C1		/hively/HTG_lab/earnings.php	0	0	0
Boston 2014	141211_1000	302000	302000	302002	N-experiment	0	7	20	5			8.653322	1.53994	0	21		0	0				2	2	2	0	22	0	0	149.2	4	0	0	0	0	0	0	0	1	1	1	0	2	4	C2		/hively/HTG_lab/earnings.php	0	0	0
Boston 2014	141211_1000	302000	302000	302008	N-experiment	0	10	0	0			8.653322	1.53994	1	21		0	0				2	8	1	0	24	0	0	326.2	4	0	0	0	0	0	0	0	1	1	1	0	2	4	C8		/hively/HTG_lab/earnings.php	0	0	0
Boston 2014	141211_1000	302000	302000	302008	P-experiment	1	8	20	20	0	0	8.653322	1.53994	1	21		0	0				2	8	1	32	32	0	0	573.2	5	8	0	0	0	0	0	0	1	1	1	1	2	4	C8		/hively/HTG_lab/earnings.php	0	0	0
Boston 2014	141211_1000	302000	302000	302010	N-experiment	0	2	14	0			8.653322	1.53994	0	23		0	0				2	10	2	0	23.6	0	0	45.6	5	0	0	0	0	0	0	0	1	1	1	0	2	4	C10		/hively/HTG_lab/earnings.php	0	0	0
Boston 2014	141211_1000	302000	302000	302011	P-experiment	1	3	20	20	0	0	8.653322	1.53994	1	18		0	1				2	11	1	32	32	0	0	387.2	7	7	0	0	0	0	0	0	1	1	1	1	2	4	C11		/hively/HTG_lab/earnings.php	0	0	0
Boston 2014	141211_1000	302000	302000	302010	P-experiment	1	9	20	20	0	0	8.653322	1.53994	0	23		0	0				2	10	4	32	32	0	0	516.2	3	2	0	0	0	0	0	0	1	1	1	1	2	4	C10		/hively/HTG_lab/earnings.php	0	0	0
Boston 2014	141211_1000	302000	302000	302002	P-experiment	1	7	20	20	0	0	8.653322	1.53994	0	21		0	0				2	2	2	32	32	0	0	412.2	10	6	0	0	0	0	0	0	1	1	1	1	2	4	C2		/hively/HTG_lab/earnings.php	0	0	0
Boston 2014	141211_1000	302000	302000	302011	N-experiment	0	9	10	10			8.653322	1.53994	1	18		0	1				2	11	2	0	26	0	0	284.2	5	0	0	0	0	0	0	0	1	1	1	0	2	4	C11		/hively/HTG_lab/earnings.php	0	0	0
Boston 2014	141211_1000	301000	301000	301001	N-experiment	0	1	10	10			8.653322	1.53994	1	20		1	1				1	1	3	0	34	0	0	34	4	0	0	0	0	0	0	0	1	1	1	0	1	4	C1		/hively/HTG_lab/earnings.php	0	0	0
Boston 2014	141211_1000	301000	301000	301009	N-experiment	0	3	20	20			8.653322	1.53994	0	20		0	1				1	9	2	0	30	0	0	80	4	0	0	0	0	0	0	0	1	1	1	0	1	4	C9		/hively/HTG_lab/earnings.php	0	0	0
Boston 2014	141211_1000	301000	301000	301001	N-experiment	0	7	20	20			8.653322	1.53994	1	20		1	1				1	1	4	0	32	0	0	214	4	0	0	0	0	0	0	0	1	1	1	0	1	4	C1		/hively/HTG_lab/earnings.php	0	0	0
Boston 2014	141211_1000	302000	302000	302002	N-experiment	0	6	20	18			8.653322	1.53994	0	21		0	0				2	2	3	0	18.4	0	0	127.2	4	0	0	0	0	0	0	0	1	1	1	0	2	4	C2		/hively/HTG_lab/earnings.php	0	0	0
Boston 2014	141211_1000	301000	301000	301007	N-experiment	0	10	0	0			8.653322	1.53994	1	24		0	0				1	7	4	0	24	0	0	319	3	0	0	0	0	0	0	0	1	1	1	0	1	4	C7		/hively/HTG_lab/earnings.php	0	0	0
Boston 2014	141211_1000	302000	302000	302010	P-experiment	1	2	0	5	0	17	8.653322	1.53994	0	23		0	0				2	10	4	38	0	0	17	292.2	5	6	0	0	0	0	0	0	1	1	1	1	2	4	C10		/hively/HTG_lab/earnings.php	0	0	0
Boston 2014	141211_1000	301000	301000	301009	P-experiment	1	5	20	20	0	0	8.653322	1.53994	0	20		0	1				1	9	1	32	32	0	0	483	4	4	0	0	0	0	0	0	1	1	1	1	1	4	C9		/hively/HTG_lab/earnings.php	0	0	0
Boston 2014	141211_1000	302000	302000	302010	N-experiment	0	9	0	20			8.653322	1.53994	0	23		0	0				2	10	1	0	36	0	0	227.2	3	0	0	0	0	0	0	0	1	1	1	0	2	4	C10		/hively/HTG_lab/earnings.php	0	0	0
Boston 2014	141211_1000	302000	302000	302002	N-experiment	0	9	20	10			8.653322	1.53994	0	21		0	0				2	2	2	0	16	0	0	187.2	6	0	0	0	0	0	0	0	1	1	1	0	2	4	C2		/hively/HTG_lab/earnings.php	0	0	0
Boston 2014	141211_1000	302000	302000	302010	P-experiment	1	6	20	20	0	0	8.653322	1.53994	0	23		0	0				2	10	1	32	32	0	0	420.2	3	6	0	0	0	0	0	0	1	1	1	1	2	4	C10		/hively/HTG_lab/earnings.php	0	0	0
Boston 2014	141211_1000	302000	302000	302008	P-experiment	1	6	20	20	0	0	8.653322	1.53994	1	21		0	0				2	8	4	32	32	0	0	512.2	4	6	0	0	0	0	0	0	1	1	1	1	2	4	C8		/hively/HTG_lab/earnings.php	0	0	0
Boston 2014	141211_1000	301000	301000	301003	N-experiment	0	8	20	20			8.653322	1.53994	1	22		0	0				1	3	3	0	32	0	0	241	4	0	0	0	0	0	0	0	1	1	1	0	1	4	C3		/hively/HTG_lab/earnings.php	0	0	0
Boston 2014	141211_1000	302000	302000	302010	P-experiment	1	1	20	20	0	2	8.653322	1.53994	0	23		0	0				2	10	1	22	16	0	2	292.2	6	5	0	0	0	0	0	0	1	1	1	1	2	4	C10		/hively/HTG_lab/earnings.php	0	0	0
Boston 2014	141211_1000	302000	302000	302011	N-experiment	0	3	10	15			8.653322	1.53994	1	18		0	1				2	11	3	0	30	0	0	94.6	9	0	0	0	0	0	0	0	1	1	1	0	2	4	C11		/hively/HTG_lab/earnings.php	0	0	0
Boston 2014	141211_1000	301000	301000	301001	P-experiment	1	3	15	20	0	5	8.653322	1.53994	1	20		1	1				1	1	3	35	20	0	5	401	6	4	0	0	0	0	0	0	1	1	1	1	1	4	C1		/hively/HTG_lab/earnings.php	0	0	0
Boston 2014	141211_1000	301000	301000	301003	P-experiment	1	10	20	20	0	0	8.653322	1.53994	1	22		0	0				1	3	4	24	14	10	0	587	8	13	0	0	0	0	0	0	1	1	1	1	1	4	C3		/hively/HTG_lab/earnings.php	0	0	0
Boston 2014	141211_1000	302000	302000	302002	P-experiment	1	5	20	20	0	0	8.653322	1.53994	0	21		0	0				2	2	2	32	32	0	0	348.2	3	5	0	0	0	0	0	0	1	1	1	1	2	4	C2		/hively/HTG_lab/earnings.php	0	0	0
Boston 2014	141211_1000	302000	302000	302008	P-experiment	1	5	20	20	0	0	8.653322	1.53994	1	21		0	0				2	8	3	32	32	0	0	480.2	12	8	0	0	0	0	0	0	1	1	1	1	2	4	C8		/hively/HTG_lab/earnings.php	0	0	0
Boston 2014	141211_1000	301000	301000	301001	N-experiment	0	10	0	0			8.653322	1.53994	1	20		1	1				1	1	3	0	24	0	0	294	4	0	0	0	0	0	0	0	1	1	1	0	1	4	C1		/hively/HTG_lab/earnings.php	0	0	0
Boston 2014	141211_1000	301000	301000	301003	N-experiment	0	5	20	20			8.653322	1.53994	1	22		0	0				1	3	4	0	32	0	0	145	11	0	0	0	0	0	0	0	1	1	1	0	1	4	C3		/hively/HTG_lab/earnings.php	0	0	0
Boston 2014	141211_1000	301000	301000	301007	N-experiment	0	6	20	20			8.653322	1.53994	1	24		0	0				1	7	1	0	32	0	0	207	3	0	0	0	0	0	0	0	1	1	1	0	1	4	C7		/hively/HTG_lab/earnings.php	0	0	0
Boston 2014	141211_1000	302000	302000	302010	P-experiment	1	10	20	20	0	0	8.653322	1.53994	0	23		0	0				2	10	2	32	32	0	0	548.2	2	2	0	0	0	0	0	0	1	1	1	1	2	4	C10		/hively/HTG_lab/earnings.php	0	0	0
Boston 2014	141211_1000	302000	302000	302011	N-experiment	0	1	5	20			8.653322	1.53994	1	18		0	1				2	11	3	0	37	0	0	37	8	0	0	0	0	0	0	0	1	1	1	0	2	4	C11		/hively/HTG_lab/earnings.php	0	0	0
Boston 2014	141211_1000	301000	301000	301009	N-experiment	0	2	20	10			8.653322	1.53994	0	20		0	1				1	9	3	0	26	0	0	50	5	0	0	0	0	0	0	0	1	1	1	0	1	4	C9		/hively/HTG_lab/earnings.php	0	0	0
Boston 2014	141211_1000	302000	302000	302011	N-experiment	0	3	10	20			8.653322	1.53994	1	18		0	1				2	11	1	0	30	0	0	94.6	9	0	0	0	0	0	0	0	1	1	1	0	2	4	C11		/hively/HTG_lab/earnings.php	0	0	0
Boston 2014	141211_1000	301000	301000	301003	N-experiment	0	2	15	20			8.653322	1.53994	1	22		0	0				1	3	1	0	31	0	0	55	14	0	0	0	0	0	0	0	1	1	1	0	1	4	C3		/hively/HTG_lab/earnings.php	0	0	0
Boston 2014	141211_1000	302000	302000	302002	N-experiment	0	3	20	10			8.653322	1.53994	0	21		0	0				2	2	4	0	20	0	0	59.6	7	0	0	0	0	0	0	0	1	1	1	0	2	4	C2		/hively/HTG_lab/earnings.php	0	0	0
Boston 2014	141211_1000	302000	302000	302002	N-experiment	0	1	20	10			8.653322	1.53994	0	21		0	0				2	2	2	0	22	0	0	22	8	0	0	0	0	0	0	0	1	1	1	0	2	4	C2		/hively/HTG_lab/earnings.php	0	0	0
Boston 2014	141211_1000	302000	302000	302011	P-experiment	1	1	5	20	2	2	8.653322	1.53994	1	18		0	1				2	11	3	37	25	6	2	348.2	8	7	0	0	0	0	0	0	1	1	1	1	2	4	C11		/hively/HTG_lab/earnings.php	0	0	0
Boston 2014	141211_1000	301000	301000	301003	N-experiment	0	10	10	0			8.653322	1.53994	1	22		0	0				1	3	4	0	14	0	0	279	5	0	0	0	0	0	0	0	1	1	1	0	1	4	C3		/hively/HTG_lab/earnings.php	0	0	0
Boston 2014	141211_1000	302000	302000	302008	P-experiment	1	6	20	20	0	0	8.653322	1.53994	1	21		0	0				2	8	3	32	32	0	0	512.2	4	6	0	0	0	0	0	0	1	1	1	1	2	4	C8		/hively/HTG_lab/earnings.php	0	0	0
Boston 2014	141211_1000	302000	302000	302002	P-experiment	1	7	20	20	0	0	8.653322	1.53994	0	21		0	0				2	2	3	32	32	0	0	412.2	10	6	0	0	0	0	0	0	1	1	1	1	2	4	C2		/hively/HTG_lab/earnings.php	0	0	0
Boston 2014	141211_1000	301000	301000	301007	N-experiment	0	6	20	20			8.653322	1.53994	1	24		0	0				1	7	2	0	32	0	0	207	3	0	0	0	0	0	0	0	1	1	1	0	1	4	C7		/hively/HTG_lab/earnings.php	0	0	0
Boston 2014	141211_1000	301000	301000	301009	P-experiment	1	6	20	20	0	0	8.653322	1.53994	0	20		0	1				1	9	1	32	32	0	0	515	3	3	0	0	0	0	0	0	1	1	1	1	1	4	C9		/hively/HTG_lab/earnings.php	0	0	0
Boston 2014	141211_1000	301000	301000	301009	P-experiment	1	8	20	20	0	0	8.653322	1.53994	0	20		0	1				1	9	2	32	32	0	0	579	9	3	0	0	0	0	0	0	1	1	1	1	1	4	C9		/hively/HTG_lab/earnings.php	0	0	0
Boston 2014	141211_1000	302000	302000	302011	N-experiment	0	1	5	20			8.653322	1.53994	1	18		0	1				2	11	1	0	37	0	0	37	8	0	0	0	0	0	0	0	1	1	1	0	2	4	C11		/hively/HTG_lab/earnings.php	0	0	0
Boston 2014	141211_1000	302000	302000	302008	N-experiment	0	10	0	0			8.653322	1.53994	1	21		0	0				2	8	3	0	24	0	0	326.2	4	0	0	0	0	0	0	0	1	1	1	0	2	4	C8		/hively/HTG_lab/earnings.php	0	0	0
Boston 2014	141211_1000	301000	301000	301009	N-experiment	0	6	20	20			8.653322	1.53994	0	20		0	1				1	9	3	0	32	0	0	172	3	0	0	0	0	0	0	0	1	1	1	0	1	4	C9		/hively/HTG_lab/earnings.php	0	0	0
Boston 2014	141211_1000	301000	301000	301007	N-experiment	0	8	20	20			8.653322	1.53994	1	24		0	0				1	7	1	0	32	0	0	271	3	0	0	0	0	0	0	0	1	1	1	0	1	4	C7		/hively/HTG_lab/earnings.php	0	0	0
Boston 2014	141211_1000	301000	301000	301003	N-experiment	0	7	20	20			8.653322	1.53994	1	22		0	0				1	3	3	0	32	0	0	209	4	0	0	0	0	0	0	0	1	1	1	0	1	4	C3		/hively/HTG_lab/earnings.php	0	0	0
Boston 2014	141211_1000	301000	301000	301001	N-experiment	0	3	20	20			8.653322	1.53994	1	20		1	1				1	1	4	0	30	0	0	90	5	0	0	0	0	0	0	0	1	1	1	0	1	4	C1		/hively/HTG_lab/earnings.php	0	0	0
Boston 2014	141211_1000	302000	302000	302002	N-experiment	0	9	20	10			8.653322	1.53994	0	21		0	0				2	2	4	0	16	0	0	187.2	6	0	0	0	0	0	0	0	1	1	1	0	2	4	C2		/hively/HTG_lab/earnings.php	0	0	0
Boston 2014	141211_1000	302000	302000	302008	P-experiment	1	8	20	20	0	0	8.653322	1.53994	1	21		0	0				2	8	3	32	32	0	0	573.2	5	8	0	0	0	0	0	0	1	1	1	1	2	4	C8		/hively/HTG_lab/earnings.php	0	0	0
Boston 2014	141211_1000	302000	302000	302008	N-experiment	0	2	0	14			8.653322	1.53994	1	21		0	0				2	8	3	0	37.6	0	0	69.6	9	0	0	0	0	0	0	0	1	1	1	0	2	4	C8		/hively/HTG_lab/earnings.php	0	0	0
Boston 2014	141211_1000	302000	302000	302008	P-experiment	1	5	20	20	0	0	8.653322	1.53994	1	21		0	0				2	8	4	32	32	0	0	480.2	12	8	0	0	0	0	0	0	1	1	1	1	2	4	C8		/hively/HTG_lab/earnings.php	0	0	0
Boston 2014	141211_1000	302000	302000	302008	P-experiment	1	9	20	20	0	0	8.653322	1.53994	1	21		0	0				2	8	3	32	32	0	0	605.2	5	9	0	0	0	0	0	0	1	1	1	1	2	4	C8		/hively/HTG_lab/earnings.php	0	0	0
Boston 2014	141211_1000	302000	302000	302011	N-experiment	0	6	8	18			8.653322	1.53994	1	18		0	1				2	11	3	0	30.4	0	0	189.2	5	0	0	0	0	0	0	0	1	1	1	0	2	4	C11		/hively/HTG_lab/earnings.php	0	0	0
Boston 2014	141211_1000	302000	302000	302011	P-experiment	1	10	20	20	0	0	8.653322	1.53994	1	18		0	1				2	11	3	32	32	0	0	610.2	4	7	0	0	0	0	0	0	1	1	1	1	2	4	C11		/hively/HTG_lab/earnings.php	0	0	0
Boston 2014	141211_1000	301000	301000	301003	N-experiment	0	1	20	10			8.653322	1.53994	1	22		0	0				1	3	3	0	24	0	0	24	31	0	0	0	0	0	0	0	1	1	1	0	1	4	C3		/hively/HTG_lab/earnings.php	0	0	0
Boston 2014	141211_1000	301000	301000	301001	P-experiment	1	5	20	20	0	0	8.653322	1.53994	1	20		1	1				1	1	4	32	32	0	0	465	3	4	0	0	0	0	0	0	1	1	1	1	1	4	C1		/hively/HTG_lab/earnings.php	0	0	0
Boston 2014	141211_1000	302000	302000	302008	N-experiment	0	1	10	5			8.653322	1.53994	1	21		0	0				2	8	4	0	32	0	0	32	12	0	0	0	0	0	0	0	1	1	1	0	2	4	C8		/hively/HTG_lab/earnings.php	0	0	0
Boston 2014	141211_1000	301000	301000	301003	N-experiment	0	5	20	20			8.653322	1.53994	1	22		0	0				1	3	3	0	32	0	0	145	11	0	0	0	0	0	0	0	1	1	1	0	1	4	C3		/hively/HTG_lab/earnings.php	0	0	0
Boston 2014	141211_1000	302000	302000	302011	N-experiment	0	5	5	17			8.653322	1.53994	1	18		0	1				2	11	3	0	35.8	0	0	158.8	4	0	0	0	0	0	0	0	1	1	1	0	2	4	C11		/hively/HTG_lab/earnings.php	0	0	0
Boston 2014	141211_1000	301000	301000	301001	N-experiment	0	7	20	20			8.653322	1.53994	1	20		1	1				1	1	2	0	32	0	0	214	4	0	0	0	0	0	0	0	1	1	1	0	1	4	C1		/hively/HTG_lab/earnings.php	0	0	0
Boston 2014	141211_1000	301000	301000	301007	N-experiment	0	4	10	20			8.653322	1.53994	1	24		0	0				1	7	1	0	38	0	0	143	4	0	0	0	0	0	0	0	1	1	1	0	1	4	C7		/hively/HTG_lab/earnings.php	0	0	0
Boston 2014	141211_1000	301000	301000	301001	P-experiment	1	6	20	20	0	0	8.653322	1.53994	1	20		1	1				1	1	2	32	32	0	0	497	4	7	0	0	0	0	0	0	1	1	1	1	1	4	C1		/hively/HTG_lab/earnings.php	0	0	0
Boston 2014	141211_1000	302000	302000	302011	N-experiment	0	4	20	15			8.653322	1.53994	1	18		0	1				2	11	2	0	28.4	0	0	123	6	0	0	0	0	0	0	0	1	1	1	0	2	4	C11		/hively/HTG_lab/earnings.php	0	0	0
Boston 2014	141211_1000	301000	301000	301003	P-experiment	1	2	20	20	0	0	8.653322	1.53994	1	22		0	0				1	3	3	32	32	0	0	363	5	7	0	0	0	0	0	0	1	1	1	1	1	4	C3		/hively/HTG_lab/earnings.php	0	0	0
Boston 2014	141211_1000	301000	301000	301001	P-experiment	1	4	20	20	0	0	8.653322	1.53994	1	20		1	1				1	1	2	32	32	0	0	433	5	4	0	0	0	0	0	0	1	1	1	1	1	4	C1		/hively/HTG_lab/earnings.php	0	0	0
Boston 2014	141211_1000	302000	302000	302002	N-experiment	0	3	20	5			8.653322	1.53994	0	21		0	0				2	2	2	0	20	0	0	59.6	7	0	0	0	0	0	0	0	1	1	1	0	2	4	C2		/hively/HTG_lab/earnings.php	0	0	0
Boston 2014	141211_1000	302000	302000	302010	N-experiment	0	4	16	15			8.653322	1.53994	0	23		0	0				2	10	2	0	32.4	0	0	103	4	0	0	0	0	0	0	0	1	1	1	0	2	4	C10		/hively/HTG_lab/earnings.php	0	0	0
Boston 2014	141211_1000	302000	302000	302002	N-experiment	0	6	20	8			8.653322	1.53994	0	21		0	0				2	2	4	0	18.4	0	0	127.2	4	0	0	0	0	0	0	0	1	1	1	0	2	4	C2		/hively/HTG_lab/earnings.php	0	0	0
Boston 2014	141211_1000	302000	302000	302010	N-experiment	0	5	17	5			8.653322	1.53994	0	23		0	0				2	10	4	0	23.8	0	0	126.8	4	0	0	0	0	0	0	0	1	1	1	0	2	4	C10		/hively/HTG_lab/earnings.php	0	0	0
Boston 2014	141211_1000	302000	302000	302011	P-experiment	1	3	20	20	0	0	8.653322	1.53994	1	18		0	1				2	11	3	32	32	0	0	387.2	7	7	0	0	0	0	0	0	1	1	1	1	2	4	C11		/hively/HTG_lab/earnings.php	0	0	0
Boston 2014	141211_1000	301000	301000	301009	P-experiment	1	9	20	20	0	0	8.653322	1.53994	0	20		0	1				1	9	2	24	14	10	0	593	3	33	0	0	0	0	0	0	1	1	1	1	1	4	C9		/hively/HTG_lab/earnings.php	0	0	0
Boston 2014	141211_1000	302000	302000	302002	P-experiment	1	8	20	20	0	0	8.653322	1.53994	0	21		0	0				2	2	2	32	32	0	0	444.2	5	7	0	0	0	0	0	0	1	1	1	1	2	4	C2		/hively/HTG_lab/earnings.php	0	0	0
Boston 2014	141211_1000	302000	302000	302010	P-experiment	1	7	20	20	0	0	8.653322	1.53994	0	23		0	0				2	10	1	32	32	0	0	452.2	4	5	0	0	0	0	0	0	1	1	1	1	2	4	C10		/hively/HTG_lab/earnings.php	0	0	0
Boston 2014	141211_1000	302000	302000	302002	N-experiment	0	4	20	16			8.653322	1.53994	0	21		0	0				2	2	3	0	28.4	0	0	88	8	0	0	0	0	0	0	0	1	1	1	0	2	4	C2		/hively/HTG_lab/earnings.php	0	0	0
Boston 2014	141211_1000	301000	301000	301003	P-experiment	1	5	20	20	0	0	8.653322	1.53994	1	22		0	0				1	3	3	32	32	0	0	453	3	5	0	0	0	0	0	0	1	1	1	1	1	4	C3		/hively/HTG_lab/earnings.php	0	0	0
Boston 2014	141211_1000	301000	301000	301003	P-experiment	1	3	20	20	0	0	8.653322	1.53994	1	22		0	0				1	3	4	30	26	4	0	389	4	6	0	0	0	0	0	0	1	1	1	1	1	4	C3		/hively/HTG_lab/earnings.php	0	0	0
Boston 2014	141211_1000	301000	301000	301001	P-experiment	1	1	20	20	0	0	8.653322	1.53994	1	20		1	1				1	1	2	30	30	0	0	349	7	8	0	0	0	0	0	0	1	1	1	1	1	4	C1		/hively/HTG_lab/earnings.php	0	0	0
Boston 2014	141211_1000	301000	301000	301007	N-experiment	0	1	10	20			8.653322	1.53994	1	24		0	0				1	7	2	0	34	0	0	34	9	0	0	0	0	0	0	0	1	1	1	0	1	4	C7		/hively/HTG_lab/earnings.php	0	0	0
Boston 2014	141211_1000	301000	301000	301003	P-experiment	1	3	20	20	0	0	8.653322	1.53994	1	22		0	0				1	3	3	30	26	4	0	389	4	6	0	0	0	0	0	0	1	1	1	1	1	4	C3		/hively/HTG_lab/earnings.php	0	0	0
Boston 2014	141211_1000	302000	302000	302010	P-experiment	1	5	20	20	0	0	8.653322	1.53994	0	23		0	0				2	10	1	32	32	0	0	388.2	3	3	0	0	0	0	0	0	1	1	1	1	2	4	C10		/hively/HTG_lab/earnings.php	0	0	0
Boston 2014	141211_1000	302000	302000	302011	P-experiment	1	8	20	20	0	0	8.653322	1.53994	1	18		0	1				2	11	1	32	32	0	0	546.2	6	10	0	0	0	0	0	0	1	1	1	1	2	4	C11		/hively/HTG_lab/earnings.php	0	0	0
Boston 2014	141211_1000	302000	302000	302002	P-experiment	1	3	20	20	0	0	8.653322	1.53994	0	21		0	0				2	2	4	32	32	0	0	284.2	6	6	0	0	0	0	0	0	1	1	1	1	2	4	C2		/hively/HTG_lab/earnings.php	0	0	0
Boston 2014	141211_1000	301000	301000	301003	N-experiment	0	6	20	20			8.653322	1.53994	1	22		0	0				1	3	3	0	32	0	0	177	3	0	0	0	0	0	0	0	1	1	1	0	1	4	C3		/hively/HTG_lab/earnings.php	0	0	0
Boston 2014	141211_1000	301000	301000	301003	N-experiment	0	3	20	15			8.653322	1.53994	1	22		0	0				1	3	3	0	30	0	0	85	4	0	0	0	0	0	0	0	1	1	1	0	1	4	C3		/hively/HTG_lab/earnings.php	0	0	0
Boston 2014	141211_1000	301000	301000	301007	N-experiment	0	1	10	20			8.653322	1.53994	1	24		0	0				1	7	4	0	34	0	0	34	9	0	0	0	0	0	0	0	1	1	1	0	1	4	C7		/hively/HTG_lab/earnings.php	0	0	0
Boston 2014	141211_1000	302000	302000	302008	P-experiment	1	7	20	20	0	1	8.653322	1.53994	1	21		0	0				2	8	1	32	29	0	1	541.2	5	9	0	0	0	0	0	0	1	1	1	1	2	4	C8		/hively/HTG_lab/earnings.php	0	0	0
Boston 2014	141211_1000	301000	301000	301007	P-experiment	1	5	20	20	0	0	8.653322	1.53994	1	24		0	0				1	7	2	32	32	0	0	493	4	4	0	0	0	0	0	0	1	1	1	1	1	4	C7		/hively/HTG_lab/earnings.php	0	0	0
Boston 2014	141211_1000	301000	301000	301007	N-experiment	0	3	15	20			8.653322	1.53994	1	24		0	0				1	7	4	0	35	0	0	105	4	0	0	0	0	0	0	0	1	1	1	0	1	4	C7		/hively/HTG_lab/earnings.php	0	0	0
Boston 2014	141211_1000	301000	301000	301003	N-experiment	0	9	20	20			8.653322	1.53994	1	22		0	0				1	3	1	0	24	0	0	265	3	0	0	0	0	0	0	0	1	1	1	0	1	4	C3		/hively/HTG_lab/earnings.php	0	0	0
Boston 2014	141211_1000	301000	301000	301001	P-experiment	1	9	20	0	0	0	8.653322	1.53994	1	20		1	1				1	1	3	24	24	0	0	585	6	9	0	0	0	0	0	0	1	1	1	1	1	4	C1		/hively/HTG_lab/earnings.php	0	0	0
Boston 2014	141211_1000	301000	301000	301001	P-experiment	1	5	20	20	0	0	8.653322	1.53994	1	20		1	1				1	1	2	32	32	0	0	465	3	4	0	0	0	0	0	0	1	1	1	1	1	4	C1		/hively/HTG_lab/earnings.php	0	0	0
Boston 2014	141211_1000	302000	302000	302002	P-experiment	1	6	20	20	0	0	8.653322	1.53994	0	21		0	0				2	2	3	32	32	0	0	380.2	6	5	0	0	0	0	0	0	1	1	1	1	2	4	C2		/hively/HTG_lab/earnings.php	0	0	0
Boston 2014	141211_1000	301000	301000	301003	N-experiment	0	3	20	20			8.653322	1.53994	1	22		0	0				1	3	1	0	30	0	0	85	4	0	0	0	0	0	0	0	1	1	1	0	1	4	C3		/hively/HTG_lab/earnings.php	0	0	0
Boston 2014	141211_1000	302000	302000	302002	P-experiment	1	1	20	20	0	2	8.653322	1.53994	0	21		0	0				2	2	3	22	13	3	2	249.2	5	22	0	0	0	0	0	0	1	1	1	1	2	4	C2		/hively/HTG_lab/earnings.php	0	0	0
Boston 2014	141211_1000	302000	302000	302011	N-experiment	0	7	10	5			8.653322	1.53994	1	18		0	1				2	11	2	0	32	0	0	221.2	6	0	0	0	0	0	0	0	1	1	1	0	2	4	C11		/hively/HTG_lab/earnings.php	0	0	0
Boston 2014	141211_1000	302000	302000	302002	N-experiment	0	8	20	5			8.653322	1.53994	0	21		0	0				2	2	4	0	22	0	0	171.2	4	0	0	0	0	0	0	0	1	1	1	0	2	4	C2		/hively/HTG_lab/earnings.php	0	0	0
Boston 2014	141211_1000	302000	302000	302011	P-experiment	1	6	20	20	0	0	8.653322	1.53994	1	18		0	1				2	11	2	32	32	0	0	483.2	4	12	0	0	0	0	0	0	1	1	1	1	2	4	C11		/hively/HTG_lab/earnings.php	0	0	0
Boston 2014	141211_1000	302000	302000	302002	N-experiment	0	2	20	14			8.653322	1.53994	0	21		0	0				2	2	3	0	17.6	0	0	39.6	5	0	0	0	0	0	0	0	1	1	1	0	2	4	C2		/hively/HTG_lab/earnings.php	0	0	0
Boston 2014	141211_1000	301000	301000	301009	P-experiment	1	10	20	20	0	0	8.653322	1.53994	0	20		0	1				1	9	3	24	14	10	0	607	3	10	0	0	0	0	0	0	1	1	1	1	1	4	C9		/hively/HTG_lab/earnings.php	0	0	0
Boston 2014	141211_1000	302000	302000	302002	N-experiment	0	4	20	15			8.653322	1.53994	0	21		0	0				2	2	2	0	28.4	0	0	88	8	0	0	0	0	0	0	0	1	1	1	0	2	4	C2		/hively/HTG_lab/earnings.php	0	0	0
Boston 2014	141211_1000	302000	302000	302002	N-experiment	0	6	20	0			8.653322	1.53994	0	21		0	0				2	2	2	0	18.4	0	0	127.2	4	0	0	0	0	0	0	0	1	1	1	0	2	4	C2		/hively/HTG_lab/earnings.php	0	0	0
Boston 2014	141211_1000	302000	302000	302002	N-experiment	0	9	20	0			8.653322	1.53994	0	21		0	0				2	2	3	0	16	0	0	187.2	6	0	0	0	0	0	0	0	1	1	1	0	2	4	C2		/hively/HTG_lab/earnings.php	0	0	0
Boston 2014	141211_1000	302000	302000	302010	P-experiment	1	1	20	10	0	2	8.653322	1.53994	0	23		0	0				2	10	2	22	16	0	2	292.2	6	5	0	0	0	0	0	0	1	1	1	1	2	4	C10		/hively/HTG_lab/earnings.php	0	0	0
Boston 2014	141211_1000	301000	301000	301001	N-experiment	0	9	20	0			8.653322	1.53994	1	20		1	1				1	1	4	0	24	0	0	270	3	0	0	0	0	0	0	0	1	1	1	0	1	4	C1		/hively/HTG_lab/earnings.php	0	0	0
Boston 2014	141211_1000	302000	302000	302008	N-experiment	0	4	15	16			8.653322	1.53994	1	21		0	0				2	8	3	0	33.4	0	0	138	6	0	0	0	0	0	0	0	1	1	1	0	2	4	C8		/hively/HTG_lab/earnings.php	0	0	0
Boston 2014	141211_1000	301000	301000	301003	P-experiment	1	3	20	15	4	0	8.653322	1.53994	1	22		0	0				1	3	1	30	26	4	0	389	4	6	0	0	0	0	0	0	1	1	1	1	1	4	C3		/hively/HTG_lab/earnings.php	0	0	0
Boston 2014	141211_1000	302000	302000	302010	N-experiment	0	3	15	20			8.653322	1.53994	0	23		0	0				2	10	1	0	25	0	0	70.6	5	0	0	0	0	0	0	0	1	1	1	0	2	4	C10		/hively/HTG_lab/earnings.php	0	0	0
Boston 2014	141211_1000	302000	302000	302008	N-experiment	0	3	5	10			8.653322	1.53994	1	21		0	0				2	8	4	0	35	0	0	104.6	7	0	0	0	0	0	0	0	1	1	1	0	2	4	C8		/hively/HTG_lab/earnings.php	0	0	0
Boston 2014	141211_1000	302000	302000	302010	N-experiment	0	10	0	0			8.653322	1.53994	0	23		0	0				2	10	2	0	24	0	0	251.2	3	0	0	0	0	0	0	0	1	1	1	0	2	4	C10		/hively/HTG_lab/earnings.php	0	0	0
Boston 2014	141211_1000	302000	302000	302008	N-experiment	0	8	10	20			8.653322	1.53994	1	21		0	0				2	8	3	0	32	0	0	276.2	4	0	0	0	0	0	0	0	1	1	1	0	2	4	C8		/hively/HTG_lab/earnings.php	0	0	0
Boston 2014	141211_1000	301000	301000	301003	P-experiment	1	7	20	20	0	0	8.653322	1.53994	1	22		0	0				1	3	1	32	32	0	0	517	3	3	0	0	0	0	0	0	1	1	1	1	1	4	C3		/hively/HTG_lab/earnings.php	0	0	0
Boston 2014	141211_1000	302000	302000	302008	P-experiment	1	2	20	20	0	0	8.653322	1.53994	1	21		0	0				2	8	1	18	10	8	0	384.2	4	13	0	0	0	0	0	0	1	1	1	1	2	4	C8		/hively/HTG_lab/earnings.php	0	0	0
Boston 2014	141211_1000	302000	302000	302008	P-experiment	1	9	20	20	0	0	8.653322	1.53994	1	21		0	0				2	8	4	32	32	0	0	605.2	5	9	0	0	0	0	0	0	1	1	1	1	2	4	C8		/hively/HTG_lab/earnings.php	0	0	0
Boston 2014	141211_1000	302000	302000	302008	P-experiment	1	3	20	20	0	0	8.653322	1.53994	1	21		0	0				2	8	3	32	32	0	0	416.2	5	8	0	0	0	0	0	0	1	1	1	1	2	4	C8		/hively/HTG_lab/earnings.php	0	0	0
Boston 2014	141211_1000	302000	302000	302010	P-experiment	1	3	20	20	0	0	8.653322	1.53994	0	23		0	0				2	10	1	32	32	0	0	324.2	4	3	0	0	0	0	0	0	1	1	1	1	2	4	C10		/hively/HTG_lab/earnings.php	0	0	0
Boston 2014	141211_1000	302000	302000	302008	P-experiment	1	6	20	20	0	0	8.653322	1.53994	1	21		0	0				2	8	1	32	32	0	0	512.2	4	6	0	0	0	0	0	0	1	1	1	1	2	4	C8		/hively/HTG_lab/earnings.php	0	0	0
Boston 2014	141211_1000	302000	302000	302011	P-experiment	1	5	20	20	0	0	8.653322	1.53994	1	18		0	1				2	11	3	32	32	0	0	451.2	4	5	0	0	0	0	0	0	1	1	1	1	2	4	C11		/hively/HTG_lab/earnings.php	0	0	0
Boston 2014	141211_1000	302000	302000	302011	P-experiment	1	10	20	20	0	0	8.653322	1.53994	1	18		0	1				2	11	2	32	32	0	0	610.2	4	7	0	0	0	0	0	0	1	1	1	1	2	4	C11		/hively/HTG_lab/earnings.php	0	0	0
Boston 2014	141211_1000	301000	301000	301003	P-experiment	1	8	20	20	0	0	8.653322	1.53994	1	22		0	0				1	3	4	32	32	0	0	549	4	3	0	0	0	0	0	0	1	1	1	1	1	4	C3		/hively/HTG_lab/earnings.php	0	0	0
Boston 2014	141211_1000	302000	302000	302008	N-experiment	0	5	10	20			8.653322	1.53994	1	21		0	0				2	8	1	0	30.8	0	0	168.8	7	0	0	0	0	0	0	0	1	1	1	0	2	4	C8		/hively/HTG_lab/earnings.php	0	0	0
Boston 2014	141211_1000	302000	302000	302002	P-experiment	1	6	20	20	0	0	8.653322	1.53994	0	21		0	0				2	2	2	32	32	0	0	380.2	6	5	0	0	0	0	0	0	1	1	1	1	2	4	C2		/hively/HTG_lab/earnings.php	0	0	0
Boston 2014	141211_1000	301000	301000	301001	N-experiment	0	4	20	20			8.653322	1.53994	1	20		1	1				1	1	2	0	28	0	0	118	4	0	0	0	0	0	0	0	1	1	1	0	1	4	C1		/hively/HTG_lab/earnings.php	0	0	0
Boston 2014	141211_1000	302000	302000	302002	P-experiment	1	4	20	20	0	0	8.653322	1.53994	0	21		0	0				2	2	3	32	32	0	0	316.2	4	5	0	0	0	0	0	0	1	1	1	1	2	4	C2		/hively/HTG_lab/earnings.php	0	0	0
Boston 2014	141211_1000	301000	301000	301009	N-experiment	0	1	20	10			8.653322	1.53994	0	20		0	1				1	9	1	0	24	0	0	24	11	0	0	0	0	0	0	0	1	1	1	0	1	4	C9		/hively/HTG_lab/earnings.php	0	0	0
Boston 2014	141211_1000	302000	302000	302002	N-experiment	0	3	20	15			8.653322	1.53994	0	21		0	0				2	2	3	0	20	0	0	59.6	7	0	0	0	0	0	0	0	1	1	1	0	2	4	C2		/hively/HTG_lab/earnings.php	0	0	0
Boston 2014	141211_1000	301000	301000	301009	N-experiment	0	8	20	20			8.653322	1.53994	0	20		0	1				1	9	2	0	32	0	0	236	5	0	0	0	0	0	0	0	1	1	1	0	1	4	C9		/hively/HTG_lab/earnings.php	0	0	0
Boston 2014	141211_1000	302000	302000	302011	P-experiment	1	6	20	20	0	0	8.653322	1.53994	1	18		0	1				2	11	3	32	32	0	0	483.2	4	12	0	0	0	0	0	0	1	1	1	1	2	4	C11		/hively/HTG_lab/earnings.php	0	0	0
Boston 2014	141211_1000	302000	302000	302002	N-experiment	0	5	20	5			8.653322	1.53994	0	21		0	0				2	2	4	0	20.8	0	0	108.8	6	0	0	0	0	0	0	0	1	1	1	0	2	4	C2		/hively/HTG_lab/earnings.php	0	0	0
Boston 2014	141211_1000	302000	302000	302011	N-experiment	0	4	20	16			8.653322	1.53994	1	18		0	1				2	11	3	0	28.4	0	0	123	6	0	0	0	0	0	0	0	1	1	1	0	2	4	C11		/hively/HTG_lab/earnings.php	0	0	0
Boston 2014	141211_1000	301000	301000	301001	N-experiment	0	5	20	20			8.653322	1.53994	1	20		1	1				1	1	2	0	32	0	0	150	4	0	0	0	0	0	0	0	1	1	1	0	1	4	C1		/hively/HTG_lab/earnings.php	0	0	0
Boston 2014	141211_1000	302000	302000	302008	N-experiment	0	5	10	17			8.653322	1.53994	1	21		0	0				2	8	3	0	30.8	0	0	168.8	7	0	0	0	0	0	0	0	1	1	1	0	2	4	C8		/hively/HTG_lab/earnings.php	0	0	0
Boston 2014	141211_1000	301000	301000	301007	N-experiment	0	3	15	20			8.653322	1.53994	1	24		0	0				1	7	2	0	35	0	0	105	4	0	0	0	0	0	0	0	1	1	1	0	1	4	C7		/hively/HTG_lab/earnings.php	0	0	0
Boston 2014	141211_1000	302000	302000	302010	P-experiment	1	5	20	20	0	0	8.653322	1.53994	0	23		0	0				2	10	2	32	32	0	0	388.2	3	3	0	0	0	0	0	0	1	1	1	1	2	4	C10		/hively/HTG_lab/earnings.php	0	0	0
Boston 2014	141211_1000	302000	302000	302011	N-experiment	0	9	10	0			8.653322	1.53994	1	18		0	1				2	11	3	0	26	0	0	284.2	5	0	0	0	0	0	0	0	1	1	1	0	2	4	C11		/hively/HTG_lab/earnings.php	0	0	0
Boston 2014	141211_1000	302000	302000	302010	P-experiment	1	3	20	20	0	0	8.653322	1.53994	0	23		0	0				2	10	4	32	32	0	0	324.2	4	3	0	0	0	0	0	0	1	1	1	1	2	4	C10		/hively/HTG_lab/earnings.php	0	0	0
Boston 2014	141211_1000	302000	302000	302011	N-experiment	0	6	8	20			8.653322	1.53994	1	18		0	1				2	11	1	0	30.4	0	0	189.2	5	0	0	0	0	0	0	0	1	1	1	0	2	4	C11		/hively/HTG_lab/earnings.php	0	0	0
Boston 2014	141211_1000	302000	302000	302002	P-experiment	1	1	20	5	2	2	8.653322	1.53994	0	21		0	0				2	2	4	22	13	3	2	249.2	5	22	0	0	0	0	0	0	1	1	1	1	2	4	C2		/hively/HTG_lab/earnings.php	0	0	0
Boston 2014	141211_1000	302000	302000	302002	P-experiment	1	4	20	20	0	0	8.653322	1.53994	0	21		0	0				2	2	4	32	32	0	0	316.2	4	5	0	0	0	0	0	0	1	1	1	1	2	4	C2		/hively/HTG_lab/earnings.php	0	0	0
Boston 2014	141211_1000	302000	302000	302011	P-experiment	1	8	20	20	0	0	8.653322	1.53994	1	18		0	1				2	11	3	32	32	0	0	546.2	6	10	0	0	0	0	0	0	1	1	1	1	2	4	C11		/hively/HTG_lab/earnings.php	0	0	0
Boston 2014	141211_1000	301000	301000	301009	P-experiment	1	8	20	20	0	0	8.653322	1.53994	0	20		0	1				1	9	1	32	32	0	0	579	9	3	0	0	0	0	0	0	1	1	1	1	1	4	C9		/hively/HTG_lab/earnings.php	0	0	0
Boston 2014	141211_1000	302000	302000	302008	N-experiment	0	4	15	20			8.653322	1.53994	1	21		0	0				2	8	4	0	33.4	0	0	138	6	0	0	0	0	0	0	0	1	1	1	0	2	4	C8		/hively/HTG_lab/earnings.php	0	0	0
Boston 2014	141211_1000	302000	302000	302008	N-experiment	0	9	10	10			8.653322	1.53994	1	21		0	0				2	8	4	0	26	0	0	302.2	9	0	0	0	0	0	0	0	1	1	1	0	2	4	C8		/hively/HTG_lab/earnings.php	0	0	0
Boston 2014	141211_1000	301000	301000	301007	P-experiment	1	1	15	20	0	4	8.653322	1.53994	1	24		0	0				1	7	4	35	23	0	4	367	5	11	0	0	0	0	0	0	1	1	1	1	1	4	C7		/hively/HTG_lab/earnings.php	0	0	0
Boston 2014	141211_1000	301000	301000	301009	N-experiment	0	1	20	10			8.653322	1.53994	0	20		0	1				1	9	3	0	24	0	0	24	11	0	0	0	0	0	0	0	1	1	1	0	1	4	C9		/hively/HTG_lab/earnings.php	0	0	0
Boston 2014	141211_1000	302000	302000	302008	N-experiment	0	9	10	20			8.653322	1.53994	1	21		0	0				2	8	1	0	26	0	0	302.2	9	0	0	0	0	0	0	0	1	1	1	0	2	4	C8		/hively/HTG_lab/earnings.php	0	0	0
Boston 2014	141211_1000	301000	301000	301003	P-experiment	1	6	20	20	0	0	8.653322	1.53994	1	22		0	0				1	3	1	32	32	0	0	485	5	4	0	0	0	0	0	0	1	1	1	1	1	4	C3		/hively/HTG_lab/earnings.php	0	0	0
Boston 2014	141211_1000	302000	302000	302011	P-experiment	1	3	20	20	0	0	8.653322	1.53994	1	18		0	1				2	11	2	32	32	0	0	387.2	7	7	0	0	0	0	0	0	1	1	1	1	2	4	C11		/hively/HTG_lab/earnings.php	0	0	0
Boston 2014	141211_1000	301000	301000	301001	N-experiment	0	8	20	20			8.653322	1.53994	1	20		1	1				1	1	2	0	32	0	0	246	4	0	0	0	0	0	0	0	1	1	1	0	1	4	C1		/hively/HTG_lab/earnings.php	0	0	0
Boston 2014	141211_1000	302000	302000	302010	N-experiment	0	3	15	5			8.653322	1.53994	0	23		0	0				2	10	2	0	25	0	0	70.6	5	0	0	0	0	0	0	0	1	1	1	0	2	4	C10		/hively/HTG_lab/earnings.php	0	0	0
Boston 2014	141211_1000	301000	301000	301001	P-experiment	1	6	20	20	0	0	8.653322	1.53994	1	20		1	1				1	1	3	32	32	0	0	497	4	7	0	0	0	0	0	0	1	1	1	1	1	4	C1		/hively/HTG_lab/earnings.php	0	0	0
Boston 2014	141211_1000	301000	301000	301001	N-experiment	0	6	20	20			8.653322	1.53994	1	20		1	1				1	1	2	0	32	0	0	182	5	0	0	0	0	0	0	0	1	1	1	0	1	4	C1		/hively/HTG_lab/earnings.php	0	0	0
Boston 2014	141211_1000	301000	301000	301003	P-experiment	1	9	20	20	0	0	8.653322	1.53994	1	22		0	0				1	3	1	24	24	0	0	573	3	3	0	0	0	0	0	0	1	1	1	1	1	4	C3		/hively/HTG_lab/earnings.php	0	0	0
Boston 2014	141211_1000	302000	302000	302008	N-experiment	0	9	10	0			8.653322	1.53994	1	21		0	0				2	8	3	0	26	0	0	302.2	9	0	0	0	0	0	0	0	1	1	1	0	2	4	C8		/hively/HTG_lab/earnings.php	0	0	0
Boston 2014	141211_1000	302000	302000	302011	N-experiment	0	10	10	0			8.653322	1.53994	1	18		0	1				2	11	3	0	14	0	0	298.2	4	0	0	0	0	0	0	0	1	1	1	0	2	4	C11		/hively/HTG_lab/earnings.php	0	0	0
Boston 2014	141211_1000	302000	302000	302010	P-experiment	1	2	0	20	0	17	8.653322	1.53994	0	23		0	0				2	10	1	38	0	0	17	292.2	5	6	0	0	0	0	0	0	1	1	1	1	2	4	C10		/hively/HTG_lab/earnings.php	0	0	0
Boston 2014	141211_1000	301000	301000	301007	P-experiment	1	10	20	20	0	0	8.653322	1.53994	1	24		0	0				1	7	4	24	24	0	0	627	4	5	0	0	0	0	0	0	1	1	1	1	1	4	C7		/hively/HTG_lab/earnings.php	0	0	0
Boston 2014	141211_1000	301000	301000	301009	N-experiment	0	2	20	20			8.653322	1.53994	0	20		0	1				1	9	1	0	26	0	0	50	5	0	0	0	0	0	0	0	1	1	1	0	1	4	C9		/hively/HTG_lab/earnings.php	0	0	0
Boston 2014	141211_1000	302000	302000	302008	P-experiment	1	4	20	20	0	0	8.653322	1.53994	1	21		0	0				2	8	3	32	32	0	0	448.2	4	10	0	0	0	0	0	0	1	1	1	1	2	4	C8		/hively/HTG_lab/earnings.php	0	0	0
Boston 2014	141211_1000	302000	302000	302008	P-experiment	1	1	10	20	0	3	8.653322	1.53994	1	21		0	0				2	8	3	32	23	0	3	374.2	10	13	0	0	0	0	0	0	1	1	1	1	2	4	C8		/hively/HTG_lab/earnings.php	0	0	0
Boston 2014	141211_1000	302000	302000	302010	N-experiment	0	6	18	20			8.653322	1.53994	0	23		0	0				2	10	1	0	20.4	0	0	147.2	4	0	0	0	0	0	0	0	1	1	1	0	2	4	C10		/hively/HTG_lab/earnings.php	0	0	0
Boston 2014	141211_1000	302000	302000	302011	N-experiment	0	6	8	0			8.653322	1.53994	1	18		0	1				2	11	2	0	30.4	0	0	189.2	5	0	0	0	0	0	0	0	1	1	1	0	2	4	C11		/hively/HTG_lab/earnings.php	0	0	0
Boston 2014	141211_1000	302000	302000	302010	P-experiment	1	5	20	20	0	0	8.653322	1.53994	0	23		0	0				2	10	4	32	32	0	0	388.2	3	3	0	0	0	0	0	0	1	1	1	1	2	4	C10		/hively/HTG_lab/earnings.php	0	0	0
Boston 2014	141211_1000	301000	301000	301003	P-experiment	1	7	20	20	0	0	8.653322	1.53994	1	22		0	0				1	3	3	32	32	0	0	517	3	3	0	0	0	0	0	0	1	1	1	1	1	4	C3		/hively/HTG_lab/earnings.php	0	0	0
Boston 2014	141211_1000	301000	301000	301003	P-experiment	1	1	20	20	0	0	8.653322	1.53994	1	22		0	0				1	3	4	30	27	3	0	331	16	14	0	0	0	0	0	0	1	1	1	1	1	4	C3		/hively/HTG_lab/earnings.php	0	0	0
Boston 2014	141211_1000	302000	302000	302008	P-experiment	1	10	20	20	0	0	8.653322	1.53994	1	21		0	0				2	8	1	32	32	0	0	637.2	4	7	0	0	0	0	0	0	1	1	1	1	2	4	C8		/hively/HTG_lab/earnings.php	0	0	0
Boston 2014	141211_1000	302000	302000	302011	N-experiment	0	2	10	0			8.653322	1.53994	1	18		0	1				2	11	2	0	27.6	0	0	64.6	6	0	0	0	0	0	0	0	1	1	1	0	2	4	C11		/hively/HTG_lab/earnings.php	0	0	0
Boston 2014	141211_1000	302000	302000	302011	P-experiment	1	2	5	0	2	8	8.653322	1.53994	1	18		0	1				2	11	3	33	7	2	8	355.2	6	14	0	0	0	0	0	0	1	1	1	1	2	4	C11		/hively/HTG_lab/earnings.php	0	0	0
Boston 2014	141211_1000	302000	302000	302010	P-experiment	1	2	0	20	0	17	8.653322	1.53994	0	23		0	0				2	10	2	38	0	0	17	292.2	5	6	0	0	0	0	0	0	1	1	1	1	2	4	C10		/hively/HTG_lab/earnings.php	0	0	0
Boston 2014	141211_1000	301000	301000	301007	P-experiment	1	8	20	20	0	0	8.653322	1.53994	1	24		0	0				1	7	4	32	32	0	0	589	3	3	0	0	0	0	0	0	1	1	1	1	1	4	C7		/hively/HTG_lab/earnings.php	0	0	0
Boston 2014	141211_1000	302000	302000	302008	P-experiment	1	7	20	20	0	1	8.653322	1.53994	1	21		0	0				2	8	4	32	29	0	1	541.2	5	9	0	0	0	0	0	0	1	1	1	1	2	4	C8		/hively/HTG_lab/earnings.php	0	0	0
Boston 2014	141211_1000	301000	301000	301001	N-experiment	0	5	20	20			8.653322	1.53994	1	20		1	1				1	1	4	0	32	0	0	150	4	0	0	0	0	0	0	0	1	1	1	0	1	4	C1		/hively/HTG_lab/earnings.php	0	0	0
Boston 2014	141211_1000	301000	301000	301009	P-experiment	1	9	20	20	0	0	8.653322	1.53994	0	20		0	1				1	9	1	24	14	10	0	593	3	33	0	0	0	0	0	0	1	1	1	1	1	4	C9		/hively/HTG_lab/earnings.php	0	0	0
Boston 2014	141211_1000	301000	301000	301009	N-experiment	0	10	0	0			8.653322	1.53994	0	20		0	1				1	9	1	0	24	0	0	304	3	0	0	0	0	0	0	0	1	1	1	0	1	4	C9		/hively/HTG_lab/earnings.php	0	0	0
Boston 2014	141211_1000	301000	301000	301001	P-experiment	1	2	20	20	0	0	8.653322	1.53994	1	20		1	1				1	1	3	32	32	0	0	381	6	4	0	0	0	0	0	0	1	1	1	1	1	4	C1		/hively/HTG_lab/earnings.php	0	0	0
Boston 2014	141211_1000	301000	301000	301009	N-experiment	0	10	0	0			8.653322	1.53994	0	20		0	1				1	9	3	0	24	0	0	304	3	0	0	0	0	0	0	0	1	1	1	0	1	4	C9		/hively/HTG_lab/earnings.php	0	0	0
Boston 2014	141211_1000	302000	302000	302010	P-experiment	1	4	20	20	0	0	8.653322	1.53994	0	23		0	0				2	10	4	32	32	0	0	356.2	4	3	0	0	0	0	0	0	1	1	1	1	2	4	C10		/hively/HTG_lab/earnings.php	0	0	0
Boston 2014	141211_1000	301000	301000	301007	N-experiment	0	8	20	20			8.653322	1.53994	1	24		0	0				1	7	4	0	32	0	0	271	3	0	0	0	0	0	0	0	1	1	1	0	1	4	C7		/hively/HTG_lab/earnings.php	0	0	0
Boston 2014	141211_1000	301000	301000	301007	P-experiment	1	1	15	20	0	4	8.653322	1.53994	1	24		0	0				1	7	1	35	23	0	4	367	5	11	0	0	0	0	0	0	1	1	1	1	1	4	C7		/hively/HTG_lab/earnings.php	0	0	0
Boston 2014	141211_1000	301000	301000	301007	P-experiment	1	5	20	20	0	0	8.653322	1.53994	1	24		0	0				1	7	4	32	32	0	0	493	4	4	0	0	0	0	0	0	1	1	1	1	1	4	C7		/hively/HTG_lab/earnings.php	0	0	0
Boston 2014	141211_1000	301000	301000	301009	N-experiment	0	8	20	20			8.653322	1.53994	0	20		0	1				1	9	1	0	32	0	0	236	5	0	0	0	0	0	0	0	1	1	1	0	1	4	C9		/hively/HTG_lab/earnings.php	0	0	0
Boston 2014	141211_1000	301000	301000	301003	N-experiment	0	4	20	20			8.653322	1.53994	1	22		0	0				1	3	1	0	28	0	0	113	4	0	0	0	0	0	0	0	1	1	1	0	1	4	C3		/hively/HTG_lab/earnings.php	0	0	0
Boston 2014	141211_1000	301000	301000	301009	P-experiment	1	10	20	0	10	0	8.653322	1.53994	0	20		0	1				1	9	1	24	14	10	0	607	3	10	0	0	0	0	0	0	1	1	1	1	1	4	C9		/hively/HTG_lab/earnings.php	0	0	0
Boston 2014	141211_1000	302000	302000	302011	P-experiment	1	5	20	20	0	0	8.653322	1.53994	1	18		0	1				2	11	1	32	32	0	0	451.2	4	5	0	0	0	0	0	0	1	1	1	1	2	4	C11		/hively/HTG_lab/earnings.php	0	0	0
Boston 2014	141211_1000	302000	302000	302002	P-experiment	1	3	20	20	0	0	8.653322	1.53994	0	21		0	0				2	2	3	32	32	0	0	284.2	6	6	0	0	0	0	0	0	1	1	1	1	2	4	C2		/hively/HTG_lab/earnings.php	0	0	0
Boston 2014	141211_1000	302000	302000	302010	N-experiment	0	9	0	10			8.653322	1.53994	0	23		0	0				2	10	4	0	36	0	0	227.2	3	0	0	0	0	0	0	0	1	1	1	0	2	4	C10		/hively/HTG_lab/earnings.php	0	0	0
Boston 2014	141211_1000	301000	301000	301007	N-experiment	0	6	20	20			8.653322	1.53994	1	24		0	0				1	7	4	0	32	0	0	207	3	0	0	0	0	0	0	0	1	1	1	0	1	4	C7		/hively/HTG_lab/earnings.php	0	0	0
Boston 2014	141211_1000	302000	302000	302010	P-experiment	1	4	20	20	0	0	8.653322	1.53994	0	23		0	0				2	10	2	32	32	0	0	356.2	4	3	0	0	0	0	0	0	1	1	1	1	2	4	C10		/hively/HTG_lab/earnings.php	0	0	0
Boston 2014	141211_1000	301000	301000	301009	N-experiment	0	4	20	20			8.653322	1.53994	0	20		0	1				1	9	1	0	28	0	0	108	12	0	0	0	0	0	0	0	1	1	1	0	1	4	C9		/hively/HTG_lab/earnings.php	0	0	0
Boston 2014	141211_1000	301000	301000	301009	P-experiment	1	9	20	0	10	0	8.653322	1.53994	0	20		0	1				1	9	3	24	14	10	0	593	3	33	0	0	0	0	0	0	1	1	1	1	1	4	C9		/hively/HTG_lab/earnings.php	0	0	0
Boston 2014	141211_1000	301000	301000	301007	N-experiment	0	2	10	20			8.653322	1.53994	1	24		0	0				1	7	1	0	36	0	0	70	4	0	0	0	0	0	0	0	1	1	1	0	1	4	C7		/hively/HTG_lab/earnings.php	0	0	0
Boston 2014	141211_1000	301000	301000	301007	N-experiment	0	5	20	20			8.653322	1.53994	1	24		0	0				1	7	1	0	32	0	0	175	3	0	0	0	0	0	0	0	1	1	1	0	1	4	C7		/hively/HTG_lab/earnings.php	0	0	0
Boston 2014	141211_1000	302000	302000	302002	N-experiment	0	7	20	20			8.653322	1.53994	0	21		0	0				2	2	3	0	22	0	0	149.2	4	0	0	0	0	0	0	0	1	1	1	0	2	4	C2		/hively/HTG_lab/earnings.php	0	0	0
Boston 2014	141211_1000	301000	301000	301001	P-experiment	1	7	20	20	0	0	8.653322	1.53994	1	20		1	1				1	1	2	32	32	0	0	529	3	5	0	0	0	0	0	0	1	1	1	1	1	4	C1		/hively/HTG_lab/earnings.php	0	0	0
Boston 2014	141211_1000	301000	301000	301001	P-experiment	1	3	15	20	0	5	8.653322	1.53994	1	20		1	1				1	1	2	35	20	0	5	401	6	4	0	0	0	0	0	0	1	1	1	1	1	4	C1		/hively/HTG_lab/earnings.php	0	0	0
Boston 2014	141211_1000	302000	302000	302008	N-experiment	0	8	10	20			8.653322	1.53994	1	21		0	0				2	8	1	0	32	0	0	276.2	4	0	0	0	0	0	0	0	1	1	1	0	2	4	C8		/hively/HTG_lab/earnings.php	0	0	0
Boston 2014	141211_1000	302000	302000	302011	N-experiment	0	2	10	14			8.653322	1.53994	1	18		0	1				2	11	3	0	27.6	0	0	64.6	6	0	0	0	0	0	0	0	1	1	1	0	2	4	C11		/hively/HTG_lab/earnings.php	0	0	0
Boston 2014	141211_1000	301000	301000	301009	N-experiment	0	5	20	20			8.653322	1.53994	0	20		0	1				1	9	1	0	32	0	0	140	15	0	0	0	0	0	0	0	1	1	1	0	1	4	C9		/hively/HTG_lab/earnings.php	0	0	0
Boston 2014	141211_1000	302000	302000	302008	N-experiment	0	10	0	10			8.653322	1.53994	1	21		0	0				2	8	4	0	24	0	0	326.2	4	0	0	0	0	0	0	0	1	1	1	0	2	4	C8		/hively/HTG_lab/earnings.php	0	0	0
Boston 2014	141211_1000	302000	302000	302010	P-experiment	1	8	20	20	0	0	8.653322	1.53994	0	23		0	0				2	10	1	32	32	0	0	484.2	3	4	0	0	0	0	0	0	1	1	1	1	2	4	C10		/hively/HTG_lab/earnings.php	0	0	0
Boston 2014	141211_1000	302000	302000	302002	P-experiment	1	9	20	20	0	0	8.653322	1.53994	0	21		0	0				2	2	4	32	32	0	0	476.2	5	5	0	0	0	0	0	0	1	1	1	1	2	4	C2		/hively/HTG_lab/earnings.php	0	0	0
Boston 2014	141211_1000	302000	302000	302002	P-experiment	1	4	20	20	0	0	8.653322	1.53994	0	21		0	0				2	2	2	32	32	0	0	316.2	4	5	0	0	0	0	0	0	1	1	1	1	2	4	C2		/hively/HTG_lab/earnings.php	0	0	0
Boston 2014	141211_1000	301000	301000	301001	N-experiment	0	10	0	10			8.653322	1.53994	1	20		1	1				1	1	2	0	24	0	0	294	4	0	0	0	0	0	0	0	1	1	1	0	1	4	C1		/hively/HTG_lab/earnings.php	0	0	0
Boston 2014	141211_1000	302000	302000	302010	P-experiment	1	9	20	20	0	0	8.653322	1.53994	0	23		0	0				2	10	1	32	32	0	0	516.2	3	2	0	0	0	0	0	0	1	1	1	1	2	4	C10		/hively/HTG_lab/earnings.php	0	0	0
Boston 2014	141211_1000	302000	302000	302008	P-experiment	1	3	20	20	0	0	8.653322	1.53994	1	21		0	0				2	8	4	32	32	0	0	416.2	5	8	0	0	0	0	0	0	1	1	1	1	2	4	C8		/hively/HTG_lab/earnings.php	0	0	0
Boston 2014	141211_1000	301000	301000	301007	P-experiment	1	1	15	20	0	4	8.653322	1.53994	1	24		0	0				1	7	2	35	23	0	4	367	5	11	0	0	0	0	0	0	1	1	1	1	1	4	C7		/hively/HTG_lab/earnings.php	0	0	0
Boston 2014	141211_1000	302000	302000	302010	N-experiment	0	5	17	10			8.653322	1.53994	0	23		0	0				2	10	2	0	23.8	0	0	126.8	4	0	0	0	0	0	0	0	1	1	1	0	2	4	C10		/hively/HTG_lab/earnings.php	0	0	0
Boston 2014	141211_1000	302000	302000	302008	N-experiment	0	2	0	20			8.653322	1.53994	1	21		0	0				2	8	1	0	37.6	0	0	69.6	9	0	0	0	0	0	0	0	1	1	1	0	2	4	C8		/hively/HTG_lab/earnings.php	0	0	0
Boston 2014	141211_1000	302000	302000	302002	P-experiment	1	10	20	20	0	0	8.653322	1.53994	0	21		0	0				2	2	3	32	32	0	0	508.2	4	5	0	0	0	0	0	0	1	1	1	1	2	4	C2		/hively/HTG_lab/earnings.php	0	0	0
Boston 2014	141211_1000	302000	302000	302010	N-experiment	0	2	14	20			8.653322	1.53994	0	23		0	0				2	10	1	0	23.6	0	0	45.6	5	0	0	0	0	0	0	0	1	1	1	0	2	4	C10		/hively/HTG_lab/earnings.php	0	0	0
Boston 2014	141211_1000	302000	302000	302010	P-experiment	1	9	20	20	0	0	8.653322	1.53994	0	23		0	0				2	10	2	32	32	0	0	516.2	3	2	0	0	0	0	0	0	1	1	1	1	2	4	C10		/hively/HTG_lab/earnings.php	0	0	0
Boston 2014	141211_1000	302000	302000	302008	P-experiment	1	2	20	0	5	0	8.653322	1.53994	1	21		0	0				2	8	3	18	10	8	0	384.2	4	13	0	0	0	0	0	0	1	1	1	1	2	4	C8		/hively/HTG_lab/earnings.php	0	0	0
Boston 2014	141211_1000	301000	301000	301009	N-experiment	0	9	0	20			8.653322	1.53994	0	20		0	1				1	9	1	0	44	0	0	280	11	0	0	0	0	0	0	0	1	1	1	0	1	4	C9		/hively/HTG_lab/earnings.php	0	0	0
Boston 2014	141211_1000	302000	302000	302002	N-experiment	0	10	0	10			8.653322	1.53994	0	21		0	0				2	2	4	0	24	0	0	211.2	4	0	0	0	0	0	0	0	1	1	1	0	2	4	C2		/hively/HTG_lab/earnings.php	0	0	0
Boston 2014	141211_1000	302000	302000	302002	P-experiment	1	5	20	20	0	0	8.653322	1.53994	0	21		0	0				2	2	4	32	32	0	0	348.2	3	5	0	0	0	0	0	0	1	1	1	1	2	4	C2		/hively/HTG_lab/earnings.php	0	0	0
Boston 2014	141211_1000	301000	301000	301001	P-experiment	1	10	0	20	0	20	8.653322	1.53994	1	20		1	1				1	1	2	44	0	0	20	585	3	8	0	0	0	0	0	0	1	1	1	1	1	4	C1		/hively/HTG_lab/earnings.php	0	0	0
Boston 2014	141211_1000	302000	302000	302011	P-experiment	1	7	20	20	0	0	8.653322	1.53994	1	18		0	1				2	11	3	32	31	1	0	514.2	4	7	0	0	0	0	0	0	1	1	1	1	2	4	C11		/hively/HTG_lab/earnings.php	0	0	0
Boston 2014	141211_1000	302000	302000	302002	P-experiment	1	7	20	20	0	0	8.653322	1.53994	0	21		0	0				2	2	4	32	32	0	0	412.2	10	6	0	0	0	0	0	0	1	1	1	1	2	4	C2		/hively/HTG_lab/earnings.php	0	0	0
Boston 2014	141211_1000	302000	302000	302002	N-experiment	0	1	20	20			8.653322	1.53994	0	21		0	0				2	2	3	0	22	0	0	22	8	0	0	0	0	0	0	0	1	1	1	0	2	4	C2		/hively/HTG_lab/earnings.php	0	0	0
Boston 2014	141211_1000	301000	301000	301001	P-experiment	1	8	20	20	0	0	8.653322	1.53994	1	20		1	1				1	1	4	32	32	0	0	561	5	7	0	0	0	0	0	0	1	1	1	1	1	4	C1		/hively/HTG_lab/earnings.php	0	0	0
Boston 2014	141211_1000	301000	301000	301009	P-experiment	1	2	20	20	0	0	8.653322	1.53994	0	20		0	1				1	9	3	32	32	0	0	390	4	5	0	0	0	0	0	0	1	1	1	1	1	4	C9		/hively/HTG_lab/earnings.php	0	0	0
Boston 2014	141211_1000	302000	302000	302008	N-experiment	0	8	10	5			8.653322	1.53994	1	21		0	0				2	8	4	0	32	0	0	276.2	4	0	0	0	0	0	0	0	1	1	1	0	2	4	C8		/hively/HTG_lab/earnings.php	0	0	0
Boston 2014	141211_1000	301000	301000	301009	P-experiment	1	7	20	20	0	0	8.653322	1.53994	0	20		0	1				1	9	3	32	32	0	0	547	10	3	0	0	0	0	0	0	1	1	1	1	1	4	C9		/hively/HTG_lab/earnings.php	0	0	0
Boston 2014	141211_1000	302000	302000	302008	N-experiment	0	6	0	18			8.653322	1.53994	1	21		0	0				2	8	3	0	38.4	0	0	207.2	3	0	0	0	0	0	0	0	1	1	1	0	2	4	C8		/hively/HTG_lab/earnings.php	0	0	0
Boston 2014	141211_1000	302000	302000	302008	P-experiment	1	3	20	20	0	0	8.653322	1.53994	1	21		0	0				2	8	1	32	32	0	0	416.2	5	8	0	0	0	0	0	0	1	1	1	1	2	4	C8		/hively/HTG_lab/earnings.php	0	0	0
Boston 2014	141211_1000	301000	301000	301007	N-experiment	0	3	15	20			8.653322	1.53994	1	24		0	0				1	7	1	0	35	0	0	105	4	0	0	0	0	0	0	0	1	1	1	0	1	4	C7		/hively/HTG_lab/earnings.php	0	0	0
Boston 2014	141211_1000	302000	302000	302011	P-experiment	1	9	20	20	0	0	8.653322	1.53994	1	18		0	1				2	11	2	32	32	0	0	578.2	22	6	0	0	0	0	0	0	1	1	1	1	2	4	C11		/hively/HTG_lab/earnings.php	0	0	0
Boston 2014	141211_1000	302000	302000	302002	N-experiment	0	5	20	17			8.653322	1.53994	0	21		0	0				2	2	3	0	20.8	0	0	108.8	6	0	0	0	0	0	0	0	1	1	1	0	2	4	C2		/hively/HTG_lab/earnings.php	0	0	0
Boston 2014	141211_1000	301000	301000	301003	N-experiment	0	3	20	20			8.653322	1.53994	1	22		0	0				1	3	4	0	30	0	0	85	4	0	0	0	0	0	0	0	1	1	1	0	1	4	C3		/hively/HTG_lab/earnings.php	0	0	0
Boston 2014	141211_1000	302000	302000	302011	P-experiment	1	1	5	10	2	2	8.653322	1.53994	1	18		0	1				2	11	2	37	25	6	2	348.2	8	7	0	0	0	0	0	0	1	1	1	1	2	4	C11		/hively/HTG_lab/earnings.php	0	0	0
Boston 2014	141211_1000	302000	302000	302002	P-experiment	1	9	20	20	0	0	8.653322	1.53994	0	21		0	0				2	2	2	32	32	0	0	476.2	5	5	0	0	0	0	0	0	1	1	1	1	2	4	C2		/hively/HTG_lab/earnings.php	0	0	0
Boston 2014	141211_1000	301000	301000	301003	N-experiment	0	2	15	20			8.653322	1.53994	1	22		0	0				1	3	4	0	31	0	0	55	14	0	0	0	0	0	0	0	1	1	1	0	1	4	C3		/hively/HTG_lab/earnings.php	0	0	0
Boston 2014	141211_1000	301000	301000	301001	N-experiment	0	6	20	20			8.653322	1.53994	1	20		1	1				1	1	4	0	32	0	0	182	5	0	0	0	0	0	0	0	1	1	1	0	1	4	C1		/hively/HTG_lab/earnings.php	0	0	0
Boston 2014	141211_1000	301000	301000	301003	P-experiment	1	2	20	20	0	0	8.653322	1.53994	1	22		0	0				1	3	4	32	32	0	0	363	5	7	0	0	0	0	0	0	1	1	1	1	1	4	C3		/hively/HTG_lab/earnings.php	0	0	0
Boston 2014	141211_1000	302000	302000	302010	P-experiment	1	8	20	20	0	0	8.653322	1.53994	0	23		0	0				2	10	2	32	32	0	0	484.2	3	4	0	0	0	0	0	0	1	1	1	1	2	4	C10		/hively/HTG_lab/earnings.php	0	0	0
Boston 2014	141211_1000	302000	302000	302011	N-experiment	0	2	10	20			8.653322	1.53994	1	18		0	1				2	11	1	0	27.6	0	0	64.6	6	0	0	0	0	0	0	0	1	1	1	0	2	4	C11		/hively/HTG_lab/earnings.php	0	0	0
Boston 2014	141211_1000	301000	301000	301003	N-experiment	0	1	20	20			8.653322	1.53994	1	22		0	0				1	3	4	0	24	0	0	24	31	0	0	0	0	0	0	0	1	1	1	0	1	4	C3		/hively/HTG_lab/earnings.php	0	0	0
Boston 2014	141211_1000	302000	302000	302008	P-experiment	1	4	20	20	0	0	8.653322	1.53994	1	21		0	0				2	8	4	32	32	0	0	448.2	4	10	0	0	0	0	0	0	1	1	1	1	2	4	C8		/hively/HTG_lab/earnings.php	0	0	0
Boston 2014	141211_1000	301000	301000	301001	N-experiment	0	7	20	20			8.653322	1.53994	1	20		1	1				1	1	3	0	32	0	0	214	4	0	0	0	0	0	0	0	1	1	1	0	1	4	C1		/hively/HTG_lab/earnings.php	0	0	0
Boston 2014	141211_1000	301000	301000	301001	P-experiment	1	5	20	20	0	0	8.653322	1.53994	1	20		1	1				1	1	3	32	32	0	0	465	3	4	0	0	0	0	0	0	1	1	1	1	1	4	C1		/hively/HTG_lab/earnings.php	0	0	0
Boston 2014	141211_1000	302000	302000	302010	N-experiment	0	8	20	5			8.653322	1.53994	0	23		0	0				2	10	4	0	22	0	0	191.2	5	0	0	0	0	0	0	0	1	1	1	0	2	4	C10		/hively/HTG_lab/earnings.php	0	0	0
Boston 2014	141211_1000	302000	302000	302008	N-experiment	0	4	15	20			8.653322	1.53994	1	21		0	0				2	8	1	0	33.4	0	0	138	6	0	0	0	0	0	0	0	1	1	1	0	2	4	C8		/hively/HTG_lab/earnings.php	0	0	0
Boston 2014	141211_1000	301000	301000	301009	N-experiment	0	9	0	20			8.653322	1.53994	0	20		0	1				1	9	3	0	44	0	0	280	11	0	0	0	0	0	0	0	1	1	1	0	1	4	C9		/hively/HTG_lab/earnings.php	0	0	0
Boston 2014	141211_1000	302000	302000	302010	N-experiment	0	10	0	0			8.653322	1.53994	0	23		0	0				2	10	1	0	24	0	0	251.2	3	0	0	0	0	0	0	0	1	1	1	0	2	4	C10		/hively/HTG_lab/earnings.php	0	0	0
Boston 2014	141211_1000	302000	302000	302011	P-experiment	1	7	20	20	1	0	8.653322	1.53994	1	18		0	1				2	11	2	32	31	1	0	514.2	4	7	0	0	0	0	0	0	1	1	1	1	2	4	C11		/hively/HTG_lab/earnings.php	0	0	0
Boston 2014	141211_1000	301000	301000	301009	N-experiment	0	2	20	15			8.653322	1.53994	0	20		0	1				1	9	2	0	26	0	0	50	5	0	0	0	0	0	0	0	1	1	1	0	1	4	C9		/hively/HTG_lab/earnings.php	0	0	0
Boston 2014	141211_1000	302000	302000	302010	N-experiment	0	1	20	10			8.653322	1.53994	0	23		0	0				2	10	2	0	22	0	0	22	18	0	0	0	0	0	0	0	1	1	1	0	2	4	C10		/hively/HTG_lab/earnings.php	0	0	0
Boston 2014	141211_1000	301000	301000	301007	N-experiment	0	5	20	20			8.653322	1.53994	1	24		0	0				1	7	2	0	32	0	0	175	3	0	0	0	0	0	0	0	1	1	1	0	1	4	C7		/hively/HTG_lab/earnings.php	0	0	0
Boston 2014	141211_1000	301000	301000	301001	N-experiment	0	2	20	10			8.653322	1.53994	1	20		1	1				1	1	3	0	26	0	0	60	4	0	0	0	0	0	0	0	1	1	1	0	1	4	C1		/hively/HTG_lab/earnings.php	0	0	0
Boston 2014	141211_1000	301000	301000	301007	P-experiment	1	4	20	20	0	0	8.653322	1.53994	1	24		0	0				1	7	2	32	32	0	0	461	3	4	0	0	0	0	0	0	1	1	1	1	1	4	C7		/hively/HTG_lab/earnings.php	0	0	0
Boston 2014	141211_1000	301000	301000	301003	P-experiment	1	1	20	15	3	0	8.653322	1.53994	1	22		0	0				1	3	3	30	27	3	0	331	16	14	0	0	0	0	0	0	1	1	1	1	1	4	C3		/hively/HTG_lab/earnings.php	0	0	0
Boston 2014	141211_1000	301000	301000	301007	P-experiment	1	9	0	20	0	10	8.653322	1.53994	1	24		0	0				1	7	1	44	14	0	10	603	2	3	0	0	0	0	0	0	1	1	1	1	1	4	C7		/hively/HTG_lab/earnings.php	0	0	0
Boston 2014	141211_1000	302000	302000	302002	P-experiment	1	8	20	20	0	0	8.653322	1.53994	0	21		0	0				2	2	3	32	32	0	0	444.2	5	7	0	0	0	0	0	0	1	1	1	1	2	4	C2		/hively/HTG_lab/earnings.php	0	0	0
Boston 2014	141211_1000	302000	302000	302011	N-experiment	0	7	10	20			8.653322	1.53994	1	18		0	1				2	11	1	0	32	0	0	221.2	6	0	0	0	0	0	0	0	1	1	1	0	2	4	C11		/hively/HTG_lab/earnings.php	0	0	0
Boston 2014	141211_1000	301000	301000	301003	P-experiment	1	4	20	20	0	0	8.653322	1.53994	1	22		0	0				1	3	4	32	32	0	0	421	5	4	0	0	0	0	0	0	1	1	1	1	1	4	C3		/hively/HTG_lab/earnings.php	0	0	0
Boston 2014	141211_1000	301000	301000	301001	N-experiment	0	1	10	20			8.653322	1.53994	1	20		1	1				1	1	2	0	34	0	0	34	4	0	0	0	0	0	0	0	1	1	1	0	1	4	C1		/hively/HTG_lab/earnings.php	0	0	0
Boston 2014	141211_1000	302000	302000	302011	N-experiment	0	4	20	20			8.653322	1.53994	1	18		0	1				2	11	1	0	28.4	0	0	123	6	0	0	0	0	0	0	0	1	1	1	0	2	4	C11		/hively/HTG_lab/earnings.php	0	0	0
Boston 2014	141211_1000	302000	302000	302010	N-experiment	0	4	16	20			8.653322	1.53994	0	23		0	0				2	10	4	0	32.4	0	0	103	4	0	0	0	0	0	0	0	1	1	1	0	2	4	C10		/hively/HTG_lab/earnings.php	0	0	0
Boston 2014	141211_1000	301000	301000	301001	P-experiment	1	9	20	20	0	0	8.653322	1.53994	1	20		1	1				1	1	2	24	24	0	0	585	6	9	0	0	0	0	0	0	1	1	1	1	1	4	C1		/hively/HTG_lab/earnings.php	0	0	0
Boston 2014	141211_1000	302000	302000	302010	P-experiment	1	7	20	20	0	0	8.653322	1.53994	0	23		0	0				2	10	4	32	32	0	0	452.2	4	5	0	0	0	0	0	0	1	1	1	1	2	4	C10		/hively/HTG_lab/earnings.php	0	0	0
Boston 2014	141211_1000	301000	301000	301001	P-experiment	1	1	20	20	0	0	8.653322	1.53994	1	20		1	1				1	1	4	30	30	0	0	349	7	8	0	0	0	0	0	0	1	1	1	1	1	4	C1		/hively/HTG_lab/earnings.php	0	0	0
Boston 2014	141211_1000	302000	302000	302008	N-experiment	0	7	5	10			8.653322	1.53994	1	21		0	0				2	8	4	0	37	0	0	244.2	4	0	0	0	0	0	0	0	1	1	1	0	2	4	C8		/hively/HTG_lab/earnings.php	0	0	0
Boston 2014	141211_1000	302000	302000	302002	N-experiment	0	4	20	20			8.653322	1.53994	0	21		0	0				2	2	4	0	28.4	0	0	88	8	0	0	0	0	0	0	0	1	1	1	0	2	4	C2		/hively/HTG_lab/earnings.php	0	0	0
Boston 2014	141211_1000	301000	301000	301003	P-experiment	1	10	20	20	0	0	8.653322	1.53994	1	22		0	0				1	3	3	24	14	10	0	587	8	13	0	0	0	0	0	0	1	1	1	1	1	4	C3		/hively/HTG_lab/earnings.php	0	0	0
Boston 2014	141211_1000	301000	301000	301003	N-experiment	0	9	20	0			8.653322	1.53994	1	22		0	0				1	3	4	0	24	0	0	265	3	0	0	0	0	0	0	0	1	1	1	0	1	4	C3		/hively/HTG_lab/earnings.php	0	0	0
Boston 2014	141211_1000	301000	301000	301009	P-experiment	1	6	20	20	0	0	8.653322	1.53994	0	20		0	1				1	9	3	32	32	0	0	515	3	3	0	0	0	0	0	0	1	1	1	1	1	4	C9		/hively/HTG_lab/earnings.php	0	0	0
Boston 2014	141211_1000	301000	301000	301009	P-experiment	1	3	20	15	1	0	8.653322	1.53994	0	20		0	1				1	9	1	30	29	1	0	419	3	26	0	0	0	0	0	0	1	1	1	1	1	4	C9		/hively/HTG_lab/earnings.php	0	0	0
Boston 2014	141211_1000	301000	301000	301007	P-experiment	1	5	20	20	0	0	8.653322	1.53994	1	24		0	0				1	7	1	32	32	0	0	493	4	4	0	0	0	0	0	0	1	1	1	1	1	4	C7		/hively/HTG_lab/earnings.php	0	0	0
Boston 2014	141211_1000	302000	302000	302008	N-experiment	0	5	10	5			8.653322	1.53994	1	21		0	0				2	8	4	0	30.8	0	0	168.8	7	0	0	0	0	0	0	0	1	1	1	0	2	4	C8		/hively/HTG_lab/earnings.php	0	0	0
Boston 2014	141211_1000	301000	301000	301009	P-experiment	1	7	20	20	0	0	8.653322	1.53994	0	20		0	1				1	9	1	32	32	0	0	547	10	3	0	0	0	0	0	0	1	1	1	1	1	4	C9		/hively/HTG_lab/earnings.php	0	0	0
Boston 2014	141211_1000	301000	301000	301009	P-experiment	1	8	20	20	0	0	8.653322	1.53994	0	20		0	1				1	9	3	32	32	0	0	579	9	3	0	0	0	0	0	0	1	1	1	1	1	4	C9		/hively/HTG_lab/earnings.php	0	0	0
Boston 2014	141211_1000	302000	302000	302010	N-experiment	0	4	16	20			8.653322	1.53994	0	23		0	0				2	10	1	0	32.4	0	0	103	4	0	0	0	0	0	0	0	1	1	1	0	2	4	C10		/hively/HTG_lab/earnings.php	0	0	0
Boston 2014	141211_1000	302000	302000	302011	N-experiment	0	8	5	10			8.653322	1.53994	1	18		0	1				2	11	2	0	37	0	0	258.2	9	0	0	0	0	0	0	0	1	1	1	0	2	4	C11		/hively/HTG_lab/earnings.php	0	0	0
Boston 2014	141211_1000	302000	302000	302011	N-experiment	0	10	10	0			8.653322	1.53994	1	18		0	1				2	11	1	0	14	0	0	298.2	4	0	0	0	0	0	0	0	1	1	1	0	2	4	C11		/hively/HTG_lab/earnings.php	0	0	0
Boston 2014	141211_1000	301000	301000	301003	N-experiment	0	10	10	0			8.653322	1.53994	1	22		0	0				1	3	1	0	14	0	0	279	5	0	0	0	0	0	0	0	1	1	1	0	1	4	C3		/hively/HTG_lab/earnings.php	0	0	0
Boston 2014	141211_1000	302000	302000	302010	P-experiment	1	1	20	5	0	2	8.653322	1.53994	0	23		0	0				2	10	4	22	16	0	2	292.2	6	5	0	0	0	0	0	0	1	1	1	1	2	4	C10		/hively/HTG_lab/earnings.php	0	0	0
Boston 2014	141211_1000	301000	301000	301007	N-experiment	0	1	10	10			8.653322	1.53994	1	24		0	0				1	7	1	0	34	0	0	34	9	0	0	0	0	0	0	0	1	1	1	0	1	4	C7		/hively/HTG_lab/earnings.php	0	0	0
Boston 2014	141211_1000	302000	302000	302010	N-experiment	0	9	0	10			8.653322	1.53994	0	23		0	0				2	10	2	0	36	0	0	227.2	3	0	0	0	0	0	0	0	1	1	1	0	2	4	C10		/hively/HTG_lab/earnings.php	0	0	0
Boston 2014	141211_1000	302000	302000	302002	P-experiment	1	9	20	20	0	0	8.653322	1.53994	0	21		0	0				2	2	3	32	32	0	0	476.2	5	5	0	0	0	0	0	0	1	1	1	1	2	4	C2		/hively/HTG_lab/earnings.php	0	0	0
Boston 2014	141211_1000	301000	301000	301003	N-experiment	0	7	20	20			8.653322	1.53994	1	22		0	0				1	3	4	0	32	0	0	209	4	0	0	0	0	0	0	0	1	1	1	0	1	4	C3		/hively/HTG_lab/earnings.php	0	0	0
Boston 2014	141211_1000	302000	302000	302002	N-experiment	0	7	20	10			8.653322	1.53994	0	21		0	0				2	2	4	0	22	0	0	149.2	4	0	0	0	0	0	0	0	1	1	1	0	2	4	C2		/hively/HTG_lab/earnings.php	0	0	0
Boston 2014	141211_1000	302000	302000	302010	N-experiment	0	6	18	8			8.653322	1.53994	0	23		0	0				2	10	4	0	20.4	0	0	147.2	4	0	0	0	0	0	0	0	1	1	1	0	2	4	C10		/hively/HTG_lab/earnings.php	0	0	0
Boston 2014	141211_1000	301000	301000	301007	P-experiment	1	9	0	20	0	10	8.653322	1.53994	1	24		0	0				1	7	4	44	14	0	10	603	2	3	0	0	0	0	0	0	1	1	1	1	1	4	C7		/hively/HTG_lab/earnings.php	0	0	0
Boston 2014	141211_1000	301000	301000	301001	P-experiment	1	8	20	20	0	0	8.653322	1.53994	1	20		1	1				1	1	2	32	32	0	0	561	5	7	0	0	0	0	0	0	1	1	1	1	1	4	C1		/hively/HTG_lab/earnings.php	0	0	0
Boston 2014	141211_1000	301000	301000	301003	P-experiment	1	1	20	20	0	0	8.653322	1.53994	1	22		0	0				1	3	1	30	27	3	0	331	16	14	0	0	0	0	0	0	1	1	1	1	1	4	C3		/hively/HTG_lab/earnings.php	0	0	0
Boston 2014	141211_1000	302000	302000	302008	N-experiment	0	3	5	20			8.653322	1.53994	1	21		0	0				2	8	1	0	35	0	0	104.6	7	0	0	0	0	0	0	0	1	1	1	0	2	4	C8		/hively/HTG_lab/earnings.php	0	0	0
Boston 2014	141211_1000	301000	301000	301007	N-experiment	0	9	20	0			8.653322	1.53994	1	24		0	0				1	7	4	0	24	0	0	295	4	0	0	0	0	0	0	0	1	1	1	0	1	4	C7		/hively/HTG_lab/earnings.php	0	0	0
Boston 2014	141211_1000	301000	301000	301009	N-experiment	0	7	20	20			8.653322	1.53994	0	20		0	1				1	9	3	0	32	0	0	204	4	0	0	0	0	0	0	0	1	1	1	0	1	4	C9		/hively/HTG_lab/earnings.php	0	0	0
Boston 2014	141211_1000	302000	302000	302010	P-experiment	1	7	20	20	0	0	8.653322	1.53994	0	23		0	0				2	10	2	32	32	0	0	452.2	4	5	0	0	0	0	0	0	1	1	1	1	2	4	C10		/hively/HTG_lab/earnings.php	0	0	0
Boston 2014	141211_1000	301000	301000	301001	N-experiment	0	8	20	20			8.653322	1.53994	1	20		1	1				1	1	3	0	32	0	0	246	4	0	0	0	0	0	0	0	1	1	1	0	1	4	C1		/hively/HTG_lab/earnings.php	0	0	0
Boston 2014	141211_1000	302000	302000	302002	N-experiment	0	8	20	10			8.653322	1.53994	0	21		0	0				2	2	2	0	22	0	0	171.2	4	0	0	0	0	0	0	0	1	1	1	0	2	4	C2		/hively/HTG_lab/earnings.php	0	0	0
Boston 2014	141211_1000	302000	302000	302010	N-experiment	0	3	15	10			8.653322	1.53994	0	23		0	0				2	10	4	0	25	0	0	70.6	5	0	0	0	0	0	0	0	1	1	1	0	2	4	C10		/hively/HTG_lab/earnings.php	0	0	0
Boston 2014	141211_1000	301000	301000	301003	N-experiment	0	2	15	10			8.653322	1.53994	1	22		0	0				1	3	3	0	31	0	0	55	14	0	0	0	0	0	0	0	1	1	1	0	1	4	C3		/hively/HTG_lab/earnings.php	0	0	0
Boston 2014	141211_1000	301000	301000	301009	P-experiment	1	5	20	20	0	0	8.653322	1.53994	0	20		0	1				1	9	3	32	32	0	0	483	4	4	0	0	0	0	0	0	1	1	1	1	1	4	C9		/hively/HTG_lab/earnings.php	0	0	0
Boston 2014	141211_1000	301000	301000	301003	N-experiment	0	7	20	20			8.653322	1.53994	1	22		0	0				1	3	1	0	32	0	0	209	4	0	0	0	0	0	0	0	1	1	1	0	1	4	C3		/hively/HTG_lab/earnings.php	0	0	0
Boston 2014	141211_1000	301000	301000	301001	P-experiment	1	7	20	20	0	0	8.653322	1.53994	1	20		1	1				1	1	4	32	32	0	0	529	3	5	0	0	0	0	0	0	1	1	1	1	1	4	C1		/hively/HTG_lab/earnings.php	0	0	0
Boston 2014	141211_1000	301000	301000	301001	P-experiment	1	2	20	20	0	0	8.653322	1.53994	1	20		1	1				1	1	4	32	32	0	0	381	6	4	0	0	0	0	0	0	1	1	1	1	1	4	C1		/hively/HTG_lab/earnings.php	0	0	0
Boston 2014	141211_1000	302000	302000	302010	N-experiment	0	2	14	10			8.653322	1.53994	0	23		0	0				2	10	4	0	23.6	0	0	45.6	5	0	0	0	0	0	0	0	1	1	1	0	2	4	C10		/hively/HTG_lab/earnings.php	0	0	0
Boston 2014	141211_1000	302000	302000	302011	P-experiment	1	8	20	20	0	0	8.653322	1.53994	1	18		0	1				2	11	2	32	32	0	0	546.2	6	10	0	0	0	0	0	0	1	1	1	1	2	4	C11		/hively/HTG_lab/earnings.php	0	0	0
Boston 2014	141211_1000	301000	301000	301009	N-experiment	0	3	20	20			8.653322	1.53994	0	20		0	1				1	9	1	0	30	0	0	80	4	0	0	0	0	0	0	0	1	1	1	0	1	4	C9		/hively/HTG_lab/earnings.php	0	0	0
Boston 2014	141211_1000	301000	301000	301003	N-experiment	0	5	20	20			8.653322	1.53994	1	22		0	0				1	3	1	0	32	0	0	145	11	0	0	0	0	0	0	0	1	1	1	0	1	4	C3		/hively/HTG_lab/earnings.php	0	0	0
Boston 2014	141211_1000	301000	301000	301001	P-experiment	1	9	20	20	0	0	8.653322	1.53994	1	20		1	1				1	1	4	24	24	0	0	585	6	9	0	0	0	0	0	0	1	1	1	1	1	4	C1		/hively/HTG_lab/earnings.php	0	0	0
Boston 2014	141211_1000	302000	302000	302008	P-experiment	1	9	20	20	0	0	8.653322	1.53994	1	21		0	0				2	8	1	32	32	0	0	605.2	5	9	0	0	0	0	0	0	1	1	1	1	2	4	C8		/hively/HTG_lab/earnings.php	0	0	0
Boston 2014	141211_1000	301000	301000	301001	N-experiment	0	9	20	20			8.653322	1.53994	1	20		1	1				1	1	3	0	24	0	0	270	3	0	0	0	0	0	0	0	1	1	1	0	1	4	C1		/hively/HTG_lab/earnings.php	0	0	0
Boston 2014	141211_1000	301000	301000	301007	P-experiment	1	3	20	20	0	0	8.653322	1.53994	1	24		0	0				1	7	4	30	30	0	0	429	3	4	0	0	0	0	0	0	1	1	1	1	1	4	C7		/hively/HTG_lab/earnings.php	0	0	0
Boston 2014	141211_1000	302000	302000	302002	P-experiment	1	8	20	20	0	0	8.653322	1.53994	0	21		0	0				2	2	4	32	32	0	0	444.2	5	7	0	0	0	0	0	0	1	1	1	1	2	4	C2		/hively/HTG_lab/earnings.php	0	0	0
Boston 2014	141211_1000	301000	301000	301009	P-experiment	1	1	20	20	0	0	8.653322	1.53994	0	20		0	1				1	9	1	30	29	1	0	358	5	20	0	0	0	0	0	0	1	1	1	1	1	4	C9		/hively/HTG_lab/earnings.php	0	0	0
Boston 2014	141211_1000	301000	301000	301001	N-experiment	0	4	20	10			8.653322	1.53994	1	20		1	1				1	1	3	0	28	0	0	118	4	0	0	0	0	0	0	0	1	1	1	0	1	4	C1		/hively/HTG_lab/earnings.php	0	0	0
Boston 2014	141211_1000	302000	302000	302011	N-experiment	0	7	10	20			8.653322	1.53994	1	18		0	1				2	11	3	0	32	0	0	221.2	6	0	0	0	0	0	0	0	1	1	1	0	2	4	C11		/hively/HTG_lab/earnings.php	0	0	0
Boston 2014	141211_1000	302000	302000	302011	N-experiment	0	9	10	20			8.653322	1.53994	1	18		0	1				2	11	1	0	26	0	0	284.2	5	0	0	0	0	0	0	0	1	1	1	0	2	4	C11		/hively/HTG_lab/earnings.php	0	0	0
Boston 2014	141211_1000	301000	301000	301007	P-experiment	1	8	20	20	0	0	8.653322	1.53994	1	24		0	0				1	7	1	32	32	0	0	589	3	3	0	0	0	0	0	0	1	1	1	1	1	4	C7		/hively/HTG_lab/earnings.php	0	0	0
Boston 2014	141211_1000	302000	302000	302010	P-experiment	1	6	20	20	0	0	8.653322	1.53994	0	23		0	0				2	10	2	32	32	0	0	420.2	3	6	0	0	0	0	0	0	1	1	1	1	2	4	C10		/hively/HTG_lab/earnings.php	0	0	0
Boston 2014	141211_1000	301000	301000	301007	N-experiment	0	7	20	20			8.653322	1.53994	1	24		0	0				1	7	1	0	32	0	0	239	2	0	0	0	0	0	0	0	1	1	1	0	1	4	C7		/hively/HTG_lab/earnings.php	0	0	0
Boston 2014	141211_1000	302000	302000	302008	N-experiment	0	2	0	10			8.653322	1.53994	1	21		0	0				2	8	4	0	37.6	0	0	69.6	9	0	0	0	0	0	0	0	1	1	1	0	2	4	C8		/hively/HTG_lab/earnings.php	0	0	0
Boston 2014	141211_1000	301000	301000	301003	N-experiment	0	6	20	20			8.653322	1.53994	1	22		0	0				1	3	4	0	32	0	0	177	3	0	0	0	0	0	0	0	1	1	1	0	1	4	C3		/hively/HTG_lab/earnings.php	0	0	0
Boston 2014	141211_1000	302000	302000	302011	P-experiment	1	2	5	20	0	8	8.653322	1.53994	1	18		0	1				2	11	2	33	7	2	8	355.2	6	14	0	0	0	0	0	0	1	1	1	1	2	4	C11		/hively/HTG_lab/earnings.php	0	0	0
Boston 2014	141211_1000	301000	301000	301001	P-experiment	1	6	20	20	0	0	8.653322	1.53994	1	20		1	1				1	1	4	32	32	0	0	497	4	7	0	0	0	0	0	0	1	1	1	1	1	4	C1		/hively/HTG_lab/earnings.php	0	0	0
Boston 2014	141211_1000	301000	301000	301007	N-experiment	0	2	10	20			8.653322	1.53994	1	24		0	0				1	7	4	0	36	0	0	70	4	0	0	0	0	0	0	0	1	1	1	0	1	4	C7		/hively/HTG_lab/earnings.php	0	0	0
Boston 2014	141211_1000	301000	301000	301007	N-experiment	0	10	0	0			8.653322	1.53994	1	24		0	0				1	7	1	0	24	0	0	319	3	0	0	0	0	0	0	0	1	1	1	0	1	4	C7		/hively/HTG_lab/earnings.php	0	0	0
Boston 2014	141211_1000	301000	301000	301001	N-experiment	0	2	20	15			8.653322	1.53994	1	20		1	1				1	1	2	0	26	0	0	60	4	0	0	0	0	0	0	0	1	1	1	0	1	4	C1		/hively/HTG_lab/earnings.php	0	0	0
Boston 2014	141211_1000	301000	301000	301007	N-experiment	0	10	0	10			8.653322	1.53994	1	24		0	0				1	7	2	0	24	0	0	319	3	0	0	0	0	0	0	0	1	1	1	0	1	4	C7		/hively/HTG_lab/earnings.php	0	0	0
Boston 2014	141211_1000	301000	301000	301007	N-experiment	0	4	10	20			8.653322	1.53994	1	24		0	0				1	7	2	0	38	0	0	143	4	0	0	0	0	0	0	0	1	1	1	0	1	4	C7		/hively/HTG_lab/earnings.php	0	0	0
Boston 2014	141211_1000	301000	301000	301001	N-experiment	0	8	20	20			8.653322	1.53994	1	20		1	1				1	1	4	0	32	0	0	246	4	0	0	0	0	0	0	0	1	1	1	0	1	4	C1		/hively/HTG_lab/earnings.php	0	0	0
Boston 2014	141211_1000	302000	302000	302008	P-experiment	1	2	20	5	3	0	8.653322	1.53994	1	21		0	0				2	8	4	18	10	8	0	384.2	4	13	0	0	0	0	0	0	1	1	1	1	2	4	C8		/hively/HTG_lab/earnings.php	0	0	0
Boston 2014	141211_1000	301000	301000	301003	P-experiment	1	9	20	20	0	0	8.653322	1.53994	1	22		0	0				1	3	4	24	24	0	0	573	3	3	0	0	0	0	0	0	1	1	1	1	1	4	C3		/hively/HTG_lab/earnings.php	0	0	0
Boston 2014	141211_1000	302000	302000	302011	P-experiment	1	5	20	20	0	0	8.653322	1.53994	1	18		0	1				2	11	2	32	32	0	0	451.2	4	5	0	0	0	0	0	0	1	1	1	1	2	4	C11		/hively/HTG_lab/earnings.php	0	0	0
Boston 2014	141211_1000	302000	302000	302011	N-experiment	0	8	5	20			8.653322	1.53994	1	18		0	1				2	11	1	0	37	0	0	258.2	9	0	0	0	0	0	0	0	1	1	1	0	2	4	C11		/hively/HTG_lab/earnings.php	0	0	0
Boston 2014	141211_1000	301000	301000	301007	N-experiment	0	8	20	20			8.653322	1.53994	1	24		0	0				1	7	2	0	32	0	0	271	3	0	0	0	0	0	0	0	1	1	1	0	1	4	C7		/hively/HTG_lab/earnings.php	0	0	0
Boston 2014	141211_1000	301000	301000	301007	P-experiment	1	8	20	20	0	0	8.653322	1.53994	1	24		0	0				1	7	2	32	32	0	0	589	3	3	0	0	0	0	0	0	1	1	1	1	1	4	C7		/hively/HTG_lab/earnings.php	0	0	0
Boston 2014	141211_1000	301000	301000	301001	N-experiment	0	1	10	20			8.653322	1.53994	1	20		1	1				1	1	4	0	34	0	0	34	4	0	0	0	0	0	0	0	1	1	1	0	1	4	C1		/hively/HTG_lab/earnings.php	0	0	0
Boston 2014	141211_1000	302000	302000	302002	N-experiment	0	10	0	0			8.653322	1.53994	0	21		0	0				2	2	2	0	24	0	0	211.2	4	0	0	0	0	0	0	0	1	1	1	0	2	4	C2		/hively/HTG_lab/earnings.php	0	0	0
Boston 2014	141211_1000	302000	302000	302011	P-experiment	1	4	20	20	0	0	8.653322	1.53994	1	18		0	1				2	11	1	32	32	0	0	419.2	5	5	0	0	0	0	0	0	1	1	1	1	2	4	C11		/hively/HTG_lab/earnings.php	0	0	0
Boston 2014	141211_1000	302000	302000	302002	P-experiment	1	2	20	5	5	0	8.653322	1.53994	0	21		0	0				2	2	4	18	3	15	0	252.2	13	12	0	0	0	0	0	0	1	1	1	1	2	4	C2		/hively/HTG_lab/earnings.php	0	0	0
Boston 2014	141211_1000	302000	302000	302002	P-experiment	1	1	20	10	1	2	8.653322	1.53994	0	21		0	0				2	2	2	22	13	3	2	249.2	5	22	0	0	0	0	0	0	1	1	1	1	2	4	C2		/hively/HTG_lab/earnings.php	0	0	0
Boston 2014	141211_1000	301000	301000	301001	N-experiment	0	10	0	0			8.653322	1.53994	1	20		1	1				1	1	4	0	24	0	0	294	4	0	0	0	0	0	0	0	1	1	1	0	1	4	C1		/hively/HTG_lab/earnings.php	0	0	0
Boston 2014	141211_1000	301000	301000	301001	P-experiment	1	3	15	20	0	5	8.653322	1.53994	1	20		1	1				1	1	4	35	20	0	5	401	6	4	0	0	0	0	0	0	1	1	1	1	1	4	C1		/hively/HTG_lab/earnings.php	0	0	0
Boston 2014	141211_1000	302000	302000	302008	N-experiment	0	1	10	20			8.653322	1.53994	1	21		0	0				2	8	1	0	32	0	0	32	12	0	0	0	0	0	0	0	1	1	1	0	2	4	C8		/hively/HTG_lab/earnings.php	0	0	0
Boston 2014	141211_1000	302000	302000	302008	N-experiment	0	6	0	8			8.653322	1.53994	1	21		0	0				2	8	4	0	38.4	0	0	207.2	3	0	0	0	0	0	0	0	1	1	1	0	2	4	C8		/hively/HTG_lab/earnings.php	0	0	0
Boston 2014	141211_1000	301000	301000	301007	N-experiment	0	5	20	20			8.653322	1.53994	1	24		0	0				1	7	4	0	32	0	0	175	3	0	0	0	0	0	0	0	1	1	1	0	1	4	C7		/hively/HTG_lab/earnings.php	0	0	0
Boston 2014	141211_1000	301000	301000	301007	P-experiment	1	10	20	0	0	0	8.653322	1.53994	1	24		0	0				1	7	1	24	24	0	0	627	4	5	0	0	0	0	0	0	1	1	1	1	1	4	C7		/hively/HTG_lab/earnings.php	0	0	0
Boston 2014	141211_1000	301000	301000	301009	P-experiment	1	5	20	20	0	0	8.653322	1.53994	0	20		0	1				1	9	2	32	32	0	0	483	4	4	0	0	0	0	0	0	1	1	1	1	1	4	C9		/hively/HTG_lab/earnings.php	0	0	0
Boston 2014	141211_1000	302000	302000	302008	N-experiment	0	3	5	15			8.653322	1.53994	1	21		0	0				2	8	3	0	35	0	0	104.6	7	0	0	0	0	0	0	0	1	1	1	0	2	4	C8		/hively/HTG_lab/earnings.php	0	0	0
Boston 2014	141211_1000	301000	301000	301009	P-experiment	1	3	20	20	0	0	8.653322	1.53994	0	20		0	1				1	9	2	30	29	1	0	419	3	26	0	0	0	0	0	0	1	1	1	1	1	4	C9		/hively/HTG_lab/earnings.php	0	0	0
Boston 2014	141211_1000	301000	301000	301001	N-experiment	0	5	20	20			8.653322	1.53994	1	20		1	1				1	1	3	0	32	0	0	150	4	0	0	0	0	0	0	0	1	1	1	0	1	4	C1		/hively/HTG_lab/earnings.php	0	0	0
Boston 2014	141211_1000	301000	301000	301009	N-experiment	0	10	0	10			8.653322	1.53994	0	20		0	1				1	9	2	0	24	0	0	304	3	0	0	0	0	0	0	0	1	1	1	0	1	4	C9		/hively/HTG_lab/earnings.php	0	0	0
Boston 2014	141211_1000	301000	301000	301007	P-experiment	1	10	20	20	0	0	8.653322	1.53994	1	24		0	0				1	7	2	24	24	0	0	627	4	5	0	0	0	0	0	0	1	1	1	1	1	4	C7		/hively/HTG_lab/earnings.php	0	0	0
Boston 2014	141211_1000	301000	301000	301007	P-experiment	1	7	20	20	0	0	8.653322	1.53994	1	24		0	0				1	7	1	32	32	0	0	557	3	5	0	0	0	0	0	0	1	1	1	1	1	4	C7		/hively/HTG_lab/earnings.php	0	0	0
Boston 2014	141211_1000	301000	301000	301001	P-experiment	1	10	0	20	0	20	8.653322	1.53994	1	20		1	1				1	1	3	44	0	0	20	585	3	8	0	0	0	0	0	0	1	1	1	1	1	4	C1		/hively/HTG_lab/earnings.php	0	0	0
Boston 2014	141211_1000	301000	301000	301007	N-experiment	0	4	10	20			8.653322	1.53994	1	24		0	0				1	7	4	0	38	0	0	143	4	0	0	0	0	0	0	0	1	1	1	0	1	4	C7		/hively/HTG_lab/earnings.php	0	0	0
Boston 2014	141211_1000	301000	301000	301003	P-experiment	1	6	20	20	0	0	8.653322	1.53994	1	22		0	0				1	3	4	32	32	0	0	485	5	4	0	0	0	0	0	0	1	1	1	1	1	4	C3		/hively/HTG_lab/earnings.php	0	0	0
Boston 2014	141211_1000	301000	301000	301003	N-experiment	0	1	20	10			8.653322	1.53994	1	22		0	0				1	3	1	0	24	0	0	24	31	0	0	0	0	0	0	0	1	1	1	0	1	4	C3		/hively/HTG_lab/earnings.php	0	0	0
Boston 2014	141211_1000	302000	302000	302011	P-experiment	1	2	5	20	0	8	8.653322	1.53994	1	18		0	1				2	11	1	33	7	2	8	355.2	6	14	0	0	0	0	0	0	1	1	1	1	2	4	C11		/hively/HTG_lab/earnings.php	0	0	0
Boston 2014	141211_1000	302000	302000	302002	N-experiment	0	10	0	0			8.653322	1.53994	0	21		0	0				2	2	3	0	24	0	0	211.2	4	0	0	0	0	0	0	0	1	1	1	0	2	4	C2		/hively/HTG_lab/earnings.php	0	0	0
Boston 2014	141211_1000	302000	302000	302010	P-experiment	1	3	20	20	0	0	8.653322	1.53994	0	23		0	0				2	10	2	32	32	0	0	324.2	4	3	0	0	0	0	0	0	1	1	1	1	2	4	C10		/hively/HTG_lab/earnings.php	0	0	0
Boston 2014	141211_1000	301000	301000	301009	P-experiment	1	6	20	20	0	0	8.653322	1.53994	0	20		0	1				1	9	2	32	32	0	0	515	3	3	0	0	0	0	0	0	1	1	1	1	1	4	C9		/hively/HTG_lab/earnings.php	0	0	0
Boston 2014	141211_1000	301000	301000	301009	P-experiment	1	4	20	20	0	0	8.653322	1.53994	0	20		0	1				1	9	3	32	32	0	0	451	4	5	0	0	0	0	0	0	1	1	1	1	1	4	C9		/hively/HTG_lab/earnings.php	0	0	0
Boston 2014	141211_1000	301000	301000	301003	P-experiment	1	10	20	0	10	0	8.653322	1.53994	1	22		0	0				1	3	1	24	14	10	0	587	8	13	0	0	0	0	0	0	1	1	1	1	1	4	C3		/hively/HTG_lab/earnings.php	0	0	0
Boston 2014	141211_1000	301000	301000	301003	P-experiment	1	5	20	20	0	0	8.653322	1.53994	1	22		0	0				1	3	1	32	32	0	0	453	3	5	0	0	0	0	0	0	1	1	1	1	1	4	C3		/hively/HTG_lab/earnings.php	0	0	0
Boston 2014	141211_1000	301000	301000	301003	P-experiment	1	8	20	20	0	0	8.653322	1.53994	1	22		0	0				1	3	3	32	32	0	0	549	4	3	0	0	0	0	0	0	1	1	1	1	1	4	C3		/hively/HTG_lab/earnings.php	0	0	0
Boston 2014	141211_1000	301000	301000	301009	P-experiment	1	7	20	20	0	0	8.653322	1.53994	0	20		0	1				1	9	2	32	32	0	0	547	10	3	0	0	0	0	0	0	1	1	1	1	1	4	C9		/hively/HTG_lab/earnings.php	0	0	0
Boston 2014	141211_1000	302000	302000	302008	P-experiment	1	10	20	20	0	0	8.653322	1.53994	1	21		0	0				2	8	4	32	32	0	0	637.2	4	7	0	0	0	0	0	0	1	1	1	1	2	4	C8		/hively/HTG_lab/earnings.php	0	0	0
Boston 2014	141211_1000	301000	301000	301003	N-experiment	0	4	20	10			8.653322	1.53994	1	22		0	0				1	3	3	0	28	0	0	113	4	0	0	0	0	0	0	0	1	1	1	0	1	4	C3		/hively/HTG_lab/earnings.php	0	0	0
Boston 2014	141211_1000	301000	301000	301001	N-experiment	0	4	20	20			8.653322	1.53994	1	20		1	1				1	1	4	0	28	0	0	118	4	0	0	0	0	0	0	0	1	1	1	0	1	4	C1		/hively/HTG_lab/earnings.php	0	0	0
Boston 2014	141211_1000	302000	302000	302010	N-experiment	0	1	20	20			8.653322	1.53994	0	23		0	0				2	10	1	0	22	0	0	22	18	0	0	0	0	0	0	0	1	1	1	0	2	4	C10		/hively/HTG_lab/earnings.php	0	0	0
Boston 2014	141211_1000	301000	301000	301001	N-experiment	0	6	20	20			8.653322	1.53994	1	20		1	1				1	1	3	0	32	0	0	182	5	0	0	0	0	0	0	0	1	1	1	0	1	4	C1		/hively/HTG_lab/earnings.php	0	0	0
Boston 2014	141211_1000	301000	301000	301003	P-experiment	1	4	20	20	0	0	8.653322	1.53994	1	22		0	0				1	3	3	32	32	0	0	421	5	4	0	0	0	0	0	0	1	1	1	1	1	4	C3		/hively/HTG_lab/earnings.php	0	0	0
Boston 2014	141211_1000	301000	301000	301003	N-experiment	0	10	10	0			8.653322	1.53994	1	22		0	0				1	3	3	0	14	0	0	279	5	0	0	0	0	0	0	0	1	1	1	0	1	4	C3		/hively/HTG_lab/earnings.php	0	0	0
Boston 2014	141211_1000	301000	301000	301003	P-experiment	1	7	20	20	0	0	8.653322	1.53994	1	22		0	0				1	3	4	32	32	0	0	517	3	3	0	0	0	0	0	0	1	1	1	1	1	4	C3		/hively/HTG_lab/earnings.php	0	0	0
Boston 2014	141211_1000	301000	301000	301009	P-experiment	1	2	20	20	0	0	8.653322	1.53994	0	20		0	1				1	9	1	32	32	0	0	390	4	5	0	0	0	0	0	0	1	1	1	1	1	4	C9		/hively/HTG_lab/earnings.php	0	0	0
Boston 2014	141211_1000	301000	301000	301001	P-experiment	1	10	0	20	0	20	8.653322	1.53994	1	20		1	1				1	1	4	44	0	0	20	585	3	8	0	0	0	0	0	0	1	1	1	1	1	4	C1		/hively/HTG_lab/earnings.php	0	0	0
Boston 2014	141211_1000	302000	302000	302010	N-experiment	0	7	20	5			8.653322	1.53994	0	23		0	0				2	10	2	0	22	0	0	169.2	6	0	0	0	0	0	0	0	1	1	1	0	2	4	C10		/hively/HTG_lab/earnings.php	0	0	0
Boston 2014	141211_1000	302000	302000	302008	N-experiment	0	7	5	20			8.653322	1.53994	1	21		0	0				2	8	1	0	37	0	0	244.2	4	0	0	0	0	0	0	0	1	1	1	0	2	4	C8		/hively/HTG_lab/earnings.php	0	0	0
Boston 2014	141211_1000	301000	301000	301007	P-experiment	1	2	20	20	0	0	8.653322	1.53994	1	24		0	0				1	7	2	32	32	0	0	399	3	4	0	0	0	0	0	0	1	1	1	1	1	4	C7		/hively/HTG_lab/earnings.php	0	0	0
Boston 2014	141211_1000	302000	302000	302008	P-experiment	1	7	20	20	0	1	8.653322	1.53994	1	21		0	0				2	8	3	32	29	0	1	541.2	5	9	0	0	0	0	0	0	1	1	1	1	2	4	C8		/hively/HTG_lab/earnings.php	0	0	0
Boston 2014	141211_1000	301000	301000	301009	P-experiment	1	4	20	20	0	0	8.653322	1.53994	0	20		0	1				1	9	1	32	32	0	0	451	4	5	0	0	0	0	0	0	1	1	1	1	1	4	C9		/hively/HTG_lab/earnings.php	0	0	0
Boston 2014	141211_1000	302000	302000	302010	P-experiment	1	8	20	20	0	0	8.653322	1.53994	0	23		0	0				2	10	4	32	32	0	0	484.2	3	4	0	0	0	0	0	0	1	1	1	1	2	4	C10		/hively/HTG_lab/earnings.php	0	0	0
Boston 2014	141211_1000	301000	301000	301003	N-experiment	0	9	20	20			8.653322	1.53994	1	22		0	0				1	3	3	0	24	0	0	265	3	0	0	0	0	0	0	0	1	1	1	0	1	4	C3		/hively/HTG_lab/earnings.php	0	0	0
Boston 2014	141211_1000	302000	302000	302002	P-experiment	1	2	20	0	10	0	8.653322	1.53994	0	21		0	0				2	2	3	18	3	15	0	252.2	13	12	0	0	0	0	0	0	1	1	1	1	2	4	C2		/hively/HTG_lab/earnings.php	0	0	0
Boston 2014	141211_1000	301000	301000	301003	N-experiment	0	6	20	20			8.653322	1.53994	1	22		0	0				1	3	1	0	32	0	0	177	3	0	0	0	0	0	0	0	1	1	1	0	1	4	C3		/hively/HTG_lab/earnings.php	0	0	0
Boston 2014	141211_1000	302000	302000	302002	P-experiment	1	3	20	20	0	0	8.653322	1.53994	0	21		0	0				2	2	2	32	32	0	0	284.2	6	6	0	0	0	0	0	0	1	1	1	1	2	4	C2		/hively/HTG_lab/earnings.php	0	0	0
Boston 2014	141211_1000	301000	301000	301009	N-experiment	0	5	20	20			8.653322	1.53994	0	20		0	1				1	9	2	0	32	0	0	140	15	0	0	0	0	0	0	0	1	1	1	0	1	4	C9		/hively/HTG_lab/earnings.php	0	0	0
Boston 2014	141211_1000	302000	302000	302010	N-experiment	0	7	20	20			8.653322	1.53994	0	23		0	0				2	10	1	0	22	0	0	169.2	6	0	0	0	0	0	0	0	1	1	1	0	2	4	C10		/hively/HTG_lab/earnings.php	0	0	0
Boston 2014	141211_1000	302000	302000	302010	N-experiment	0	5	17	20			8.653322	1.53994	0	23		0	0				2	10	1	0	23.8	0	0	126.8	4	0	0	0	0	0	0	0	1	1	1	0	2	4	C10		/hively/HTG_lab/earnings.php	0	0	0
Boston 2014	141211_1000	302000	302000	302008	P-experiment	1	1	10	5	0	3	8.653322	1.53994	1	21		0	0				2	8	4	32	23	0	3	374.2	10	13	0	0	0	0	0	0	1	1	1	1	2	4	C8		/hively/HTG_lab/earnings.php	0	0	0
Boston 2014	141211_1000	301000	301000	301007	P-experiment	1	3	20	15	0	0	8.653322	1.53994	1	24		0	0				1	7	1	30	30	0	0	429	3	4	0	0	0	0	0	0	1	1	1	1	1	4	C7		/hively/HTG_lab/earnings.php	0	0	0
Boston 2014	141211_1000	301000	301000	301009	N-experiment	0	6	20	20			8.653322	1.53994	0	20		0	1				1	9	2	0	32	0	0	172	3	0	0	0	0	0	0	0	1	1	1	0	1	4	C9		/hively/HTG_lab/earnings.php	0	0	0
Boston 2014	141211_1000	301000	301000	301001	N-experiment	0	3	20	20			8.653322	1.53994	1	20		1	1				1	1	2	0	30	0	0	90	5	0	0	0	0	0	0	0	1	1	1	0	1	4	C1		/hively/HTG_lab/earnings.php	0	0	0
Boston 2014	141211_1000	302000	302000	302002	N-experiment	0	1	20	5			8.653322	1.53994	0	21		0	0				2	2	4	0	22	0	0	22	8	0	0	0	0	0	0	0	1	1	1	0	2	4	C2		/hively/HTG_lab/earnings.php	0	0	0
Boston 2014	141211_1000	302000	302000	302011	N-experiment	0	1	5	10			8.653322	1.53994	1	18		0	1				2	11	2	0	37	0	0	37	8	0	0	0	0	0	0	0	1	1	1	0	2	4	C11		/hively/HTG_lab/earnings.php	0	0	0
Boston 2014	141211_1000	301000	301000	301007	N-experiment	0	7	20	20			8.653322	1.53994	1	24		0	0				1	7	4	0	32	0	0	239	2	0	0	0	0	0	0	0	1	1	1	0	1	4	C7		/hively/HTG_lab/earnings.php	0	0	0
Boston 2014	141211_1000	302000	302000	302002	P-experiment	1	10	20	20	0	0	8.653322	1.53994	0	21		0	0				2	2	2	32	32	0	0	508.2	4	5	0	0	0	0	0	0	1	1	1	1	2	4	C2		/hively/HTG_lab/earnings.php	0	0	0
Boston 2014	141211_1000	302000	302000	302010	N-experiment	0	1	20	5			8.653322	1.53994	0	23		0	0				2	10	4	0	22	0	0	22	18	0	0	0	0	0	0	0	1	1	1	0	2	4	C10		/hively/HTG_lab/earnings.php	0	0	0
Boston 2014	141211_1000	301000	301000	301007	P-experiment	1	6	20	20	0	0	8.653322	1.53994	1	24		0	0				1	7	4	32	32	0	0	525	2	4	0	0	0	0	0	0	1	1	1	1	1	4	C7		/hively/HTG_lab/earnings.php	0	0	0
Boston 2014	141211_1000	302000	302000	302008	N-experiment	0	7	5	20			8.653322	1.53994	1	21		0	0				2	8	3	0	37	0	0	244.2	4	0	0	0	0	0	0	0	1	1	1	0	2	4	C8		/hively/HTG_lab/earnings.php	0	0	0
Boston 2014	141211_1000	302000	302000	302010	P-experiment	1	10	20	20	0	0	8.653322	1.53994	0	23		0	0				2	10	4	32	32	0	0	548.2	2	2	0	0	0	0	0	0	1	1	1	1	2	4	C10		/hively/HTG_lab/earnings.php	0	0	0
Boston 2014	141211_1000	302000	302000	302011	N-experiment	0	3	10	5			8.653322	1.53994	1	18		0	1				2	11	2	0	30	0	0	94.6	9	0	0	0	0	0	0	0	1	1	1	0	2	4	C11		/hively/HTG_lab/earnings.php	0	0	0
Boston 2014	141211_1000	302000	302000	302011	P-experiment	1	7	20	20	0	0	8.653322	1.53994	1	18		0	1				2	11	1	32	31	1	0	514.2	4	7	0	0	0	0	0	0	1	1	1	1	2	4	C11		/hively/HTG_lab/earnings.php	0	0	0
Boston 2014	141211_1000	302000	302000	302008	P-experiment	1	8	20	20	0	0	8.653322	1.53994	1	21		0	0				2	8	4	32	32	0	0	573.2	5	8	0	0	0	0	0	0	1	1	1	1	2	4	C8		/hively/HTG_lab/earnings.php	0	0	0
Boston 2014	141211_1000	301000	301000	301003	P-experiment	1	6	20	20	0	0	8.653322	1.53994	1	22		0	0				1	3	3	32	32	0	0	485	5	4	0	0	0	0	0	0	1	1	1	1	1	4	C3		/hively/HTG_lab/earnings.php	0	0	0
Boston 2014	141211_1000	302000	302000	302011	P-experiment	1	6	20	20	0	0	8.653322	1.53994	1	18		0	1				2	11	1	32	32	0	0	483.2	4	12	0	0	0	0	0	0	1	1	1	1	2	4	C11		/hively/HTG_lab/earnings.php	0	0	0
Boston 2014	141211_1000	302000	302000	302010	N-experiment	0	8	20	10			8.653322	1.53994	0	23		0	0				2	10	2	0	22	0	0	191.2	5	0	0	0	0	0	0	0	1	1	1	0	2	4	C10		/hively/HTG_lab/earnings.php	0	0	0
Boston 2014	141211_1000	301000	301000	301001	P-experiment	1	1	20	15	0	0	8.653322	1.53994	1	20		1	1				1	1	3	30	30	0	0	349	7	8	0	0	0	0	0	0	1	1	1	1	1	4	C1		/hively/HTG_lab/earnings.php	0	0	0
Boston 2014	141211_1000	302000	302000	302011	P-experiment	1	4	20	20	0	0	8.653322	1.53994	1	18		0	1				2	11	3	32	32	0	0	419.2	5	5	0	0	0	0	0	0	1	1	1	1	2	4	C11		/hively/HTG_lab/earnings.php	0	0	0
Boston 2014	141211_1000	301000	301000	301007	P-experiment	1	6	20	20	0	0	8.653322	1.53994	1	24		0	0				1	7	2	32	32	0	0	525	2	4	0	0	0	0	0	0	1	1	1	1	1	4	C7		/hively/HTG_lab/earnings.php	0	0	0
Boston 2014	141211_1000	301000	301000	301009	N-experiment	0	7	20	20			8.653322	1.53994	0	20		0	1				1	9	1	0	32	0	0	204	4	0	0	0	0	0	0	0	1	1	1	0	1	4	C9		/hively/HTG_lab/earnings.php	0	0	0
Boston 2014	141211_1000	302000	302000	302008	P-experiment	1	1	10	20	0	3	8.653322	1.53994	1	21		0	0				2	8	1	32	23	0	3	374.2	10	13	0	0	0	0	0	0	1	1	1	1	2	4	C8		/hively/HTG_lab/earnings.php	0	0	0
Boston 2014	141211_1000	302000	302000	302011	P-experiment	1	10	20	20	0	0	8.653322	1.53994	1	18		0	1				2	11	1	32	32	0	0	610.2	4	7	0	0	0	0	0	0	1	1	1	1	2	4	C11		/hively/HTG_lab/earnings.php	0	0	0
Boston 2014	141211_1000	301000	301000	301007	N-experiment	0	2	10	15			8.653322	1.53994	1	24		0	0				1	7	2	0	36	0	0	70	4	0	0	0	0	0	0	0	1	1	1	0	1	4	C7		/hively/HTG_lab/earnings.php	0	0	0
Boston 2014	141211_1000	301000	301000	301009	N-experiment	0	5	20	20			8.653322	1.53994	0	20		0	1				1	9	3	0	32	0	0	140	15	0	0	0	0	0	0	0	1	1	1	0	1	4	C9		/hively/HTG_lab/earnings.php	0	0	0
Boston 2014	141211_1000	301000	301000	301001	N-experiment	0	3	20	15			8.653322	1.53994	1	20		1	1				1	1	3	0	30	0	0	90	5	0	0	0	0	0	0	0	1	1	1	0	1	4	C1		/hively/HTG_lab/earnings.php	0	0	0
Boston 2014	141211_1000	301000	301000	301009	P-experiment	1	2	20	20	0	0	8.653322	1.53994	0	20		0	1				1	9	2	32	32	0	0	390	4	5	0	0	0	0	0	0	1	1	1	1	1	4	C9		/hively/HTG_lab/earnings.php	0	0	0
Boston 2014	141211_1000	301000	301000	301001	P-experiment	1	2	20	20	0	0	8.653322	1.53994	1	20		1	1				1	1	2	32	32	0	0	381	6	4	0	0	0	0	0	0	1	1	1	1	1	4	C1		/hively/HTG_lab/earnings.php	0	0	0
Boston 2014	141211_1000	302000	302000	302002	N-experiment	0	2	20	10			8.653322	1.53994	0	21		0	0				2	2	4	0	17.6	0	0	39.6	5	0	0	0	0	0	0	0	1	1	1	0	2	4	C2		/hively/HTG_lab/earnings.php	0	0	0
Boston 2014	141211_1000	302000	302000	302002	N-experiment	0	8	20	20			8.653322	1.53994	0	21		0	0				2	2	3	0	22	0	0	171.2	4	0	0	0	0	0	0	0	1	1	1	0	2	4	C2		/hively/HTG_lab/earnings.php	0	0	0
Boston 2014	141211_1000	301000	301000	301009	N-experiment	0	4	20	10			8.653322	1.53994	0	20		0	1				1	9	3	0	28	0	0	108	12	0	0	0	0	0	0	0	1	1	1	0	1	4	C9		/hively/HTG_lab/earnings.php	0	0	0
Boston 2014	141211_1000	301000	301000	301007	P-experiment	1	2	20	20	0	0	8.653322	1.53994	1	24		0	0				1	7	4	32	32	0	0	399	3	4	0	0	0	0	0	0	1	1	1	1	1	4	C7		/hively/HTG_lab/earnings.php	0	0	0
Boston 2014	141211_1000	301000	301000	301009	P-experiment	1	1	20	15	1	0	8.653322	1.53994	0	20		0	1				1	9	3	30	29	1	0	358	5	20	0	0	0	0	0	0	1	1	1	1	1	4	C9		/hively/HTG_lab/earnings.php	0	0	0
Boston 2014	141211_1000	302000	302000	302010	P-experiment	1	6	20	20	0	0	8.653322	1.53994	0	23		0	0				2	10	4	32	32	0	0	420.2	3	6	0	0	0	0	0	0	1	1	1	1	2	4	C10		/hively/HTG_lab/earnings.php	0	0	0
Boston 2014	141211_1000	301000	301000	301009	N-experiment	0	6	20	20			8.653322	1.53994	0	20		0	1				1	9	1	0	32	0	0	172	3	0	0	0	0	0	0	0	1	1	1	0	1	4	C9		/hively/HTG_lab/earnings.php	0	0	0
Boston 2014	141211_1000	302000	302000	302010	N-experiment	0	6	18	0			8.653322	1.53994	0	23		0	0				2	10	2	0	20.4	0	0	147.2	4	0	0	0	0	0	0	0	1	1	1	0	2	4	C10		/hively/HTG_lab/earnings.php	0	0	0
Boston 2014	141211_1000	301000	301000	301003	N-experiment	0	8	20	20			8.653322	1.53994	1	22		0	0				1	3	4	0	32	0	0	241	4	0	0	0	0	0	0	0	1	1	1	0	1	4	C3		/hively/HTG_lab/earnings.php	0	0	0
Boston 2014	141211_1000	301000	301000	301009	P-experiment	1	10	20	20	0	0	8.653322	1.53994	0	20		0	1				1	9	2	24	14	10	0	607	3	10	0	0	0	0	0	0	1	1	1	1	1	4	C9		/hively/HTG_lab/earnings.php	0	0	0
Boston 2014	141211_1000	302000	302000	302011	N-experiment	0	5	5	20			8.653322	1.53994	1	18		0	1				2	11	1	0	35.8	0	0	158.8	4	0	0	0	0	0	0	0	1	1	1	0	2	4	C11		/hively/HTG_lab/earnings.php	0	0	0
Boston 2014	141211_1000	301000	301000	301003	N-experiment	0	8	20	20			8.653322	1.53994	1	22		0	0				1	3	1	0	32	0	0	241	4	0	0	0	0	0	0	0	1	1	1	0	1	4	C3		/hively/HTG_lab/earnings.php	0	0	0
Boston 2014	141211_1000	301000	301000	301007	P-experiment	1	4	20	20	0	0	8.653322	1.53994	1	24		0	0				1	7	1	32	32	0	0	461	3	4	0	0	0	0	0	0	1	1	1	1	1	4	C7		/hively/HTG_lab/earnings.php	0	0	0
Boston 2014	141211_1000	301000	301000	301009	N-experiment	0	7	20	20			8.653322	1.53994	0	20		0	1				1	9	2	0	32	0	0	204	4	0	0	0	0	0	0	0	1	1	1	0	1	4	C9		/hively/HTG_lab/earnings.php	0	0	0
Boston 2014	141211_1000	302000	302000	302011	P-experiment	1	4	20	20	0	0	8.653322	1.53994	1	18		0	1				2	11	2	32	32	0	0	419.2	5	5	0	0	0	0	0	0	1	1	1	1	2	4	C11		/hively/HTG_lab/earnings.php	0	0	0
Boston 2014	141211_1000	302000	302000	302008	N-experiment	0	6	0	20			8.653322	1.53994	1	21		0	0				2	8	1	0	38.4	0	0	207.2	3	0	0	0	0	0	0	0	1	1	1	0	2	4	C8		/hively/HTG_lab/earnings.php	0	0	0
Boston 2014	141211_1000	301000	301000	301007	N-experiment	0	9	20	20			8.653322	1.53994	1	24		0	0				1	7	1	0	24	0	0	295	4	0	0	0	0	0	0	0	1	1	1	0	1	4	C7		/hively/HTG_lab/earnings.php	0	0	0
Boston 2014	141211_1000	302000	302000	302010	N-experiment	0	7	20	10			8.653322	1.53994	0	23		0	0				2	10	4	0	22	0	0	169.2	6	0	0	0	0	0	0	0	1	1	1	0	2	4	C10		/hively/HTG_lab/earnings.php	0	0	0
Boston 2014	141211_1000	301000	301000	301007	P-experiment	1	7	20	20	0	0	8.653322	1.53994	1	24		0	0				1	7	2	32	32	0	0	557	3	5	0	0	0	0	0	0	1	1	1	1	1	4	C7		/hively/HTG_lab/earnings.php	0	0	0
Boston 2014	141211_1000	302000	302000	302010	P-experiment	1	10	20	20	0	0	8.653322	1.53994	0	23		0	0				2	10	1	32	32	0	0	548.2	2	2	0	0	0	0	0	0	1	1	1	1	2	4	C10		/hively/HTG_lab/earnings.php	0	0	0
Boston 2014	141211_1000	301000	301000	301009	P-experiment	1	3	20	20	0	0	8.653322	1.53994	0	20		0	1				1	9	3	30	29	1	0	419	3	26	0	0	0	0	0	0	1	1	1	1	1	4	C9		/hively/HTG_lab/earnings.php	0	0	0
Boston 2014	141211_1000	302000	302000	302002	P-experiment	1	6	20	20	0	0	8.653322	1.53994	0	21		0	0				2	2	4	32	32	0	0	380.2	6	5	0	0	0	0	0	0	1	1	1	1	2	4	C2		/hively/HTG_lab/earnings.php	0	0	0
Boston 2014	141211_1000	301000	301000	301003	P-experiment	1	2	20	20	0	0	8.653322	1.53994	1	22		0	0				1	3	1	32	32	0	0	363	5	7	0	0	0	0	0	0	1	1	1	1	1	4	C3		/hively/HTG_lab/earnings.php	0	0	0
Boston 2014	141211_1000	302000	302000	302011	N-experiment	0	10	10	0			8.653322	1.53994	1	18		0	1				2	11	2	0	14	0	0	298.2	4	0	0	0	0	0	0	0	1	1	1	0	2	4	C11		/hively/HTG_lab/earnings.php	0	0	0
Boston 2014	141211_1000	301000	301000	301009	P-experiment	1	4	20	20	0	0	8.653322	1.53994	0	20		0	1				1	9	2	32	32	0	0	451	4	5	0	0	0	0	0	0	1	1	1	1	1	4	C9		/hively/HTG_lab/earnings.php	0	0	0
Boston 2014	141211_1000	301000	301000	301009	P-experiment	1	1	20	20	0	0	8.653322	1.53994	0	20		0	1				1	9	2	30	29	1	0	358	5	20	0	0	0	0	0	0	1	1	1	1	1	4	C9		/hively/HTG_lab/earnings.php	0	0	0
Boston 2014	141211_1000	301000	301000	301007	P-experiment	1	7	20	20	0	0	8.653322	1.53994	1	24		0	0				1	7	4	32	32	0	0	557	3	5	0	0	0	0	0	0	1	1	1	1	1	4	C7		/hively/HTG_lab/earnings.php	0	0	0
Boston 2014	141211_1000	301000	301000	301003	P-experiment	1	4	20	20	0	0	8.653322	1.53994	1	22		0	0				1	3	1	32	32	0	0	421	5	4	0	0	0	0	0	0	1	1	1	1	1	4	C3		/hively/HTG_lab/earnings.php	0	0	0
Boston 2014	141211_1000	301000	301000	301009	N-experiment	0	4	20	20			8.653322	1.53994	0	20		0	1				1	9	2	0	28	0	0	108	12	0	0	0	0	0	0	0	1	1	1	0	1	4	C9		/hively/HTG_lab/earnings.php	0	0	0
Boston 2014	141211_1000	302000	302000	302002	N-experiment	0	5	20	10			8.653322	1.53994	0	21		0	0				2	2	2	0	20.8	0	0	108.8	6	0	0	0	0	0	0	0	1	1	1	0	2	4	C2		/hively/HTG_lab/earnings.php	0	0	0
Boston 2014	141211_1000	301000	301000	301001	N-experiment	0	2	20	20			8.653322	1.53994	1	20		1	1				1	1	4	0	26	0	0	60	4	0	0	0	0	0	0	0	1	1	1	0	1	4	C1		/hively/HTG_lab/earnings.php	0	0	0
Boston 2014	141211_1000	302000	302000	302011	N-experiment	0	5	5	10			8.653322	1.53994	1	18		0	1				2	11	2	0	35.8	0	0	158.8	4	0	0	0	0	0	0	0	1	1	1	0	2	4	C11		/hively/HTG_lab/earnings.php	0	0	0
Boston 2014	141211_1000	301000	301000	301009	N-experiment	0	1	20	20			8.653322	1.53994	0	20		0	1				1	9	2	0	24	0	0	24	11	0	0	0	0	0	0	0	1	1	1	0	1	4	C9		/hively/HTG_lab/earnings.php	0	0	0
Boston 2014	141211_1000	301000	301000	301007	P-experiment	1	9	0	20	0	10	8.653322	1.53994	1	24		0	0				1	7	2	44	14	0	10	603	2	3	0	0	0	0	0	0	1	1	1	1	1	4	C7		/hively/HTG_lab/earnings.php	0	0	0
Boston 2014	141211_1000	302000	302000	302011	P-experiment	1	9	20	20	0	0	8.653322	1.53994	1	18		0	1				2	11	1	32	32	0	0	578.2	22	6	0	0	0	0	0	0	1	1	1	1	2	4	C11		/hively/HTG_lab/earnings.php	0	0	0
Boston 2014	141211_1000	301000	301000	301001	P-experiment	1	7	20	20	0	0	8.653322	1.53994	1	20		1	1				1	1	3	32	32	0	0	529	3	5	0	0	0	0	0	0	1	1	1	1	1	4	C1		/hively/HTG_lab/earnings.php	0	0	0
Boston 2014	141211_1000	301000	301000	301001	P-experiment	1	4	20	20	0	0	8.653322	1.53994	1	20		1	1				1	1	4	32	32	0	0	433	5	4	0	0	0	0	0	0	1	1	1	1	1	4	C1		/hively/HTG_lab/earnings.php	0	0	0
Boston 2014	141211_1400	403000	403000	403012	P-experiment	1	10	20	20	0	0	8.653322	1.53994	1	18		0	1				3	12	1	16	16	0	0	514.4	11	8	0	0	0	0	0	0	1	1	1	1	3	4	C11		/hively/HTG_lab/earnings.php	0	0	0
Boston 2014	141211_1400	402000	402000	402011	P-experiment	1	7	20	20	0	0	8.653322	1.53994	1	27		0	0				2	11	2	32	32	0	0	389	4	5	0	0	0	0	0	0	1	1	1	1	2	4	C10		/hively/HTG_lab/earnings.php	0	0	0
Boston 2014	141211_1400	402000	402000	402007	P-experiment	1	9	20	20	0	0	8.653322	1.53994	0	26		0	0				2	7	4	32	32	0	0	527	4	5	0	0	0	0	0	0	1	1	1	1	2	4	C6		/hively/HTG_lab/earnings.php	0	0	0
Boston 2014	141211_1400	403000	403000	403002	P-experiment	1	2	20	15	3	0	8.653322	1.53994	0			0	0				3	2	3	30	27	3	0	302.4	24	17	0	0	0	0	0	0	1	1	1	1	3	4	C1		/hively/HTG_lab/questionnaire.php	0	0	0
Boston 2014	141211_1400	402000	402000	402003	P-experiment	1	1	10	10	0	10	8.653322	1.53994	1	25		0	0				2	3	4	32	2	0	10	281	7	9	0	0	0	0	0	0	1	1	1	1	2	4	C2		/hively/HTG_lab/earnings.php	0	0	0
Boston 2014	141211_1400	403000	403000	403008	P-experiment	1	6	20	20	0	0	8.653322	1.53994	0	32		1	0				3	8	4	32	32	0	0	339.4	4	6	0	0	0	0	0	0	1	1	1	1	3	4	C7		/hively/HTG_lab/earnings.php	0	0	0
Boston 2014	141211_1400	402000	402000	402003	N-experiment	0	4	10	20			8.653322	1.53994	1	25		0	0				2	3	4	0	30	0	0	101	8	0	0	0	0	0	0	0	1	1	1	0	2	4	C2		/hively/HTG_lab/earnings.php	0	0	0
Boston 2014	141211_1400	403000	403000	403002	P-experiment	1	7	20	20	0	0	8.653322	1.53994	0			0	0				3	2	2	32	32	0	0	436.4	4	4	0	0	0	0	0	0	1	1	1	1	3	4	C1		/hively/HTG_lab/questionnaire.php	0	0	0
Boston 2014	141211_1400	402000	402000	402005	P-experiment	1	8	20	20	0	0	8.653322	1.53994	0	28		0	0				2	5	1	32	32	0	0	396	3	3	0	0	0	0	0	0	1	1	1	1	2	4	C4		/hively/HTG_lab/earnings.php	0	0	0
Boston 2014	141211_1400	402000	402000	402007	N-experiment	0	9	0	15			8.653322	1.53994	0	26		0	0				2	7	2	0	30	0	0	278	6	0	0	0	0	0	0	0	1	1	1	0	2	4	C6		/hively/HTG_lab/earnings.php	0	0	0
Boston 2014	141211_1400	403000	403000	403012	P-experiment	1	1	20	10	1	0	8.653322	1.53994	1	18		0	1				3	12	3	19	14.2	5	0	270.4	8	25	0	0	0	0	0	0	1	1	1	1	3	4	C11		/hively/HTG_lab/earnings.php	0	0	0
Boston 2014	141211_1400	402000	402000	402011	P-experiment	1	7	20	20	0	0	8.653322	1.53994	1	27		0	0				2	11	1	32	32	0	0	389	4	5	0	0	0	0	0	0	1	1	1	1	2	4	C10		/hively/HTG_lab/earnings.php	0	0	0
Boston 2014	141211_1400	402000	402000	402003	N-experiment	0	6	0	0			8.653322	1.53994	1	25		0	0				2	3	3	0	34	0	0	160	4	0	0	0	0	0	0	0	1	1	1	0	2	4	C2		/hively/HTG_lab/earnings.php	0	0	0
Boston 2014	141211_1400	403000	403000	403012	P-experiment	1	5	20	20	0	0	8.653322	1.53994	1	18		0	1				3	12	1	16	8	8	0	370.4	5	23	0	0	0	0	0	0	1	1	1	1	3	4	C11		/hively/HTG_lab/earnings.php	0	0	0
Boston 2014	141211_1400	402000	402000	402007	N-experiment	0	5	0	15			8.653322	1.53994	0	26		0	0				2	7	2	0	40	0	0	156	6	0	0	0	0	0	0	0	1	1	1	0	2	4	C6		/hively/HTG_lab/earnings.php	0	0	0
Boston 2014	141211_1400	402000	402000	402003	N-experiment	0	8	10	0			8.653322	1.53994	1	25		0	0				2	3	4	0	28	0	0	208	4	0	0	0	0	0	0	0	1	1	1	0	2	4	C2		/hively/HTG_lab/earnings.php	0	0	0
Boston 2014	141211_1400	403000	403000	403012	N-experiment	0	4	0	0			8.653322	1.53994	1	18		0	1				3	12	2	0	24	0	0	98	3	0	0	0	0	0	0	0	1	1	1	0	3	4	C11		/hively/HTG_lab/earnings.php	0	0	0
Boston 2014	141211_1400	403000	403000	403002	N-experiment	0	6	0	0			8.653322	1.53994	0			0	0				3	2	4	0	24	0	0	162.4	3	0	0	0	0	0	0	0	1	1	1	0	3	4	C1		/hively/HTG_lab/questionnaire.php	0	0	0
Boston 2014	141211_1400	402000	402000	402011	N-experiment	0	4	20	0			8.653322	1.53994	1	27		0	0				2	11	2	0	20	0	0	96	8	0	0	0	0	0	0	0	1	1	1	0	2	4	C10		/hively/HTG_lab/earnings.php	0	0	0
Boston 2014	141211_1400	403000	403000	403006	N-experiment	0	4	0	10			8.653322	1.53994	0	22		0	0				3	6	3	0	24	0	0	88	3	0	0	0	0	0	0	0	1	1	1	0	3	4	C5		/hively/HTG_lab/earnings.php	0	0	0
Boston 2014	141211_1400	402000	402000	402005	P-experiment	1	3	20	20	0	1	8.653322	1.53994	0	28		0	0				2	5	4	28	23	2	1	256	2	11	0	0	0	0	0	0	1	1	1	1	2	4	C4		/hively/HTG_lab/earnings.php	0	0	0
Boston 2014	141211_1400	402000	402000	402003	N-experiment	0	10	0	0			8.653322	1.53994	1	25		0	0				2	3	4	0	26	0	0	254	5	0	0	0	0	0	0	0	1	1	1	0	2	4	C2		/hively/HTG_lab/earnings.php	0	0	0
Boston 2014	141211_1400	403000	403000	403012	N-experiment	0	3	0	0			8.653322	1.53994	1	18		0	1				3	12	2	0	24	0	0	74	4	0	0	0	0	0	0	0	1	1	1	0	3	4	C11		/hively/HTG_lab/earnings.php	0	0	0
Boston 2014	141211_1400	402000	402000	402011	P-experiment	1	3	20	10	5	1	8.653322	1.53994	1	27		0	0				2	11	1	28	20	5	1	311	5	24	0	0	0	0	0	0	1	1	1	1	2	4	C10		/hively/HTG_lab/earnings.php	0	0	0
Boston 2014	141211_1400	403000	403000	403012	N-experiment	0	5	0	15			8.653322	1.53994	1	18		0	1				3	12	3	0	26.4	0	0	124.4	4	0	0	0	0	0	0	0	1	1	1	0	3	4	C11		/hively/HTG_lab/earnings.php	0	0	0
Boston 2014	141211_1400	402000	402000	402005	N-experiment	0	3	15	0			8.653322	1.53994	0	28		0	0				2	5	3	0	11	0	0	51	5	0	0	0	0	0	0	0	1	1	1	0	2	4	C4		/hively/HTG_lab/earnings.php	0	0	0
Boston 2014	141211_1400	402000	402000	402007	P-experiment	1	4	20	20	0	0	8.653322	1.53994	0	26		0	0				2	7	4	30	29	1	0	386	4	24	0	0	0	0	0	0	1	1	1	1	2	4	C6		/hively/HTG_lab/earnings.php	0	0	0
Boston 2014	141211_1400	402000	402000	402007	P-experiment	1	1	20	15	10	0	8.653322	1.53994	0	26		0	0				2	7	2	22	-8	30	0	321	30	29	0	0	0	0	0	0	1	1	1	1	2	4	C6		/hively/HTG_lab/earnings.php	0	0	0
Boston 2014	141211_1400	403000	403000	403012	N-experiment	0	4	0	10			8.653322	1.53994	1	18		0	1				3	12	3	0	24	0	0	98	3	0	0	0	0	0	0	0	1	1	1	0	3	4	C11		/hively/HTG_lab/earnings.php	0	0	0
Boston 2014	141211_1400	402000	402000	402005	N-experiment	0	2	15	0			8.653322	1.53994	0	28		0	0				2	5	3	0	17	0	0	40	5	0	0	0	0	0	0	0	1	1	1	0	2	4	C4		/hively/HTG_lab/earnings.php	0	0	0
Boston 2014	141211_1400	402000	402000	402011	N-experiment	0	3	0	0			8.653322	1.53994	1	27		0	0				2	11	1	0	26	0	0	76	11	0	0	0	0	0	0	0	1	1	1	0	2	4	C10		/hively/HTG_lab/earnings.php	0	0	0
Boston 2014	141211_1400	402000	402000	402005	N-experiment	0	1	15	0			8.653322	1.53994	0	28		0	0				2	5	3	0	23	0	0	23	7	0	0	0	0	0	0	0	1	1	1	0	2	4	C4		/hively/HTG_lab/earnings.php	0	0	0
Boston 2014	141211_1400	403000	403000	403008	P-experiment	1	9	20	20	0	0	8.653322	1.53994	0	32		1	0				3	8	1	32	32	0	0	435.4	3	3	0	0	0	0	0	0	1	1	1	1	3	4	C7		/hively/HTG_lab/earnings.php	0	0	0
Boston 2014	141211_1400	402000	402000	402011	P-experiment	1	5	20	20	0	2	8.653322	1.53994	1	27		0	0				2	11	1	32	26	0	2	357	4	6	0	0	0	0	0	0	1	1	1	1	2	4	C10		/hively/HTG_lab/earnings.php	0	0	0
Boston 2014	141211_1400	403000	403000	403006	P-experiment	1	2	20	20	0	0	8.653322	1.53994	0	22		0	0				3	6	4	30	28	2	0	287.4	4	12	0	0	0	0	0	0	1	1	1	1	3	4	C5		/hively/HTG_lab/earnings.php	0	0	0
Boston 2014	141211_1400	403000	403000	403002	N-experiment	0	3	0	0			8.653322	1.53994	0			0	0				3	2	2	0	24	0	0	89	4	0	0	0	0	0	0	0	1	1	1	0	3	4	C1		/hively/HTG_lab/questionnaire.php	0	0	0
Boston 2014	141211_1400	403000	403000	403012	P-experiment	1	9	20	20	0	0	8.653322	1.53994	1	18		0	1				3	12	3	32	32	0	0	498.4	4	3	0	0	0	0	0	0	1	1	1	1	3	4	C11		/hively/HTG_lab/earnings.php	0	0	0
Boston 2014	141211_1400	403000	403000	403002	N-experiment	0	2	5	0			8.653322	1.53994	0			0	0				3	2	4	0	25	0	0	65	21	0	0	0	0	0	0	0	1	1	1	0	3	4	C1		/hively/HTG_lab/questionnaire.php	0	0	0
Boston 2014	141211_1400	403000	403000	403002	P-experiment	1	2	20	20	0	0	8.653322	1.53994	0			0	0				3	2	4	30	27	3	0	302.4	24	17	0	0	0	0	0	0	1	1	1	1	3	4	C1		/hively/HTG_lab/questionnaire.php	0	0	0
Boston 2014	141211_1400	402000	402000	402005	P-experiment	1	6	20	20	0	0	8.653322	1.53994	0	28		0	0				2	5	1	24	21	3	0	332	9	9	0	0	0	0	0	0	1	1	1	1	2	4	C4		/hively/HTG_lab/earnings.php	0	0	0
Boston 2014	141211_1400	403000	403000	403002	P-experiment	1	6	20	20	0	0	8.653322	1.53994	0			0	0				3	2	4	32	32	0	0	404.4	3	4	0	0	0	0	0	0	1	1	1	1	3	4	C1		/hively/HTG_lab/questionnaire.php	0	0	0
Boston 2014	141211_1400	403000	403000	403002	N-experiment	0	5	1	0			8.653322	1.53994	0			0	0				3	2	2	0	25.4	0	0	138.4	7	0	0	0	0	0	0	0	1	1	1	0	3	4	C1		/hively/HTG_lab/questionnaire.php	0	0	0
Boston 2014	141211_1400	403000	403000	403008	P-experiment	1	3	20	20	0	0	8.653322	1.53994	0	32		1	0				3	8	1	32	32	0	0	266.4	3	5	0	0	0	0	0	0	1	1	1	1	3	4	C7		/hively/HTG_lab/earnings.php	0	0	0
Boston 2014	141211_1400	402000	402000	402011	P-experiment	1	9	20	20	0	0	8.653322	1.53994	1	27		0	0				2	11	3	32	32	0	0	453	4	8	0	0	0	0	0	0	1	1	1	1	2	4	C10		/hively/HTG_lab/earnings.php	0	0	0
Boston 2014	141211_1400	403000	403000	403012	N-experiment	0	7	0	1			8.653322	1.53994	1	18		0	1				3	12	1	0	22.4	0	0	170.8	4	0	0	0	0	0	0	0	1	1	1	0	3	4	C11		/hively/HTG_lab/earnings.php	0	0	0
Boston 2014	141211_1400	403000	403000	403008	N-experiment	0	7	5	1			8.653322	1.53994	0	32		1	0				3	8	1	0	17.4	0	0	120.8	4	0	0	0	0	0	0	0	1	1	1	0	3	4	C7		/hively/HTG_lab/earnings.php	0	0	0
Boston 2014	141211_1400	402000	402000	402005	P-experiment	1	9	20	20	0	0	8.653322	1.53994	0	28		0	0				2	5	4	32	32	0	0	428	2	3	0	0	0	0	0	0	1	1	1	1	2	4	C4		/hively/HTG_lab/earnings.php	0	0	0
Boston 2014	141211_1400	403000	403000	403008	P-experiment	1	5	0	20	0	9	8.653322	1.53994	0	32		1	0				3	8	4	36	9	0	9	307.4	2	12	0	0	0	0	0	0	1	1	1	1	3	4	C7		/hively/HTG_lab/earnings.php	0	0	0
Boston 2014	141211_1400	403000	403000	403008	P-experiment	1	7	20	20	0	0	8.653322	1.53994	0	32		1	0				3	8	2	32	32	0	0	371.4	4	6	0	0	0	0	0	0	1	1	1	1	3	4	C7		/hively/HTG_lab/earnings.php	0	0	0
Boston 2014	141211_1400	403000	403000	403002	N-experiment	0	7	1	5			8.653322	1.53994	0			0	0				3	2	3	0	21.4	0	0	183.8	20	0	0	0	0	0	0	0	1	1	1	0	3	4	C1		/hively/HTG_lab/questionnaire.php	0	0	0
Boston 2014	141211_1400	403000	403000	403002	P-experiment	1	9	20	20	0	0	8.653322	1.53994	0			0	0				3	2	4	32	32	0	0	500.4	9	6	0	0	0	0	0	0	1	1	1	1	3	4	C1		/hively/HTG_lab/questionnaire.php	0	0	0
Boston 2014	141211_1400	402000	402000	402003	N-experiment	0	7	20	15			8.653322	1.53994	1	25		0	0				2	3	2	0	20	0	0	180	5	0	0	0	0	0	0	0	1	1	1	0	2	4	C2		/hively/HTG_lab/earnings.php	0	0	0
Boston 2014	141211_1400	403000	403000	403012	N-experiment	0	10	0	0			8.653322	1.53994	1	18		0	1				3	12	2	0	20.4	0	0	231.2	3	0	0	0	0	0	0	0	1	1	1	0	3	4	C11		/hively/HTG_lab/earnings.php	0	0	0
Boston 2014	141211_1400	403000	403000	403012	N-experiment	0	7	0	5			8.653322	1.53994	1	18		0	1				3	12	3	0	22.4	0	0	170.8	4	0	0	0	0	0	0	0	1	1	1	0	3	4	C11		/hively/HTG_lab/earnings.php	0	0	0
Boston 2014	141211_1400	403000	403000	403006	N-experiment	0	2	10	10			8.653322	1.53994	0	22		0	0				3	6	3	0	20	0	0	40	5	0	0	0	0	0	0	0	1	1	1	0	3	4	C5		/hively/HTG_lab/earnings.php	0	0	0
Boston 2014	141211_1400	403000	403000	403006	P-experiment	1	2	20	20	0	0	8.653322	1.53994	0	22		0	0				3	6	1	30	28	2	0	287.4	4	12	0	0	0	0	0	0	1	1	1	1	3	4	C5		/hively/HTG_lab/earnings.php	0	0	0
Boston 2014	141211_1400	402000	402000	402007	N-experiment	0	6	0	20			8.653322	1.53994	0	26		0	0				2	7	2	0	34	0	0	190	9	0	0	0	0	0	0	0	1	1	1	0	2	4	C6		/hively/HTG_lab/earnings.php	0	0	0
Boston 2014	141211_1400	402000	402000	402007	N-experiment	0	3	0	0			8.653322	1.53994	0	26		0	0				2	7	1	0	26	0	0	96	8	0	0	0	0	0	0	0	1	1	1	0	2	4	C6		/hively/HTG_lab/earnings.php	0	0	0
Boston 2014	141211_1400	403000	403000	403008	N-experiment	0	2	10	0			8.653322	1.53994	0	32		1	0				3	8	4	0	20	0	0	50	10	0	0	0	0	0	0	0	1	1	1	0	3	4	C7		/hively/HTG_lab/earnings.php	0	0	0
Boston 2014	141211_1400	402000	402000	402003	P-experiment	1	8	20	20	0	0	8.653322	1.53994	1	25		0	0				2	3	3	32	32	0	0	389	5	7	0	0	0	0	0	0	1	1	1	1	2	4	C2		/hively/HTG_lab/earnings.php	0	0	0
Boston 2014	141211_1400	402000	402000	402011	P-experiment	1	8	20	20	0	0	8.653322	1.53994	1	27		0	0				2	11	3	32	32	0	0	421	5	4	0	0	0	0	0	0	1	1	1	1	2	4	C10		/hively/HTG_lab/earnings.php	0	0	0
Boston 2014	141211_1400	402000	402000	402007	P-experiment	1	1	20	10	10	0	8.653322	1.53994	0	26		0	0				2	7	1	22	-8	30	0	321	30	29	0	0	0	0	0	0	1	1	1	1	2	4	C6		/hively/HTG_lab/earnings.php	0	0	0
Boston 2014	141211_1400	402000	402000	402011	N-experiment	0	2	0	15			8.653322	1.53994	1	27		0	0				2	11	2	0	32	0	0	50	6	0	0	0	0	0	0	0	1	1	1	0	2	4	C10		/hively/HTG_lab/earnings.php	0	0	0
Boston 2014	141211_1400	403000	403000	403012	N-experiment	0	2	0	10			8.653322	1.53994	1	18		0	1				3	12	2	0	30	0	0	50	7	0	0	0	0	0	0	0	1	1	1	0	3	4	C11		/hively/HTG_lab/earnings.php	0	0	0
Boston 2014	141211_1400	403000	403000	403006	N-experiment	0	8	0	0			8.653322	1.53994	0	22		0	0				3	6	4	0	20	0	0	180.8	3	0	0	0	0	0	0	0	1	1	1	0	3	4	C5		/hively/HTG_lab/earnings.php	0	0	0
Boston 2014	141211_1400	402000	402000	402007	P-experiment	1	8	20	20	0	0	8.653322	1.53994	0	26		0	0				2	7	1	32	32	0	0	495	6	4	0	0	0	0	0	0	1	1	1	1	2	4	C6		/hively/HTG_lab/earnings.php	0	0	0
Boston 2014	141211_1400	403000	403000	403008	P-experiment	1	2	15	20	0	7	8.653322	1.53994	0	32		1	0				3	8	1	35	14	0	7	234.4	6	10	0	0	0	0	0	0	1	1	1	1	3	4	C7		/hively/HTG_lab/earnings.php	0	0	0
Boston 2014	141211_1400	402000	402000	402011	N-experiment	0	9	0	15			8.653322	1.53994	1	27		0	0				2	11	2	0	30	0	0	228	4	0	0	0	0	0	0	0	1	1	1	0	2	4	C10		/hively/HTG_lab/earnings.php	0	0	0
Boston 2014	141211_1400	403000	403000	403012	P-experiment	1	7	20	20	0	0	8.653322	1.53994	1	18		0	1				3	12	2	32	32	0	0	434.4	4	4	0	0	0	0	0	0	1	1	1	1	3	4	C11		/hively/HTG_lab/earnings.php	0	0	0
Boston 2014	141211_1400	403000	403000	403002	P-experiment	1	9	20	20	0	0	8.653322	1.53994	0			0	0				3	2	2	32	32	0	0	500.4	9	6	0	0	0	0	0	0	1	1	1	1	3	4	C1		/hively/HTG_lab/questionnaire.php	0	0	0
Boston 2014	141211_1400	403000	403000	403002	P-experiment	1	2	20	20	0	0	8.653322	1.53994	0			0	0				3	2	2	30	27	3	0	302.4	24	17	0	0	0	0	0	0	1	1	1	1	3	4	C1		/hively/HTG_lab/questionnaire.php	0	0	0
Boston 2014	141211_1400	402000	402000	402007	N-experiment	0	1	0	10			8.653322	1.53994	0	26		0	0				2	7	1	0	38	0	0	38	35	0	0	0	0	0	0	0	1	1	1	0	2	4	C6		/hively/HTG_lab/earnings.php	0	0	0
Boston 2014	141211_1400	402000	402000	402005	N-experiment	0	9	15	0			8.653322	1.53994	0	28		0	0				2	5	4	0	15	0	0	193	4	0	0	0	0	0	0	0	1	1	1	0	2	4	C4		/hively/HTG_lab/earnings.php	0	0	0
Boston 2014	141211_1400	403000	403000	403002	N-experiment	0	2	5	10			8.653322	1.53994	0			0	0				3	2	3	0	25	0	0	65	21	0	0	0	0	0	0	0	1	1	1	0	3	4	C1		/hively/HTG_lab/questionnaire.php	0	0	0
Boston 2014	141211_1400	403000	403000	403008	P-experiment	1	1	10	18	0	3	8.653322	1.53994	0	32		1	0				3	8	2	29	15.2	5	3	220.4	8	21	0	0	0	0	0	0	1	1	1	1	3	4	C7		/hively/HTG_lab/earnings.php	0	0	0
Boston 2014	141211_1400	403000	403000	403012	N-experiment	0	10	0	1			8.653322	1.53994	1	18		0	1				3	12	3	0	20.4	0	0	231.2	3	0	0	0	0	0	0	0	1	1	1	0	3	4	C11		/hively/HTG_lab/earnings.php	0	0	0
Boston 2014	141211_1400	403000	403000	403006	P-experiment	1	3	20	20	0	0	8.653322	1.53994	0	22		0	0				3	6	3	32	32	0	0	319.4	3	5	0	0	0	0	0	0	1	1	1	1	3	4	C5		/hively/HTG_lab/earnings.php	0	0	0
Boston 2014	141211_1400	402000	402000	402007	P-experiment	1	9	20	20	0	0	8.653322	1.53994	0	26		0	0				2	7	2	32	32	0	0	527	4	5	0	0	0	0	0	0	1	1	1	1	2	4	C6		/hively/HTG_lab/earnings.php	0	0	0
Boston 2014	141211_1400	403000	403000	403006	N-experiment	0	3	0	0			8.653322	1.53994	0	22		0	0				3	6	1	0	24	0	0	64	4	0	0	0	0	0	0	0	1	1	1	0	3	4	C5		/hively/HTG_lab/earnings.php	0	0	0
Boston 2014	141211_1400	402000	402000	402003	P-experiment	1	4	15	20	0	12	8.653322	1.53994	1	25		0	0				2	3	4	35	0	0	12	285	6	12	0	0	0	0	0	0	1	1	1	1	2	4	C2		/hively/HTG_lab/earnings.php	0	0	0
Boston 2014	141211_1400	403000	403000	403012	N-experiment	0	4	0	0			8.653322	1.53994	1	18		0	1				3	12	1	0	24	0	0	98	3	0	0	0	0	0	0	0	1	1	1	0	3	4	C11		/hively/HTG_lab/earnings.php	0	0	0
Boston 2014	141211_1400	402000	402000	402011	P-experiment	1	3	20	20	0	1	8.653322	1.53994	1	27		0	0				2	11	2	28	20	5	1	311	5	24	0	0	0	0	0	0	1	1	1	1	2	4	C10		/hively/HTG_lab/earnings.php	0	0	0
Boston 2014	141211_1400	402000	402000	402007	P-experiment	1	3	20	20	0	1	8.653322	1.53994	0	26		0	0				2	7	2	28	23	2	1	357	4	22	0	0	0	0	0	0	1	1	1	1	2	4	C6		/hively/HTG_lab/earnings.php	0	0	0
Boston 2014	141211_1400	403000	403000	403008	P-experiment	1	9	20	20	0	0	8.653322	1.53994	0	32		1	0				3	8	4	32	32	0	0	435.4	3	3	0	0	0	0	0	0	1	1	1	1	3	4	C7		/hively/HTG_lab/earnings.php	0	0	0
Boston 2014	141211_1400	403000	403000	403006	N-experiment	0	4	0	0			8.653322	1.53994	0	22		0	0				3	6	4	0	24	0	0	88	3	0	0	0	0	0	0	0	1	1	1	0	3	4	C5		/hively/HTG_lab/earnings.php	0	0	0
Boston 2014	141211_1400	402000	402000	402003	P-experiment	1	10	20	20	0	0	8.653322	1.53994	1	25		0	0				2	3	3	32	32	0	0	453	4	7	0	0	0	0	0	0	1	1	1	1	2	4	C2		/hively/HTG_lab/earnings.php	0	0	0
Boston 2014	141211_1400	403000	403000	403008	N-experiment	0	8	0	0			8.653322	1.53994	0	32		1	0				3	8	4	0	20	0	0	140.8	4	0	0	0	0	0	0	0	1	1	1	0	3	4	C7		/hively/HTG_lab/earnings.php	0	0	0
Boston 2014	141211_1400	402000	402000	402007	N-experiment	0	9	0	0			8.653322	1.53994	0	26		0	0				2	7	4	0	30	0	0	278	6	0	0	0	0	0	0	0	1	1	1	0	2	4	C6		/hively/HTG_lab/earnings.php	0	0	0
Boston 2014	141211_1400	403000	403000	403012	P-experiment	1	3	20	20	0	0	8.653322	1.53994	1	18		0	1				3	12	2	32	32	0	0	330.4	4	5	0	0	0	0	0	0	1	1	1	1	3	4	C11		/hively/HTG_lab/earnings.php	0	0	0
Boston 2014	141211_1400	403000	403000	403012	N-experiment	0	1	20	10			8.653322	1.53994	1	18		0	1				3	12	3	0	20	0	0	20	23	0	0	0	0	0	0	0	1	1	1	0	3	4	C11		/hively/HTG_lab/earnings.php	0	0	0
Boston 2014	141211_1400	402000	402000	402011	N-experiment	0	2	0	0			8.653322	1.53994	1	27		0	0				2	11	3	0	32	0	0	50	6	0	0	0	0	0	0	0	1	1	1	0	2	4	C10		/hively/HTG_lab/earnings.php	0	0	0
Boston 2014	141211_1400	403000	403000	403006	N-experiment	0	7	0	1			8.653322	1.53994	0	22		0	0				3	6	1	0	22.4	0	0	160.8	3	0	0	0	0	0	0	0	1	1	1	0	3	4	C5		/hively/HTG_lab/earnings.php	0	0	0
Boston 2014	141211_1400	403000	403000	403008	P-experiment	1	3	20	20	0	0	8.653322	1.53994	0	32		1	0				3	8	4	32	32	0	0	266.4	3	5	0	0	0	0	0	0	1	1	1	1	3	4	C7		/hively/HTG_lab/earnings.php	0	0	0
Boston 2014	141211_1400	403000	403000	403006	N-experiment	0	2	10	0			8.653322	1.53994	0	22		0	0				3	6	4	0	20	0	0	40	5	0	0	0	0	0	0	0	1	1	1	0	3	4	C5		/hively/HTG_lab/earnings.php	0	0	0
Boston 2014	141211_1400	403000	403000	403002	N-experiment	0	4	0	10			8.653322	1.53994	0			0	0				3	2	3	0	24	0	0	113	2	0	0	0	0	0	0	0	1	1	1	0	3	4	C1		/hively/HTG_lab/questionnaire.php	0	0	0
Boston 2014	141211_1400	402000	402000	402005	N-experiment	0	6	20	15			8.653322	1.53994	0	28		0	0				2	5	4	0	14	0	0	130	3	0	0	0	0	0	0	0	1	1	1	0	2	4	C4		/hively/HTG_lab/earnings.php	0	0	0
Boston 2014	141211_1400	402000	402000	402005	N-experiment	0	3	15	0			8.653322	1.53994	0	28		0	0				2	5	4	0	11	0	0	51	5	0	0	0	0	0	0	0	1	1	1	0	2	4	C4		/hively/HTG_lab/earnings.php	0	0	0
Boston 2014	141211_1400	402000	402000	402003	P-experiment	1	5	20	20	2	0	8.653322	1.53994	1	25		0	0				2	3	3	32	26	6	0	311	3	6	0	0	0	0	0	0	1	1	1	1	2	4	C2		/hively/HTG_lab/earnings.php	0	0	0
Boston 2014	141211_1400	403000	403000	403006	P-experiment	1	4	20	20	0	0	8.653322	1.53994	0	22		0	0				3	6	1	32	32	0	0	351.4	3	4	0	0	0	0	0	0	1	1	1	1	3	4	C5		/hively/HTG_lab/earnings.php	0	0	0
Boston 2014	141211_1400	402000	402000	402005	P-experiment	1	2	15	10	0	9	8.653322	1.53994	0	28		0	0				2	5	1	31	4	0	9	233	5	4	0	0	0	0	0	0	1	1	1	1	2	4	C4		/hively/HTG_lab/earnings.php	0	0	0
Boston 2014	141211_1400	403000	403000	403008	P-experiment	1	8	20	20	0	0	8.653322	1.53994	0	32		1	0				3	8	1	32	32	0	0	403.4	4	3	0	0	0	0	0	0	1	1	1	1	3	4	C7		/hively/HTG_lab/earnings.php	0	0	0
Boston 2014	141211_1400	403000	403000	403012	N-experiment	0	10	0	0			8.653322	1.53994	1	18		0	1				3	12	1	0	20.4	0	0	231.2	3	0	0	0	0	0	0	0	1	1	1	0	3	4	C11		/hively/HTG_lab/earnings.php	0	0	0
Boston 2014	141211_1400	403000	403000	403002	N-experiment	0	8	0	0			8.653322	1.53994	0			0	0				3	2	4	0	20	0	0	203.8	3	0	0	0	0	0	0	0	1	1	1	0	3	4	C1		/hively/HTG_lab/questionnaire.php	0	0	0
Boston 2014	141211_1400	402000	402000	402007	P-experiment	1	9	20	20	0	0	8.653322	1.53994	0	26		0	0				2	7	1	32	32	0	0	527	4	5	0	0	0	0	0	0	1	1	1	1	2	4	C6		/hively/HTG_lab/earnings.php	0	0	0
Boston 2014	141211_1400	402000	402000	402003	N-experiment	0	1	10	0			8.653322	1.53994	1	25		0	0				2	3	3	0	28	0	0	28	12	0	0	0	0	0	0	0	1	1	1	0	2	4	C2		/hively/HTG_lab/earnings.php	0	0	0
Boston 2014	141211_1400	403000	403000	403006	N-experiment	0	9	0	0			8.653322	1.53994	0	22		0	0				3	6	1	0	20	0	0	200.8	3	0	0	0	0	0	0	0	1	1	1	0	3	4	C5		/hively/HTG_lab/earnings.php	0	0	0
Boston 2014	141211_1400	403000	403000	403008	N-experiment	0	3	10	0			8.653322	1.53994	0	32		1	0				3	8	2	0	14	0	0	64	4	0	0	0	0	0	0	0	1	1	1	0	3	4	C7		/hively/HTG_lab/earnings.php	0	0	0
Boston 2014	141211_1400	402000	402000	402005	N-experiment	0	4	0	20			8.653322	1.53994	0	28		0	0				2	5	3	0	40	0	0	91	3	0	0	0	0	0	0	0	1	1	1	0	2	4	C4		/hively/HTG_lab/earnings.php	0	0	0
Boston 2014	141211_1400	403000	403000	403006	N-experiment	0	5	0	1			8.653322	1.53994	0	22		0	0				3	6	1	0	26.4	0	0	114.4	3	0	0	0	0	0	0	0	1	1	1	0	3	4	C5		/hively/HTG_lab/earnings.php	0	0	0
Boston 2014	141211_1400	402000	402000	402005	P-experiment	1	6	20	0	3	0	8.653322	1.53994	0	28		0	0				2	5	4	24	21	3	0	332	9	9	0	0	0	0	0	0	1	1	1	1	2	4	C4		/hively/HTG_lab/earnings.php	0	0	0
Boston 2014	141211_1400	402000	402000	402005	P-experiment	1	3	20	20	0	1	8.653322	1.53994	0	28		0	0				2	5	3	28	23	2	1	256	2	11	0	0	0	0	0	0	1	1	1	1	2	4	C4		/hively/HTG_lab/earnings.php	0	0	0
Boston 2014	141211_1400	402000	402000	402005	P-experiment	1	2	15	20	0	9	8.653322	1.53994	0	28		0	0				2	5	4	31	4	0	9	233	5	4	0	0	0	0	0	0	1	1	1	1	2	4	C4		/hively/HTG_lab/earnings.php	0	0	0
Boston 2014	141211_1400	403000	403000	403008	N-experiment	0	5	15	0			8.653322	1.53994	0	32		1	0				3	8	2	0	11.4	0	0	89.4	8	0	0	0	0	0	0	0	1	1	1	0	3	4	C7		/hively/HTG_lab/earnings.php	0	0	0
Boston 2014	141211_1400	403000	403000	403008	N-experiment	0	6	10	0			8.653322	1.53994	0	32		1	0				3	8	2	0	14	0	0	103.4	4	0	0	0	0	0	0	0	1	1	1	0	3	4	C7		/hively/HTG_lab/earnings.php	0	0	0
Boston 2014	141211_1400	403000	403000	403002	N-experiment	0	10	0	0			8.653322	1.53994	0			0	0				3	2	2	0	20.4	0	0	244.2	3	0	0	0	0	0	0	0	1	1	1	0	3	4	C1		/hively/HTG_lab/questionnaire.php	0	0	0
Boston 2014	141211_1400	403000	403000	403006	P-experiment	1	1	18	0	3	1	8.653322	1.53994	0	22		0	0				3	6	1	21	13.2	5	1	259.4	15	62	0	0	0	0	0	0	1	1	1	1	3	4	C5		/hively/HTG_lab/earnings.php	0	0	0
Boston 2014	141211_1400	403000	403000	403012	P-experiment	1	7	20	20	0	0	8.653322	1.53994	1	18		0	1				3	12	1	32	32	0	0	434.4	4	4	0	0	0	0	0	0	1	1	1	1	3	4	C11		/hively/HTG_lab/earnings.php	0	0	0
Boston 2014	141211_1400	402000	402000	402005	P-experiment	1	7	20	20	0	0	8.653322	1.53994	0	28		0	0				2	5	4	32	32	0	0	364	6	3	0	0	0	0	0	0	1	1	1	1	2	4	C4		/hively/HTG_lab/earnings.php	0	0	0
Boston 2014	141211_1400	402000	402000	402007	N-experiment	0	9	0	10			8.653322	1.53994	0	26		0	0				2	7	1	0	30	0	0	278	6	0	0	0	0	0	0	0	1	1	1	0	2	4	C6		/hively/HTG_lab/earnings.php	0	0	0
Boston 2014	141211_1400	402000	402000	402005	N-experiment	0	6	20	0			8.653322	1.53994	0	28		0	0				2	5	3	0	14	0	0	130	3	0	0	0	0	0	0	0	1	1	1	0	2	4	C4		/hively/HTG_lab/earnings.php	0	0	0
Boston 2014	141211_1400	403000	403000	403012	P-experiment	1	5	20	0	4	0	8.653322	1.53994	1	18		0	1				3	12	3	16	8	8	0	370.4	5	23	0	0	0	0	0	0	1	1	1	1	3	4	C11		/hively/HTG_lab/earnings.php	0	0	0
Boston 2014	141211_1400	402000	402000	402003	N-experiment	0	3	0	0			8.653322	1.53994	1	25		0	0				2	3	4	0	26	0	0	71	4	0	0	0	0	0	0	0	1	1	1	0	2	4	C2		/hively/HTG_lab/earnings.php	0	0	0
Boston 2014	141211_1400	403000	403000	403002	N-experiment	0	4	0	0			8.653322	1.53994	0			0	0				3	2	4	0	24	0	0	113	2	0	0	0	0	0	0	0	1	1	1	0	3	4	C1		/hively/HTG_lab/questionnaire.php	0	0	0
Boston 2014	141211_1400	402000	402000	402003	N-experiment	0	10	0	0			8.653322	1.53994	1	25		0	0				2	3	3	0	26	0	0	254	5	0	0	0	0	0	0	0	1	1	1	0	2	4	C2		/hively/HTG_lab/earnings.php	0	0	0
Boston 2014	141211_1400	402000	402000	402011	N-experiment	0	9	0	10			8.653322	1.53994	1	27		0	0				2	11	1	0	30	0	0	228	4	0	0	0	0	0	0	0	1	1	1	0	2	4	C10		/hively/HTG_lab/earnings.php	0	0	0
Boston 2014	141211_1400	403000	403000	403008	N-experiment	0	2	10	10			8.653322	1.53994	0	32		1	0				3	8	2	0	20	0	0	50	10	0	0	0	0	0	0	0	1	1	1	0	3	4	C7		/hively/HTG_lab/earnings.php	0	0	0
Boston 2014	141211_1400	403000	403000	403006	P-experiment	1	9	20	20	0	0	8.653322	1.53994	0	22		0	0				3	6	4	32	32	0	0	488.4	3	3	0	0	0	0	0	0	1	1	1	1	3	4	C5		/hively/HTG_lab/earnings.php	0	0	0
Boston 2014	141211_1400	402000	402000	402003	N-experiment	0	2	15	0			8.653322	1.53994	1	25		0	0				2	3	3	0	17	0	0	45	10	0	0	0	0	0	0	0	1	1	1	0	2	4	C2		/hively/HTG_lab/earnings.php	0	0	0
Boston 2014	141211_1400	402000	402000	402007	N-experiment	0	7	0	15			8.653322	1.53994	0	26		0	0				2	7	4	0	40	0	0	230	15	0	0	0	0	0	0	0	1	1	1	0	2	4	C6		/hively/HTG_lab/earnings.php	0	0	0
Boston 2014	141211_1400	403000	403000	403012	N-experiment	0	6	0	10			8.653322	1.53994	1	18		0	1				3	12	3	0	24	0	0	148.4	4	0	0	0	0	0	0	0	1	1	1	0	3	4	C11		/hively/HTG_lab/earnings.php	0	0	0
Boston 2014	141211_1400	402000	402000	402003	P-experiment	1	2	10	20	2	11	8.653322	1.53994	1	25		0	0				2	3	3	36	-4	7	11	277	7	24	0	0	0	0	0	0	1	1	1	1	2	4	C2		/hively/HTG_lab/earnings.php	0	0	0
Boston 2014	141211_1400	402000	402000	402011	N-experiment	0	10	0	0			8.653322	1.53994	1	27		0	0				2	11	3	0	26	0	0	254	4	0	0	0	0	0	0	0	1	1	1	0	2	4	C10		/hively/HTG_lab/earnings.php	0	0	0
Boston 2014	141211_1400	403000	403000	403002	N-experiment	0	9	0	0			8.653322	1.53994	0			0	0				3	2	4	0	20	0	0	223.8	4	0	0	0	0	0	0	0	1	1	1	0	3	4	C1		/hively/HTG_lab/questionnaire.php	0	0	0
Boston 2014	141211_1400	403000	403000	403006	N-experiment	0	6	0	10			8.653322	1.53994	0	22		0	0				3	6	3	0	24	0	0	138.4	3	0	0	0	0	0	0	0	1	1	1	0	3	4	C5		/hively/HTG_lab/earnings.php	0	0	0
Boston 2014	141211_1400	403000	403000	403012	P-experiment	1	4	20	20	0	0	8.653322	1.53994	1	18		0	1				3	12	2	32	32	0	0	362.4	4	5	0	0	0	0	0	0	1	1	1	1	3	4	C11		/hively/HTG_lab/earnings.php	0	0	0
Boston 2014	141211_1400	403000	403000	403012	P-experiment	1	6	20	20	0	0	8.653322	1.53994	1	18		0	1				3	12	1	32	32	0	0	402.4	3	5	0	0	0	0	0	0	1	1	1	1	3	4	C11		/hively/HTG_lab/earnings.php	0	0	0
Boston 2014	141211_1400	403000	403000	403002	P-experiment	1	4	20	20	0	0	8.653322	1.53994	0			0	0				3	2	4	32	32	0	0	366.4	5	4	0	0	0	0	0	0	1	1	1	1	3	4	C1		/hively/HTG_lab/questionnaire.php	0	0	0
Boston 2014	141211_1400	403000	403000	403012	N-experiment	0	6	0	0			8.653322	1.53994	1	18		0	1				3	12	2	0	24	0	0	148.4	4	0	0	0	0	0	0	0	1	1	1	0	3	4	C11		/hively/HTG_lab/earnings.php	0	0	0
Boston 2014	141211_1400	403000	403000	403008	P-experiment	1	8	20	20	0	0	8.653322	1.53994	0	32		1	0				3	8	4	32	32	0	0	403.4	4	3	0	0	0	0	0	0	1	1	1	1	3	4	C7		/hively/HTG_lab/earnings.php	0	0	0
Boston 2014	141211_1400	403000	403000	403008	P-experiment	1	7	20	20	0	0	8.653322	1.53994	0	32		1	0				3	8	1	32	32	0	0	371.4	4	6	0	0	0	0	0	0	1	1	1	1	3	4	C7		/hively/HTG_lab/earnings.php	0	0	0
Boston 2014	141211_1400	403000	403000	403008	P-experiment	1	4	20	20	0	0	8.653322	1.53994	0	32		1	0				3	8	1	32	32	0	0	298.4	8	4	0	0	0	0	0	0	1	1	1	1	3	4	C7		/hively/HTG_lab/earnings.php	0	0	0
Boston 2014	141211_1400	403000	403000	403008	N-experiment	0	1	10	20			8.653322	1.53994	0	32		1	0				3	8	4	0	30	0	0	30	12	0	0	0	0	0	0	0	1	1	1	0	3	4	C7		/hively/HTG_lab/earnings.php	0	0	0
Boston 2014	141211_1400	402000	402000	402007	P-experiment	1	8	20	20	0	0	8.653322	1.53994	0	26		0	0				2	7	2	32	32	0	0	495	6	4	0	0	0	0	0	0	1	1	1	1	2	4	C6		/hively/HTG_lab/earnings.php	0	0	0
Boston 2014	141211_1400	402000	402000	402011	N-experiment	0	9	0	0			8.653322	1.53994	1	27		0	0				2	11	3	0	30	0	0	228	4	0	0	0	0	0	0	0	1	1	1	0	2	4	C10		/hively/HTG_lab/earnings.php	0	0	0
Boston 2014	141211_1400	403000	403000	403006	P-experiment	1	4	20	20	0	0	8.653322	1.53994	0	22		0	0				3	6	3	32	32	0	0	351.4	3	4	0	0	0	0	0	0	1	1	1	1	3	4	C5		/hively/HTG_lab/earnings.php	0	0	0
Boston 2014	141211_1400	402000	402000	402011	N-experiment	0	8	0	20			8.653322	1.53994	1	27		0	0				2	11	3	0	38	0	0	198	6	0	0	0	0	0	0	0	1	1	1	0	2	4	C10		/hively/HTG_lab/earnings.php	0	0	0
Boston 2014	141211_1400	403000	403000	403002	P-experiment	1	1	0	18	0	11	8.653322	1.53994	0			0	0				3	2	2	39	6.2	0	11	275.4	11	8	0	0	0	0	0	0	1	1	1	1	3	4	C1		/hively/HTG_lab/questionnaire.php	0	0	0
Boston 2014	141211_1400	402000	402000	402011	N-experiment	0	7	15	0			8.653322	1.53994	1	27		0	0				2	11	3	0	25	0	0	160	7	0	0	0	0	0	0	0	1	1	1	0	2	4	C10		/hively/HTG_lab/earnings.php	0	0	0
Boston 2014	141211_1400	402000	402000	402005	N-experiment	0	6	20	0			8.653322	1.53994	0	28		0	0				2	5	1	0	14	0	0	130	3	0	0	0	0	0	0	0	1	1	1	0	2	4	C4		/hively/HTG_lab/earnings.php	0	0	0
Boston 2014	141211_1400	403000	403000	403006	P-experiment	1	6	20	20	0	0	8.653322	1.53994	0	22		0	0				3	6	1	32	32	0	0	392.4	5	7	0	0	0	0	0	0	1	1	1	1	3	4	C5		/hively/HTG_lab/earnings.php	0	0	0
Boston 2014	141211_1400	403000	403000	403008	P-experiment	1	9	20	20	0	0	8.653322	1.53994	0	32		1	0				3	8	2	32	32	0	0	435.4	3	3	0	0	0	0	0	0	1	1	1	1	3	4	C7		/hively/HTG_lab/earnings.php	0	0	0
Boston 2014	141211_1400	402000	402000	402003	N-experiment	0	5	15	20			8.653322	1.53994	1	25		0	0				2	3	4	0	25	0	0	126	6	0	0	0	0	0	0	0	1	1	1	0	2	4	C2		/hively/HTG_lab/earnings.php	0	0	0
Boston 2014	141211_1400	402000	402000	402005	P-experiment	1	4	20	15	1	0	8.653322	1.53994	0	28		0	0				2	5	1	30	29	1	0	285	3	10	0	0	0	0	0	0	1	1	1	1	2	4	C4		/hively/HTG_lab/earnings.php	0	0	0
Boston 2014	141211_1400	402000	402000	402011	N-experiment	0	1	20	15			8.653322	1.53994	1	27		0	0				2	11	2	0	18	0	0	18	23	0	0	0	0	0	0	0	1	1	1	0	2	4	C10		/hively/HTG_lab/earnings.php	0	0	0
Boston 2014	141211_1400	402000	402000	402007	N-experiment	0	6	0	15			8.653322	1.53994	0	26		0	0				2	7	4	0	34	0	0	190	9	0	0	0	0	0	0	0	1	1	1	0	2	4	C6		/hively/HTG_lab/earnings.php	0	0	0
Boston 2014	141211_1400	402000	402000	402005	P-experiment	1	6	20	20	0	0	8.653322	1.53994	0	28		0	0				2	5	3	24	21	3	0	332	9	9	0	0	0	0	0	0	1	1	1	1	2	4	C4		/hively/HTG_lab/earnings.php	0	0	0
Boston 2014	141211_1400	402000	402000	402007	N-experiment	0	4	20	0			8.653322	1.53994	0	26		0	0				2	7	2	0	20	0	0	116	5	0	0	0	0	0	0	0	1	1	1	0	2	4	C6		/hively/HTG_lab/earnings.php	0	0	0
Boston 2014	141211_1400	403000	403000	403008	N-experiment	0	10	1	0			8.653322	1.53994	0	32		1	0				3	8	1	0	19.4	0	0	180.2	3	0	0	0	0	0	0	0	1	1	1	0	3	4	C7		/hively/HTG_lab/earnings.php	0	0	0
Boston 2014	141211_1400	402000	402000	402007	P-experiment	1	2	20	10	4	2	8.653322	1.53994	0	26		0	0				2	7	1	26	13	7	2	334	4	69	0	0	0	0	0	0	1	1	1	1	2	4	C6		/hively/HTG_lab/earnings.php	0	0	0
Boston 2014	141211_1400	403000	403000	403002	P-experiment	1	5	20	0	5	0	8.653322	1.53994	0			0	0				3	2	2	16	6	10	0	372.4	3	15	0	0	0	0	0	0	1	1	1	1	3	4	C1		/hively/HTG_lab/questionnaire.php	0	0	0
Boston 2014	141211_1400	403000	403000	403002	P-experiment	1	3	20	20	0	0	8.653322	1.53994	0			0	0				3	2	3	32	32	0	0	334.4	4	5	0	0	0	0	0	0	1	1	1	1	3	4	C1		/hively/HTG_lab/questionnaire.php	0	0	0
Boston 2014	141211_1400	402000	402000	402011	P-experiment	1	6	0	20	0	18	8.653322	1.53994	1	27		0	0				2	11	2	44	0	0	18	357	5	13	0	0	0	0	0	0	1	1	1	1	2	4	C10		/hively/HTG_lab/earnings.php	0	0	0
Boston 2014	141211_1400	402000	402000	402005	N-experiment	0	7	15	0			8.653322	1.53994	0	28		0	0				2	5	3	0	25	0	0	155	3	0	0	0	0	0	0	0	1	1	1	0	2	4	C4		/hively/HTG_lab/earnings.php	0	0	0
Boston 2014	141211_1400	402000	402000	402011	N-experiment	0	3	0	0			8.653322	1.53994	1	27		0	0				2	11	3	0	26	0	0	76	11	0	0	0	0	0	0	0	1	1	1	0	2	4	C10		/hively/HTG_lab/earnings.php	0	0	0
Boston 2014	141211_1400	403000	403000	403002	P-experiment	1	8	20	20	0	0	8.653322	1.53994	0			0	0				3	2	4	32	32	0	0	468.4	3	4	0	0	0	0	0	0	1	1	1	1	3	4	C1		/hively/HTG_lab/questionnaire.php	0	0	0
Boston 2014	141211_1400	402000	402000	402005	P-experiment	1	1	15	20	0	10	8.653322	1.53994	0	28		0	0				2	5	3	27	0	0	10	229	8	8	0	0	0	0	0	0	1	1	1	1	2	4	C4		/hively/HTG_lab/earnings.php	0	0	0
Boston 2014	141211_1400	402000	402000	402011	N-experiment	0	3	0	15			8.653322	1.53994	1	27		0	0				2	11	2	0	26	0	0	76	11	0	0	0	0	0	0	0	1	1	1	0	2	4	C10		/hively/HTG_lab/earnings.php	0	0	0
Boston 2014	141211_1400	402000	402000	402005	P-experiment	1	7	20	20	0	0	8.653322	1.53994	0	28		0	0				2	5	3	32	32	0	0	364	6	3	0	0	0	0	0	0	1	1	1	1	2	4	C4		/hively/HTG_lab/earnings.php	0	0	0
Boston 2014	141211_1400	403000	403000	403012	P-experiment	1	9	20	20	0	0	8.653322	1.53994	1	18		0	1				3	12	1	32	32	0	0	498.4	4	3	0	0	0	0	0	0	1	1	1	1	3	4	C11		/hively/HTG_lab/earnings.php	0	0	0
Boston 2014	141211_1400	403000	403000	403002	P-experiment	1	6	20	20	0	0	8.653322	1.53994	0			0	0				3	2	3	32	32	0	0	404.4	3	4	0	0	0	0	0	0	1	1	1	1	3	4	C1		/hively/HTG_lab/questionnaire.php	0	0	0
Boston 2014	141211_1400	402000	402000	402003	N-experiment	0	2	15	0			8.653322	1.53994	1	25		0	0				2	3	4	0	17	0	0	45	10	0	0	0	0	0	0	0	1	1	1	0	2	4	C2		/hively/HTG_lab/earnings.php	0	0	0
Boston 2014	141211_1400	403000	403000	403002	N-experiment	0	10	0	0			8.653322	1.53994	0			0	0				3	2	4	0	20.4	0	0	244.2	3	0	0	0	0	0	0	0	1	1	1	0	3	4	C1		/hively/HTG_lab/questionnaire.php	0	0	0
Boston 2014	141211_1400	403000	403000	403002	N-experiment	0	9	0	0			8.653322	1.53994	0			0	0				3	2	2	0	20	0	0	223.8	4	0	0	0	0	0	0	0	1	1	1	0	3	4	C1		/hively/HTG_lab/questionnaire.php	0	0	0
Boston 2014	141211_1400	403000	403000	403012	N-experiment	0	1	20	20			8.653322	1.53994	1	18		0	1				3	12	2	0	20	0	0	20	23	0	0	0	0	0	0	0	1	1	1	0	3	4	C11		/hively/HTG_lab/earnings.php	0	0	0
Boston 2014	141211_1400	402000	402000	402011	N-experiment	0	1	20	0			8.653322	1.53994	1	27		0	0				2	11	3	0	18	0	0	18	23	0	0	0	0	0	0	0	1	1	1	0	2	4	C10		/hively/HTG_lab/earnings.php	0	0	0
Boston 2014	141211_1400	403000	403000	403002	P-experiment	1	3	20	20	0	0	8.653322	1.53994	0			0	0				3	2	2	32	32	0	0	334.4	4	5	0	0	0	0	0	0	1	1	1	1	3	4	C1		/hively/HTG_lab/questionnaire.php	0	0	0
Boston 2014	141211_1400	402000	402000	402005	P-experiment	1	4	20	20	0	0	8.653322	1.53994	0	28		0	0				2	5	3	30	29	1	0	285	3	10	0	0	0	0	0	0	1	1	1	1	2	4	C4		/hively/HTG_lab/earnings.php	0	0	0
Boston 2014	141211_1400	402000	402000	402011	N-experiment	0	4	20	10			8.653322	1.53994	1	27		0	0				2	11	1	0	20	0	0	96	8	0	0	0	0	0	0	0	1	1	1	0	2	4	C10		/hively/HTG_lab/earnings.php	0	0	0
Boston 2014	141211_1400	403000	403000	403006	P-experiment	1	3	20	20	0	0	8.653322	1.53994	0	22		0	0				3	6	1	32	32	0	0	319.4	3	5	0	0	0	0	0	0	1	1	1	1	3	4	C5		/hively/HTG_lab/earnings.php	0	0	0
Boston 2014	141211_1400	402000	402000	402003	P-experiment	1	6	20	20	0	0	8.653322	1.53994	1	25		0	0				2	3	3	24	14	10	0	325	4	11	0	0	0	0	0	0	1	1	1	1	2	4	C2		/hively/HTG_lab/earnings.php	0	0	0
Boston 2014	141211_1400	403000	403000	403008	N-experiment	0	7	5	0			8.653322	1.53994	0	32		1	0				3	8	4	0	17.4	0	0	120.8	4	0	0	0	0	0	0	0	1	1	1	0	3	4	C7		/hively/HTG_lab/earnings.php	0	0	0
Boston 2014	141211_1400	402000	402000	402005	P-experiment	1	1	15	10	0	10	8.653322	1.53994	0	28		0	0				2	5	1	27	0	0	10	229	8	8	0	0	0	0	0	0	1	1	1	1	2	4	C4		/hively/HTG_lab/earnings.php	0	0	0
Boston 2014	141211_1400	403000	403000	403006	P-experiment	1	7	20	20	0	0	8.653322	1.53994	0	22		0	0				3	6	1	32	32	0	0	424.4	3	4	0	0	0	0	0	0	1	1	1	1	3	4	C5		/hively/HTG_lab/earnings.php	0	0	0
Boston 2014	141211_1400	402000	402000	402011	N-experiment	0	1	20	10			8.653322	1.53994	1	27		0	0				2	11	1	0	18	0	0	18	23	0	0	0	0	0	0	0	1	1	1	0	2	4	C10		/hively/HTG_lab/earnings.php	0	0	0
Boston 2014	141211_1400	402000	402000	402011	P-experiment	1	3	20	20	0	1	8.653322	1.53994	1	27		0	0				2	11	3	28	20	5	1	311	5	24	0	0	0	0	0	0	1	1	1	1	2	4	C10		/hively/HTG_lab/earnings.php	0	0	0
Boston 2014	141211_1400	403000	403000	403002	N-experiment	0	5	1	0			8.653322	1.53994	0			0	0				3	2	4	0	25.4	0	0	138.4	7	0	0	0	0	0	0	0	1	1	1	0	3	4	C1		/hively/HTG_lab/questionnaire.php	0	0	0
Boston 2014	141211_1400	402000	402000	402005	P-experiment	1	2	15	20	0	9	8.653322	1.53994	0	28		0	0				2	5	3	31	4	0	9	233	5	4	0	0	0	0	0	0	1	1	1	1	2	4	C4		/hively/HTG_lab/earnings.php	0	0	0
Boston 2014	141211_1400	403000	403000	403012	N-experiment	0	7	0	0			8.653322	1.53994	1	18		0	1				3	12	2	0	22.4	0	0	170.8	4	0	0	0	0	0	0	0	1	1	1	0	3	4	C11		/hively/HTG_lab/earnings.php	0	0	0
Boston 2014	141211_1400	402000	402000	402005	N-experiment	0	1	15	20			8.653322	1.53994	0	28		0	0				2	5	4	0	23	0	0	23	7	0	0	0	0	0	0	0	1	1	1	0	2	4	C4		/hively/HTG_lab/earnings.php	0	0	0
Boston 2014	141211_1400	402000	402000	402011	P-experiment	1	4	20	20	0	0	8.653322	1.53994	1	27		0	0				2	11	3	30	20	10	0	331	5	14	0	0	0	0	0	0	1	1	1	1	2	4	C10		/hively/HTG_lab/earnings.php	0	0	0
Boston 2014	141211_1400	403000	403000	403006	P-experiment	1	5	0	20	0	9	8.653322	1.53994	0	22		0	0				3	6	1	36	9	0	9	360.4	3	4	0	0	0	0	0	0	1	1	1	1	3	4	C5		/hively/HTG_lab/earnings.php	0	0	0
Boston 2014	141211_1400	403000	403000	403002	P-experiment	1	10	20	0	5	0	8.653322	1.53994	0			0	0				3	2	3	16	6	10	0	506.4	3	8	0	0	0	0	0	0	1	1	1	1	3	4	C1		/hively/HTG_lab/questionnaire.php	0	0	0
Boston 2014	141211_1400	402000	402000	402011	P-experiment	1	8	20	20	0	0	8.653322	1.53994	1	27		0	0				2	11	2	32	32	0	0	421	5	4	0	0	0	0	0	0	1	1	1	1	2	4	C10		/hively/HTG_lab/earnings.php	0	0	0
Boston 2014	141211_1400	403000	403000	403002	P-experiment	1	7	20	20	0	0	8.653322	1.53994	0			0	0				3	2	3	32	32	0	0	436.4	4	4	0	0	0	0	0	0	1	1	1	1	3	4	C1		/hively/HTG_lab/questionnaire.php	0	0	0
Boston 2014	141211_1400	403000	403000	403006	P-experiment	1	8	20	20	0	0	8.653322	1.53994	0	22		0	0				3	6	1	32	32	0	0	456.4	3	4	0	0	0	0	0	0	1	1	1	1	3	4	C5		/hively/HTG_lab/earnings.php	0	0	0
Boston 2014	141211_1400	403000	403000	403008	N-experiment	0	1	10	0			8.653322	1.53994	0	32		1	0				3	8	1	0	30	0	0	30	12	0	0	0	0	0	0	0	1	1	1	0	3	4	C7		/hively/HTG_lab/earnings.php	0	0	0
Boston 2014	141211_1400	402000	402000	402003	N-experiment	0	3	0	0			8.653322	1.53994	1	25		0	0				2	3	3	0	26	0	0	71	4	0	0	0	0	0	0	0	1	1	1	0	2	4	C2		/hively/HTG_lab/earnings.php	0	0	0
Boston 2014	141211_1400	402000	402000	402005	N-experiment	0	4	0	20			8.653322	1.53994	0	28		0	0				2	5	4	0	40	0	0	91	3	0	0	0	0	0	0	0	1	1	1	0	2	4	C4		/hively/HTG_lab/earnings.php	0	0	0
Boston 2014	141211_1400	403000	403000	403008	P-experiment	1	8	20	20	0	0	8.653322	1.53994	0	32		1	0				3	8	2	32	32	0	0	403.4	4	3	0	0	0	0	0	0	1	1	1	1	3	4	C7		/hively/HTG_lab/earnings.php	0	0	0
Boston 2014	141211_1400	403000	403000	403012	N-experiment	0	9	0	0			8.653322	1.53994	1	18		0	1				3	12	2	0	20	0	0	210.8	4	0	0	0	0	0	0	0	1	1	1	0	3	4	C11		/hively/HTG_lab/earnings.php	0	0	0
Boston 2014	141211_1400	403000	403000	403002	N-experiment	0	8	0	0			8.653322	1.53994	0			0	0				3	2	2	0	20	0	0	203.8	3	0	0	0	0	0	0	0	1	1	1	0	3	4	C1		/hively/HTG_lab/questionnaire.php	0	0	0
Boston 2014	141211_1400	403000	403000	403002	N-experiment	0	7	1	0			8.653322	1.53994	0			0	0				3	2	2	0	21.4	0	0	183.8	20	0	0	0	0	0	0	0	1	1	1	0	3	4	C1		/hively/HTG_lab/questionnaire.php	0	0	0
Boston 2014	141211_1400	403000	403000	403002	N-experiment	0	1	0	10			8.653322	1.53994	0			0	0				3	2	3	0	40	0	0	40	36	0	0	0	0	0	0	0	1	1	1	0	3	4	C1		/hively/HTG_lab/questionnaire.php	0	0	0
Boston 2014	141211_1400	402000	402000	402007	P-experiment	1	1	20	10	10	0	8.653322	1.53994	0	26		0	0				2	7	4	22	-8	30	0	321	30	29	0	0	0	0	0	0	1	1	1	1	2	4	C6		/hively/HTG_lab/earnings.php	0	0	0
Boston 2014	141211_1400	402000	402000	402005	P-experiment	1	1	15	10	0	10	8.653322	1.53994	0	28		0	0				2	5	4	27	0	0	10	229	8	8	0	0	0	0	0	0	1	1	1	1	2	4	C4		/hively/HTG_lab/earnings.php	0	0	0
Boston 2014	141211_1400	402000	402000	402007	N-experiment	0	1	0	20			8.653322	1.53994	0	26		0	0				2	7	4	0	38	0	0	38	35	0	0	0	0	0	0	0	1	1	1	0	2	4	C6		/hively/HTG_lab/earnings.php	0	0	0
Boston 2014	141211_1400	402000	402000	402005	N-experiment	0	1	15	10			8.653322	1.53994	0	28		0	0				2	5	1	0	23	0	0	23	7	0	0	0	0	0	0	0	1	1	1	0	2	4	C4		/hively/HTG_lab/earnings.php	0	0	0
Boston 2014	141211_1400	403000	403000	403002	P-experiment	1	4	20	20	0	0	8.653322	1.53994	0			0	0				3	2	3	32	32	0	0	366.4	5	4	0	0	0	0	0	0	1	1	1	1	3	4	C1		/hively/HTG_lab/questionnaire.php	0	0	0
Boston 2014	141211_1400	402000	402000	402003	N-experiment	0	4	10	20			8.653322	1.53994	1	25		0	0				2	3	3	0	30	0	0	101	8	0	0	0	0	0	0	0	1	1	1	0	2	4	C2		/hively/HTG_lab/earnings.php	0	0	0
Boston 2014	141211_1400	403000	403000	403008	N-experiment	0	6	10	0			8.653322	1.53994	0	32		1	0				3	8	4	0	14	0	0	103.4	4	0	0	0	0	0	0	0	1	1	1	0	3	4	C7		/hively/HTG_lab/earnings.php	0	0	0
Boston 2014	141211_1400	402000	402000	402003	P-experiment	1	3	10	20	1	9	8.653322	1.53994	1	25		0	0				2	3	2	38	8	3	9	285	5	13	0	0	0	0	0	0	1	1	1	1	2	4	C2		/hively/HTG_lab/earnings.php	0	0	0
Boston 2014	141211_1400	403000	403000	403006	N-experiment	0	10	0	0			8.653322	1.53994	0	22		0	0				3	6	1	0	20.4	0	0	221.2	3	0	0	0	0	0	0	0	1	1	1	0	3	4	C5		/hively/HTG_lab/earnings.php	0	0	0
Boston 2014	141211_1400	402000	402000	402003	P-experiment	1	9	20	20	0	0	8.653322	1.53994	1	25		0	0				2	3	3	32	32	0	0	421	5	7	0	0	0	0	0	0	1	1	1	1	2	4	C2		/hively/HTG_lab/earnings.php	0	0	0
Boston 2014	141211_1400	402000	402000	402005	P-experiment	1	5	20	20	0	2	8.653322	1.53994	0	28		0	0				2	5	4	32	26	0	2	311	4	4	0	0	0	0	0	0	1	1	1	1	2	4	C4		/hively/HTG_lab/earnings.php	0	0	0
Boston 2014	141211_1400	402000	402000	402007	P-experiment	1	10	20	20	0	0	8.653322	1.53994	0	26		0	0				2	7	1	32	32	0	0	559	3	6	0	0	0	0	0	0	1	1	1	1	2	4	C6		/hively/HTG_lab/earnings.php	0	0	0
Boston 2014	141211_1400	403000	403000	403002	P-experiment	1	7	20	20	0	0	8.653322	1.53994	0			0	0				3	2	4	32	32	0	0	436.4	4	4	0	0	0	0	0	0	1	1	1	1	3	4	C1		/hively/HTG_lab/questionnaire.php	0	0	0
Boston 2014	141211_1400	402000	402000	402007	P-experiment	1	4	20	15	1	0	8.653322	1.53994	0	26		0	0				2	7	1	30	29	1	0	386	4	24	0	0	0	0	0	0	1	1	1	1	2	4	C6		/hively/HTG_lab/earnings.php	0	0	0
Boston 2014	141211_1400	403000	403000	403006	N-experiment	0	8	0	0			8.653322	1.53994	0	22		0	0				3	6	3	0	20	0	0	180.8	3	0	0	0	0	0	0	0	1	1	1	0	3	4	C5		/hively/HTG_lab/earnings.php	0	0	0
Boston 2014	141211_1400	402000	402000	402007	N-experiment	0	3	0	15			8.653322	1.53994	0	26		0	0				2	7	2	0	26	0	0	96	8	0	0	0	0	0	0	0	1	1	1	0	2	4	C6		/hively/HTG_lab/earnings.php	0	0	0
Boston 2014	141211_1400	403000	403000	403012	P-experiment	1	1	20	0	3	0	8.653322	1.53994	1	18		0	1				3	12	1	19	14.2	5	0	270.4	8	25	0	0	0	0	0	0	1	1	1	1	3	4	C11		/hively/HTG_lab/earnings.php	0	0	0
Boston 2014	141211_1400	403000	403000	403008	P-experiment	1	2	15	20	0	7	8.653322	1.53994	0	32		1	0				3	8	4	35	14	0	7	234.4	6	10	0	0	0	0	0	0	1	1	1	1	3	4	C7		/hively/HTG_lab/earnings.php	0	0	0
Boston 2014	141211_1400	403000	403000	403002	P-experiment	1	5	20	20	0	0	8.653322	1.53994	0			0	0				3	2	4	16	6	10	0	372.4	3	15	0	0	0	0	0	0	1	1	1	1	3	4	C1		/hively/HTG_lab/questionnaire.php	0	0	0
Boston 2014	141211_1400	403000	403000	403012	P-experiment	1	6	20	20	0	0	8.653322	1.53994	1	18		0	1				3	12	2	32	32	0	0	402.4	3	5	0	0	0	0	0	0	1	1	1	1	3	4	C11		/hively/HTG_lab/earnings.php	0	0	0
Boston 2014	141211_1400	402000	402000	402011	N-experiment	0	6	15	0			8.653322	1.53994	1	27		0	0				2	11	3	0	19	0	0	135	6	0	0	0	0	0	0	0	1	1	1	0	2	4	C10		/hively/HTG_lab/earnings.php	0	0	0
Boston 2014	141211_1400	403000	403000	403006	N-experiment	0	9	0	0			8.653322	1.53994	0	22		0	0				3	6	3	0	20	0	0	200.8	3	0	0	0	0	0	0	0	1	1	1	0	3	4	C5		/hively/HTG_lab/earnings.php	0	0	0
Boston 2014	141211_1400	403000	403000	403008	P-experiment	1	1	10	0	5	3	8.653322	1.53994	0	32		1	0				3	8	1	29	15.2	5	3	220.4	8	21	0	0	0	0	0	0	1	1	1	1	3	4	C7		/hively/HTG_lab/earnings.php	0	0	0
Boston 2014	141211_1400	403000	403000	403002	N-experiment	0	3	0	10			8.653322	1.53994	0			0	0				3	2	3	0	24	0	0	89	4	0	0	0	0	0	0	0	1	1	1	0	3	4	C1		/hively/HTG_lab/questionnaire.php	0	0	0
Boston 2014	141211_1400	402000	402000	402007	N-experiment	0	8	20	0			8.653322	1.53994	0	26		0	0				2	7	4	0	18	0	0	248	4	0	0	0	0	0	0	0	1	1	1	0	2	4	C6		/hively/HTG_lab/earnings.php	0	0	0
Boston 2014	141211_1400	402000	402000	402007	N-experiment	0	4	20	10			8.653322	1.53994	0	26		0	0				2	7	1	0	20	0	0	116	5	0	0	0	0	0	0	0	1	1	1	0	2	4	C6		/hively/HTG_lab/earnings.php	0	0	0
Boston 2014	141211_1400	403000	403000	403006	N-experiment	0	1	20	20			8.653322	1.53994	0	22		0	0				3	6	4	0	20	0	0	20	8	0	0	0	0	0	0	0	1	1	1	0	3	4	C5		/hively/HTG_lab/earnings.php	0	0	0
Boston 2014	141211_1400	402000	402000	402005	P-experiment	1	5	20	20	0	2	8.653322	1.53994	0	28		0	0				2	5	3	32	26	0	2	311	4	4	0	0	0	0	0	0	1	1	1	1	2	4	C4		/hively/HTG_lab/earnings.php	0	0	0
Boston 2014	141211_1400	403000	403000	403002	P-experiment	1	10	20	20	0	0	8.653322	1.53994	0			0	0				3	2	4	16	6	10	0	506.4	3	8	0	0	0	0	0	0	1	1	1	1	3	4	C1		/hively/HTG_lab/questionnaire.php	0	0	0
Boston 2014	141211_1400	403000	403000	403008	N-experiment	0	5	15	0			8.653322	1.53994	0	32		1	0				3	8	4	0	11.4	0	0	89.4	8	0	0	0	0	0	0	0	1	1	1	0	3	4	C7		/hively/HTG_lab/earnings.php	0	0	0
Boston 2014	141211_1400	403000	403000	403008	P-experiment	1	6	20	20	0	0	8.653322	1.53994	0	32		1	0				3	8	2	32	32	0	0	339.4	4	6	0	0	0	0	0	0	1	1	1	1	3	4	C7		/hively/HTG_lab/earnings.php	0	0	0
Boston 2014	141211_1400	403000	403000	403006	P-experiment	1	6	20	20	0	0	8.653322	1.53994	0	22		0	0				3	6	4	32	32	0	0	392.4	5	7	0	0	0	0	0	0	1	1	1	1	3	4	C5		/hively/HTG_lab/earnings.php	0	0	0
Boston 2014	141211_1400	402000	402000	402011	P-experiment	1	1	10	10	0	10	8.653322	1.53994	1	27		0	0				2	11	1	32	2	0	10	281	40	18	0	0	0	0	0	0	1	1	1	1	2	4	C10		/hively/HTG_lab/earnings.php	0	0	0
Boston 2014	141211_1400	402000	402000	402005	N-experiment	0	2	15	0			8.653322	1.53994	0	28		0	0				2	5	4	0	17	0	0	40	5	0	0	0	0	0	0	0	1	1	1	0	2	4	C4		/hively/HTG_lab/earnings.php	0	0	0
Boston 2014	141211_1400	403000	403000	403012	P-experiment	1	10	20	0	0	0	8.653322	1.53994	1	18		0	1				3	12	2	16	16	0	0	514.4	11	8	0	0	0	0	0	0	1	1	1	1	3	4	C11		/hively/HTG_lab/earnings.php	0	0	0
Boston 2014	141211_1400	403000	403000	403002	N-experiment	0	6	0	10			8.653322	1.53994	0			0	0				3	2	3	0	24	0	0	162.4	3	0	0	0	0	0	0	0	1	1	1	0	3	4	C1		/hively/HTG_lab/questionnaire.php	0	0	0
Boston 2014	141211_1400	403000	403000	403012	P-experiment	1	5	20	0	4	0	8.653322	1.53994	1	18		0	1				3	12	2	16	8	8	0	370.4	5	23	0	0	0	0	0	0	1	1	1	1	3	4	C11		/hively/HTG_lab/earnings.php	0	0	0
Boston 2014	141211_1400	403000	403000	403006	P-experiment	1	9	20	20	0	0	8.653322	1.53994	0	22		0	0				3	6	3	32	32	0	0	488.4	3	3	0	0	0	0	0	0	1	1	1	1	3	4	C5		/hively/HTG_lab/earnings.php	0	0	0
Boston 2014	141211_1400	402000	402000	402005	N-experiment	0	8	15	20			8.653322	1.53994	0	28		0	0				2	5	3	0	23	0	0	178	4	0	0	0	0	0	0	0	1	1	1	0	2	4	C4		/hively/HTG_lab/earnings.php	0	0	0
Boston 2014	141211_1400	403000	403000	403008	N-experiment	0	5	15	1			8.653322	1.53994	0	32		1	0				3	8	1	0	11.4	0	0	89.4	8	0	0	0	0	0	0	0	1	1	1	0	3	4	C7		/hively/HTG_lab/earnings.php	0	0	0
Boston 2014	141211_1400	403000	403000	403008	P-experiment	1	7	20	20	0	0	8.653322	1.53994	0	32		1	0				3	8	4	32	32	0	0	371.4	4	6	0	0	0	0	0	0	1	1	1	1	3	4	C7		/hively/HTG_lab/earnings.php	0	0	0
Boston 2014	141211_1400	403000	403000	403002	P-experiment	1	10	20	0	5	0	8.653322	1.53994	0			0	0				3	2	2	16	6	10	0	506.4	3	8	0	0	0	0	0	0	1	1	1	1	3	4	C1		/hively/HTG_lab/questionnaire.php	0	0	0
Boston 2014	141211_1400	403000	403000	403008	N-experiment	0	3	10	0			8.653322	1.53994	0	32		1	0				3	8	1	0	14	0	0	64	4	0	0	0	0	0	0	0	1	1	1	0	3	4	C7		/hively/HTG_lab/earnings.php	0	0	0
Boston 2014	141211_1400	403000	403000	403002	P-experiment	1	1	0	10	0	11	8.653322	1.53994	0			0	0				3	2	3	39	6.2	0	11	275.4	11	8	0	0	0	0	0	0	1	1	1	1	3	4	C1		/hively/HTG_lab/questionnaire.php	0	0	0
Boston 2014	141211_1400	403000	403000	403002	N-experiment	0	7	1	0			8.653322	1.53994	0			0	0				3	2	4	0	21.4	0	0	183.8	20	0	0	0	0	0	0	0	1	1	1	0	3	4	C1		/hively/HTG_lab/questionnaire.php	0	0	0
Boston 2014	141211_1400	403000	403000	403012	N-experiment	0	1	20	0			8.653322	1.53994	1	18		0	1				3	12	1	0	20	0	0	20	23	0	0	0	0	0	0	0	1	1	1	0	3	4	C11		/hively/HTG_lab/earnings.php	0	0	0
Boston 2014	141211_1400	403000	403000	403012	P-experiment	1	8	20	20	0	0	8.653322	1.53994	1	18		0	1				3	12	1	32	32	0	0	466.4	5	6	0	0	0	0	0	0	1	1	1	1	3	4	C11		/hively/HTG_lab/earnings.php	0	0	0
Boston 2014	141211_1400	403000	403000	403006	P-experiment	1	3	20	20	0	0	8.653322	1.53994	0	22		0	0				3	6	4	32	32	0	0	319.4	3	5	0	0	0	0	0	0	1	1	1	1	3	4	C5		/hively/HTG_lab/earnings.php	0	0	0
Boston 2014	141211_1400	403000	403000	403002	N-experiment	0	10	0	1			8.653322	1.53994	0			0	0				3	2	3	0	20.4	0	0	244.2	3	0	0	0	0	0	0	0	1	1	1	0	3	4	C1		/hively/HTG_lab/questionnaire.php	0	0	0
Boston 2014	141211_1400	403000	403000	403006	N-experiment	0	3	0	10			8.653322	1.53994	0	22		0	0				3	6	3	0	24	0	0	64	4	0	0	0	0	0	0	0	1	1	1	0	3	4	C5		/hively/HTG_lab/earnings.php	0	0	0
Boston 2014	141211_1400	403000	403000	403006	P-experiment	1	7	20	20	0	0	8.653322	1.53994	0	22		0	0				3	6	3	32	32	0	0	424.4	3	4	0	0	0	0	0	0	1	1	1	1	3	4	C5		/hively/HTG_lab/earnings.php	0	0	0
Boston 2014	141211_1400	402000	402000	402011	N-experiment	0	8	0	10			8.653322	1.53994	1	27		0	0				2	11	1	0	38	0	0	198	6	0	0	0	0	0	0	0	1	1	1	0	2	4	C10		/hively/HTG_lab/earnings.php	0	0	0
Boston 2014	141211_1400	402000	402000	402003	P-experiment	1	6	20	0	10	0	8.653322	1.53994	1	25		0	0				2	3	4	24	14	10	0	325	4	11	0	0	0	0	0	0	1	1	1	1	2	4	C2		/hively/HTG_lab/earnings.php	0	0	0
Boston 2014	141211_1400	402000	402000	402003	N-experiment	0	6	0	15			8.653322	1.53994	1	25		0	0				2	3	4	0	34	0	0	160	4	0	0	0	0	0	0	0	1	1	1	0	2	4	C2		/hively/HTG_lab/earnings.php	0	0	0
Boston 2014	141211_1400	403000	403000	403006	P-experiment	1	7	20	20	0	0	8.653322	1.53994	0	22		0	0				3	6	4	32	32	0	0	424.4	3	4	0	0	0	0	0	0	1	1	1	1	3	4	C5		/hively/HTG_lab/earnings.php	0	0	0
Boston 2014	141211_1400	403000	403000	403006	N-experiment	0	10	0	0			8.653322	1.53994	0	22		0	0				3	6	4	0	20.4	0	0	221.2	3	0	0	0	0	0	0	0	1	1	1	0	3	4	C5		/hively/HTG_lab/earnings.php	0	0	0
Boston 2014	141211_1400	402000	402000	402007	P-experiment	1	7	20	20	0	0	8.653322	1.53994	0	26		0	0				2	7	4	32	32	0	0	463	3	4	0	0	0	0	0	0	1	1	1	1	2	4	C6		/hively/HTG_lab/earnings.php	0	0	0
Boston 2014	141211_1400	402000	402000	402005	N-experiment	0	7	15	20			8.653322	1.53994	0	28		0	0				2	5	1	0	25	0	0	155	3	0	0	0	0	0	0	0	1	1	1	0	2	4	C4		/hively/HTG_lab/earnings.php	0	0	0
Boston 2014	141211_1400	403000	403000	403008	N-experiment	0	3	10	0			8.653322	1.53994	0	32		1	0				3	8	4	0	14	0	0	64	4	0	0	0	0	0	0	0	1	1	1	0	3	4	C7		/hively/HTG_lab/earnings.php	0	0	0
Boston 2014	141211_1400	402000	402000	402007	N-experiment	0	10	0	0			8.653322	1.53994	0	26		0	0				2	7	1	0	26	0	0	304	3	0	0	0	0	0	0	0	1	1	1	0	2	4	C6		/hively/HTG_lab/earnings.php	0	0	0
Boston 2014	141211_1400	403000	403000	403006	N-experiment	0	1	20	0			8.653322	1.53994	0	22		0	0				3	6	1	0	20	0	0	20	8	0	0	0	0	0	0	0	1	1	1	0	3	4	C5		/hively/HTG_lab/earnings.php	0	0	0
Boston 2014	141211_1400	402000	402000	402007	P-experiment	1	4	20	20	0	0	8.653322	1.53994	0	26		0	0				2	7	2	30	29	1	0	386	4	24	0	0	0	0	0	0	1	1	1	1	2	4	C6		/hively/HTG_lab/earnings.php	0	0	0
Boston 2014	141211_1400	403000	403000	403006	P-experiment	1	2	20	15	2	0	8.653322	1.53994	0	22		0	0				3	6	3	30	28	2	0	287.4	4	12	0	0	0	0	0	0	1	1	1	1	3	4	C5		/hively/HTG_lab/earnings.php	0	0	0
Boston 2014	141211_1400	402000	402000	402005	P-experiment	1	7	20	20	0	0	8.653322	1.53994	0	28		0	0				2	5	1	32	32	0	0	364	6	3	0	0	0	0	0	0	1	1	1	1	2	4	C4		/hively/HTG_lab/earnings.php	0	0	0
Boston 2014	141211_1400	402000	402000	402007	N-experiment	0	6	0	0			8.653322	1.53994	0	26		0	0				2	7	1	0	34	0	0	190	9	0	0	0	0	0	0	0	1	1	1	0	2	4	C6		/hively/HTG_lab/earnings.php	0	0	0
Boston 2014	141211_1400	402000	402000	402003	P-experiment	1	8	20	20	0	0	8.653322	1.53994	1	25		0	0				2	3	2	32	32	0	0	389	5	7	0	0	0	0	0	0	1	1	1	1	2	4	C2		/hively/HTG_lab/earnings.php	0	0	0
Boston 2014	141211_1400	403000	403000	403012	N-experiment	0	9	0	0			8.653322	1.53994	1	18		0	1				3	12	1	0	20	0	0	210.8	4	0	0	0	0	0	0	0	1	1	1	0	3	4	C11		/hively/HTG_lab/earnings.php	0	0	0
Boston 2014	141211_1400	403000	403000	403008	N-experiment	0	9	0	0			8.653322	1.53994	0	32		1	0				3	8	1	0	20	0	0	160.8	7	0	0	0	0	0	0	0	1	1	1	0	3	4	C7		/hively/HTG_lab/earnings.php	0	0	0
Boston 2014	141211_1400	403000	403000	403012	P-experiment	1	4	20	20	0	0	8.653322	1.53994	1	18		0	1				3	12	1	32	32	0	0	362.4	4	5	0	0	0	0	0	0	1	1	1	1	3	4	C11		/hively/HTG_lab/earnings.php	0	0	0
Boston 2014	141211_1400	402000	402000	402003	N-experiment	0	7	20	0			8.653322	1.53994	1	25		0	0				2	3	3	0	20	0	0	180	5	0	0	0	0	0	0	0	1	1	1	0	2	4	C2		/hively/HTG_lab/earnings.php	0	0	0
Boston 2014	141211_1400	403000	403000	403008	N-experiment	0	10	1	0			8.653322	1.53994	0	32		1	0				3	8	4	0	19.4	0	0	180.2	3	0	0	0	0	0	0	0	1	1	1	0	3	4	C7		/hively/HTG_lab/earnings.php	0	0	0
Boston 2014	141211_1400	403000	403000	403006	N-experiment	0	7	0	0			8.653322	1.53994	0	22		0	0				3	6	4	0	22.4	0	0	160.8	3	0	0	0	0	0	0	0	1	1	1	0	3	4	C5		/hively/HTG_lab/earnings.php	0	0	0
Boston 2014	141211_1400	403000	403000	403002	N-experiment	0	9	0	0			8.653322	1.53994	0			0	0				3	2	3	0	20	0	0	223.8	4	0	0	0	0	0	0	0	1	1	1	0	3	4	C1		/hively/HTG_lab/questionnaire.php	0	0	0
Boston 2014	141211_1400	402000	402000	402011	P-experiment	1	2	20	20	0	2	8.653322	1.53994	1	27		0	0				2	11	3	26	10	10	2	291	8	56	0	0	0	0	0	0	1	1	1	1	2	4	C10		/hively/HTG_lab/earnings.php	0	0	0
Boston 2014	141211_1400	402000	402000	402003	P-experiment	1	6	20	20	0	0	8.653322	1.53994	1	25		0	0				2	3	2	24	14	10	0	325	4	11	0	0	0	0	0	0	1	1	1	1	2	4	C2		/hively/HTG_lab/earnings.php	0	0	0
Boston 2014	141211_1400	403000	403000	403012	P-experiment	1	8	20	20	0	0	8.653322	1.53994	1	18		0	1				3	12	2	32	32	0	0	466.4	5	6	0	0	0	0	0	0	1	1	1	1	3	4	C11		/hively/HTG_lab/earnings.php	0	0	0
Boston 2014	141211_1400	402000	402000	402005	P-experiment	1	8	20	20	0	0	8.653322	1.53994	0	28		0	0				2	5	3	32	32	0	0	396	3	3	0	0	0	0	0	0	1	1	1	1	2	4	C4		/hively/HTG_lab/earnings.php	0	0	0
Boston 2014	141211_1400	402000	402000	402011	N-experiment	0	5	20	15			8.653322	1.53994	1	27		0	0				2	11	2	0	20	0	0	116	4	0	0	0	0	0	0	0	1	1	1	0	2	4	C10		/hively/HTG_lab/earnings.php	0	0	0
Boston 2014	141211_1400	403000	403000	403002	N-experiment	0	6	0	0			8.653322	1.53994	0			0	0				3	2	2	0	24	0	0	162.4	3	0	0	0	0	0	0	0	1	1	1	0	3	4	C1		/hively/HTG_lab/questionnaire.php	0	0	0
Boston 2014	141211_1400	402000	402000	402011	P-experiment	1	2	20	10	7	2	8.653322	1.53994	1	27		0	0				2	11	1	26	10	10	2	291	8	56	0	0	0	0	0	0	1	1	1	1	2	4	C10		/hively/HTG_lab/earnings.php	0	0	0
Boston 2014	141211_1400	402000	402000	402011	P-experiment	1	5	20	20	0	2	8.653322	1.53994	1	27		0	0				2	11	3	32	26	0	2	357	4	6	0	0	0	0	0	0	1	1	1	1	2	4	C10		/hively/HTG_lab/earnings.php	0	0	0
Boston 2014	141211_1400	402000	402000	402003	N-experiment	0	9	10	15			8.653322	1.53994	1	25		0	0				2	3	2	0	20	0	0	228	5	0	0	0	0	0	0	0	1	1	1	0	2	4	C2		/hively/HTG_lab/earnings.php	0	0	0
Boston 2014	141211_1400	403000	403000	403002	N-experiment	0	1	0	20			8.653322	1.53994	0			0	0				3	2	4	0	40	0	0	40	36	0	0	0	0	0	0	0	1	1	1	0	3	4	C1		/hively/HTG_lab/questionnaire.php	0	0	0
Boston 2014	141211_1400	402000	402000	402011	N-experiment	0	6	15	20			8.653322	1.53994	1	27		0	0				2	11	2	0	19	0	0	135	6	0	0	0	0	0	0	0	1	1	1	0	2	4	C10		/hively/HTG_lab/earnings.php	0	0	0
Boston 2014	141211_1400	402000	402000	402003	P-experiment	1	5	20	20	2	0	8.653322	1.53994	1	25		0	0				2	3	4	32	26	6	0	311	3	6	0	0	0	0	0	0	1	1	1	1	2	4	C2		/hively/HTG_lab/earnings.php	0	0	0
Boston 2014	141211_1400	402000	402000	402011	N-experiment	0	6	15	0			8.653322	1.53994	1	27		0	0				2	11	1	0	19	0	0	135	6	0	0	0	0	0	0	0	1	1	1	0	2	4	C10		/hively/HTG_lab/earnings.php	0	0	0
Boston 2014	141211_1400	403000	403000	403012	P-experiment	1	3	20	20	0	0	8.653322	1.53994	1	18		0	1				3	12	3	32	32	0	0	330.4	4	5	0	0	0	0	0	0	1	1	1	1	3	4	C11		/hively/HTG_lab/earnings.php	0	0	0
Boston 2014	141211_1400	402000	402000	402005	N-experiment	0	9	15	0			8.653322	1.53994	0	28		0	0				2	5	3	0	15	0	0	193	4	0	0	0	0	0	0	0	1	1	1	0	2	4	C4		/hively/HTG_lab/earnings.php	0	0	0
Boston 2014	141211_1400	403000	403000	403006	P-experiment	1	1	18	10	2	1	8.653322	1.53994	0	22		0	0				3	6	3	21	13.2	5	1	259.4	15	62	0	0	0	0	0	0	1	1	1	1	3	4	C5		/hively/HTG_lab/earnings.php	0	0	0
Boston 2014	141211_1400	403000	403000	403008	N-experiment	0	6	10	0			8.653322	1.53994	0	32		1	0				3	8	1	0	14	0	0	103.4	4	0	0	0	0	0	0	0	1	1	1	0	3	4	C7		/hively/HTG_lab/earnings.php	0	0	0
Boston 2014	141211_1400	403000	403000	403006	N-experiment	0	3	0	0			8.653322	1.53994	0	22		0	0				3	6	4	0	24	0	0	64	4	0	0	0	0	0	0	0	1	1	1	0	3	4	C5		/hively/HTG_lab/earnings.php	0	0	0
Boston 2014	141211_1400	402000	402000	402011	P-experiment	1	4	20	15	10	0	8.653322	1.53994	1	27		0	0				2	11	1	30	20	10	0	331	5	14	0	0	0	0	0	0	1	1	1	1	2	4	C10		/hively/HTG_lab/earnings.php	0	0	0
Boston 2014	141211_1400	403000	403000	403008	P-experiment	1	10	0	20	0	5	8.653322	1.53994	0	32		1	0				3	8	1	36	21	0	5	456.4	6	15	0	0	0	0	0	0	1	1	1	1	3	4	C7		/hively/HTG_lab/earnings.php	0	0	0
Boston 2014	141211_1400	402000	402000	402011	P-experiment	1	1	10	20	0	10	8.653322	1.53994	1	27		0	0				2	11	3	32	2	0	10	281	40	18	0	0	0	0	0	0	1	1	1	1	2	4	C10		/hively/HTG_lab/earnings.php	0	0	0
Boston 2014	141211_1400	403000	403000	403012	P-experiment	1	9	20	20	0	0	8.653322	1.53994	1	18		0	1				3	12	2	32	32	0	0	498.4	4	3	0	0	0	0	0	0	1	1	1	1	3	4	C11		/hively/HTG_lab/earnings.php	0	0	0
Boston 2014	141211_1400	402000	402000	402011	N-experiment	0	5	20	0			8.653322	1.53994	1	27		0	0				2	11	3	0	20	0	0	116	4	0	0	0	0	0	0	0	1	1	1	0	2	4	C10		/hively/HTG_lab/earnings.php	0	0	0
Boston 2014	141211_1400	403000	403000	403012	N-experiment	0	8	0	0			8.653322	1.53994	1	18		0	1				3	12	1	0	20	0	0	190.8	4	0	0	0	0	0	0	0	1	1	1	0	3	4	C11		/hively/HTG_lab/earnings.php	0	0	0
Boston 2014	141211_1400	402000	402000	402005	P-experiment	1	8	20	20	0	0	8.653322	1.53994	0	28		0	0				2	5	4	32	32	0	0	396	3	3	0	0	0	0	0	0	1	1	1	1	2	4	C4		/hively/HTG_lab/earnings.php	0	0	0
Boston 2014	141211_1400	403000	403000	403008	N-experiment	0	9	0	0			8.653322	1.53994	0	32		1	0				3	8	2	0	20	0	0	160.8	7	0	0	0	0	0	0	0	1	1	1	0	3	4	C7		/hively/HTG_lab/earnings.php	0	0	0
Boston 2014	141211_1400	403000	403000	403002	P-experiment	1	1	0	20	0	11	8.653322	1.53994	0			0	0				3	2	4	39	6.2	0	11	275.4	11	8	0	0	0	0	0	0	1	1	1	1	3	4	C1		/hively/HTG_lab/questionnaire.php	0	0	0
Boston 2014	141211_1400	402000	402000	402003	N-experiment	0	10	0	15			8.653322	1.53994	1	25		0	0				2	3	2	0	26	0	0	254	5	0	0	0	0	0	0	0	1	1	1	0	2	4	C2		/hively/HTG_lab/earnings.php	0	0	0
Boston 2014	141211_1400	402000	402000	402007	N-experiment	0	3	0	0			8.653322	1.53994	0	26		0	0				2	7	4	0	26	0	0	96	8	0	0	0	0	0	0	0	1	1	1	0	2	4	C6		/hively/HTG_lab/earnings.php	0	0	0
Boston 2014	141211_1400	403000	403000	403008	P-experiment	1	10	0	20	0	5	8.653322	1.53994	0	32		1	0				3	8	4	36	21	0	5	456.4	6	15	0	0	0	0	0	0	1	1	1	1	3	4	C7		/hively/HTG_lab/earnings.php	0	0	0
Boston 2014	141211_1400	403000	403000	403002	P-experiment	1	5	20	0	5	0	8.653322	1.53994	0			0	0				3	2	3	16	6	10	0	372.4	3	15	0	0	0	0	0	0	1	1	1	1	3	4	C1		/hively/HTG_lab/questionnaire.php	0	0	0
Boston 2014	141211_1400	402000	402000	402007	N-experiment	0	5	0	15			8.653322	1.53994	0	26		0	0				2	7	1	0	40	0	0	156	6	0	0	0	0	0	0	0	1	1	1	0	2	4	C6		/hively/HTG_lab/earnings.php	0	0	0
Boston 2014	141211_1400	403000	403000	403008	P-experiment	1	3	20	20	0	0	8.653322	1.53994	0	32		1	0				3	8	2	32	32	0	0	266.4	3	5	0	0	0	0	0	0	1	1	1	1	3	4	C7		/hively/HTG_lab/earnings.php	0	0	0
Boston 2014	141211_1400	402000	402000	402005	P-experiment	1	3	20	10	2	1	8.653322	1.53994	0	28		0	0				2	5	1	28	23	2	1	256	2	11	0	0	0	0	0	0	1	1	1	1	2	4	C4		/hively/HTG_lab/earnings.php	0	0	0
Boston 2014	141211_1400	402000	402000	402003	N-experiment	0	8	10	20			8.653322	1.53994	1	25		0	0				2	3	3	0	28	0	0	208	4	0	0	0	0	0	0	0	1	1	1	0	2	4	C2		/hively/HTG_lab/earnings.php	0	0	0
Boston 2014	141211_1400	402000	402000	402003	N-experiment	0	6	0	20			8.653322	1.53994	1	25		0	0				2	3	2	0	34	0	0	160	4	0	0	0	0	0	0	0	1	1	1	0	2	4	C2		/hively/HTG_lab/earnings.php	0	0	0
Boston 2014	141211_1400	402000	402000	402005	P-experiment	1	9	20	20	0	0	8.653322	1.53994	0	28		0	0				2	5	3	32	32	0	0	428	2	3	0	0	0	0	0	0	1	1	1	1	2	4	C4		/hively/HTG_lab/earnings.php	0	0	0
Boston 2014	141211_1400	403000	403000	403008	N-experiment	0	4	10	0			8.653322	1.53994	0	32		1	0				3	8	4	0	14	0	0	78	5	0	0	0	0	0	0	0	1	1	1	0	3	4	C7		/hively/HTG_lab/earnings.php	0	0	0
Boston 2014	141211_1400	402000	402000	402007	P-experiment	1	5	20	20	0	2	8.653322	1.53994	0	26		0	0				2	7	4	32	26	0	2	412	2	3	0	0	0	0	0	0	1	1	1	1	2	4	C6		/hively/HTG_lab/earnings.php	0	0	0
Boston 2014	141211_1400	402000	402000	402003	N-experiment	0	8	10	15			8.653322	1.53994	1	25		0	0				2	3	2	0	28	0	0	208	4	0	0	0	0	0	0	0	1	1	1	0	2	4	C2		/hively/HTG_lab/earnings.php	0	0	0
Boston 2014	141211_1400	402000	402000	402007	N-experiment	0	7	0	15			8.653322	1.53994	0	26		0	0				2	7	2	0	40	0	0	230	15	0	0	0	0	0	0	0	1	1	1	0	2	4	C6		/hively/HTG_lab/earnings.php	0	0	0
Boston 2014	141211_1400	402000	402000	402007	P-experiment	1	2	20	20	0	2	8.653322	1.53994	0	26		0	0				2	7	4	26	13	7	2	334	4	69	0	0	0	0	0	0	1	1	1	1	2	4	C6		/hively/HTG_lab/earnings.php	0	0	0
Boston 2014	141211_1400	403000	403000	403002	N-experiment	0	3	0	0			8.653322	1.53994	0			0	0				3	2	4	0	24	0	0	89	4	0	0	0	0	0	0	0	1	1	1	0	3	4	C1		/hively/HTG_lab/questionnaire.php	0	0	0
Boston 2014	141211_1400	402000	402000	402003	P-experiment	1	1	10	15	0	10	8.653322	1.53994	1	25		0	0				2	3	2	32	2	0	10	281	7	9	0	0	0	0	0	0	1	1	1	1	2	4	C2		/hively/HTG_lab/earnings.php	0	0	0
Boston 2014	141211_1400	403000	403000	403008	P-experiment	1	1	10	20	0	3	8.653322	1.53994	0	32		1	0				3	8	4	29	15.2	5	3	220.4	8	21	0	0	0	0	0	0	1	1	1	1	3	4	C7		/hively/HTG_lab/earnings.php	0	0	0
Boston 2014	141211_1400	402000	402000	402003	N-experiment	0	3	0	15			8.653322	1.53994	1	25		0	0				2	3	2	0	26	0	0	71	4	0	0	0	0	0	0	0	1	1	1	0	2	4	C2		/hively/HTG_lab/earnings.php	0	0	0
Boston 2014	141211_1400	402000	402000	402007	N-experiment	0	5	0	20			8.653322	1.53994	0	26		0	0				2	7	4	0	40	0	0	156	6	0	0	0	0	0	0	0	1	1	1	0	2	4	C6		/hively/HTG_lab/earnings.php	0	0	0
Boston 2014	141211_1400	402000	402000	402007	N-experiment	0	2	0	15			8.653322	1.53994	0	26		0	0				2	7	2	0	32	0	0	70	42	0	0	0	0	0	0	0	1	1	1	0	2	4	C6		/hively/HTG_lab/earnings.php	0	0	0
Boston 2014	141211_1400	402000	402000	402011	P-experiment	1	10	20	20	0	0	8.653322	1.53994	1	27		0	0				2	11	3	32	32	0	0	485	4	4	0	0	0	0	0	0	1	1	1	1	2	4	C10		/hively/HTG_lab/earnings.php	0	0	0
Boston 2014	141211_1400	402000	402000	402011	N-experiment	0	10	0	15			8.653322	1.53994	1	27		0	0				2	11	2	0	26	0	0	254	4	0	0	0	0	0	0	0	1	1	1	0	2	4	C10		/hively/HTG_lab/earnings.php	0	0	0
Boston 2014	141211_1400	403000	403000	403002	P-experiment	1	3	20	20	0	0	8.653322	1.53994	0			0	0				3	2	4	32	32	0	0	334.4	4	5	0	0	0	0	0	0	1	1	1	1	3	4	C1		/hively/HTG_lab/questionnaire.php	0	0	0
Boston 2014	141211_1400	402000	402000	402007	P-experiment	1	10	20	20	0	0	8.653322	1.53994	0	26		0	0				2	7	4	32	32	0	0	559	3	6	0	0	0	0	0	0	1	1	1	1	2	4	C6		/hively/HTG_lab/earnings.php	0	0	0
Boston 2014	141211_1400	402000	402000	402011	P-experiment	1	8	20	20	0	0	8.653322	1.53994	1	27		0	0				2	11	1	32	32	0	0	421	5	4	0	0	0	0	0	0	1	1	1	1	2	4	C10		/hively/HTG_lab/earnings.php	0	0	0
Boston 2014	141211_1400	403000	403000	403002	P-experiment	1	4	20	20	0	0	8.653322	1.53994	0			0	0				3	2	2	32	32	0	0	366.4	5	4	0	0	0	0	0	0	1	1	1	1	3	4	C1		/hively/HTG_lab/questionnaire.php	0	0	0
Boston 2014	141211_1400	402000	402000	402011	N-experiment	0	8	0	15			8.653322	1.53994	1	27		0	0				2	11	2	0	38	0	0	198	6	0	0	0	0	0	0	0	1	1	1	0	2	4	C10		/hively/HTG_lab/earnings.php	0	0	0
Boston 2014	141211_1400	403000	403000	403006	N-experiment	0	6	0	0			8.653322	1.53994	0	22		0	0				3	6	4	0	24	0	0	138.4	3	0	0	0	0	0	0	0	1	1	1	0	3	4	C5		/hively/HTG_lab/earnings.php	0	0	0
Boston 2014	141211_1400	403000	403000	403012	P-experiment	1	8	20	20	0	0	8.653322	1.53994	1	18		0	1				3	12	3	32	32	0	0	466.4	5	6	0	0	0	0	0	0	1	1	1	1	3	4	C11		/hively/HTG_lab/earnings.php	0	0	0
Boston 2014	141211_1400	402000	402000	402003	P-experiment	1	7	20	20	0	0	8.653322	1.53994	1	25		0	0				2	3	3	32	32	0	0	357	4	7	0	0	0	0	0	0	1	1	1	1	2	4	C2		/hively/HTG_lab/earnings.php	0	0	0
Boston 2014	141211_1400	402000	402000	402011	P-experiment	1	10	20	20	0	0	8.653322	1.53994	1	27		0	0				2	11	2	32	32	0	0	485	4	4	0	0	0	0	0	0	1	1	1	1	2	4	C10		/hively/HTG_lab/earnings.php	0	0	0
Boston 2014	141211_1400	402000	402000	402003	P-experiment	1	1	10	20	0	10	8.653322	1.53994	1	25		0	0				2	3	3	32	2	0	10	281	7	9	0	0	0	0	0	0	1	1	1	1	2	4	C2		/hively/HTG_lab/earnings.php	0	0	0
Boston 2014	141211_1400	403000	403000	403008	N-experiment	0	7	5	0			8.653322	1.53994	0	32		1	0				3	8	2	0	17.4	0	0	120.8	4	0	0	0	0	0	0	0	1	1	1	0	3	4	C7		/hively/HTG_lab/earnings.php	0	0	0
Boston 2014	141211_1400	402000	402000	402007	P-experiment	1	6	20	20	0	0	8.653322	1.53994	0	26		0	0				2	7	2	24	19	5	0	431	2	32	0	0	0	0	0	0	1	1	1	1	2	4	C6		/hively/HTG_lab/earnings.php	0	0	0
Boston 2014	141211_1400	403000	403000	403006	P-experiment	1	5	0	20	0	9	8.653322	1.53994	0	22		0	0				3	6	4	36	9	0	9	360.4	3	4	0	0	0	0	0	0	1	1	1	1	3	4	C5		/hively/HTG_lab/earnings.php	0	0	0
Boston 2014	141211_1400	403000	403000	403008	N-experiment	0	8	0	0			8.653322	1.53994	0	32		1	0				3	8	2	0	20	0	0	140.8	4	0	0	0	0	0	0	0	1	1	1	0	3	4	C7		/hively/HTG_lab/earnings.php	0	0	0
Boston 2014	141211_1400	403000	403000	403006	P-experiment	1	10	0	0	0	5	8.653322	1.53994	0	22		0	0				3	6	3	36	21	0	5	509.4	1	12	0	0	0	0	0	0	1	1	1	1	3	4	C5		/hively/HTG_lab/earnings.php	0	0	0
Boston 2014	141211_1400	402000	402000	402005	N-experiment	0	4	0	10			8.653322	1.53994	0	28		0	0				2	5	1	0	40	0	0	91	3	0	0	0	0	0	0	0	1	1	1	0	2	4	C4		/hively/HTG_lab/earnings.php	0	0	0
Boston 2014	141211_1400	402000	402000	402003	P-experiment	1	7	20	20	0	0	8.653322	1.53994	1	25		0	0				2	3	4	32	32	0	0	357	4	7	0	0	0	0	0	0	1	1	1	1	2	4	C2		/hively/HTG_lab/earnings.php	0	0	0
Boston 2014	141211_1400	402000	402000	402007	P-experiment	1	10	20	20	0	0	8.653322	1.53994	0	26		0	0				2	7	2	32	32	0	0	559	3	6	0	0	0	0	0	0	1	1	1	1	2	4	C6		/hively/HTG_lab/earnings.php	0	0	0
Boston 2014	141211_1400	402000	402000	402005	N-experiment	0	10	15	0			8.653322	1.53994	0	28		0	0				2	5	1	0	11	0	0	204	5	0	0	0	0	0	0	0	1	1	1	0	2	4	C4		/hively/HTG_lab/earnings.php	0	0	0
Boston 2014	141211_1400	402000	402000	402007	N-experiment	0	2	0	0			8.653322	1.53994	0	26		0	0				2	7	4	0	32	0	0	70	42	0	0	0	0	0	0	0	1	1	1	0	2	4	C6		/hively/HTG_lab/earnings.php	0	0	0
Boston 2014	141211_1400	402000	402000	402003	P-experiment	1	2	10	15	3	11	8.653322	1.53994	1	25		0	0				2	3	2	36	-4	7	11	277	7	24	0	0	0	0	0	0	1	1	1	1	2	4	C2		/hively/HTG_lab/earnings.php	0	0	0
Boston 2014	141211_1400	402000	402000	402005	N-experiment	0	5	15	20			8.653322	1.53994	0	28		0	0				2	5	4	0	25	0	0	116	4	0	0	0	0	0	0	0	1	1	1	0	2	4	C4		/hively/HTG_lab/earnings.php	0	0	0
Boston 2014	141211_1400	402000	402000	402005	N-experiment	0	8	15	10			8.653322	1.53994	0	28		0	0				2	5	1	0	23	0	0	178	4	0	0	0	0	0	0	0	1	1	1	0	2	4	C4		/hively/HTG_lab/earnings.php	0	0	0
Boston 2014	141211_1400	402000	402000	402003	N-experiment	0	1	10	20			8.653322	1.53994	1	25		0	0				2	3	4	0	28	0	0	28	12	0	0	0	0	0	0	0	1	1	1	0	2	4	C2		/hively/HTG_lab/earnings.php	0	0	0
Boston 2014	141211_1400	402000	402000	402011	P-experiment	1	2	20	15	3	2	8.653322	1.53994	1	27		0	0				2	11	2	26	10	10	2	291	8	56	0	0	0	0	0	0	1	1	1	1	2	4	C10		/hively/HTG_lab/earnings.php	0	0	0
Boston 2014	141211_1400	402000	402000	402005	P-experiment	1	4	20	20	0	0	8.653322	1.53994	0	28		0	0				2	5	4	30	29	1	0	285	3	10	0	0	0	0	0	0	1	1	1	1	2	4	C4		/hively/HTG_lab/earnings.php	0	0	0
Boston 2014	141211_1400	403000	403000	403012	N-experiment	0	2	0	5			8.653322	1.53994	1	18		0	1				3	12	1	0	30	0	0	50	7	0	0	0	0	0	0	0	1	1	1	0	3	4	C11		/hively/HTG_lab/earnings.php	0	0	0
Boston 2014	141211_1400	402000	402000	402005	P-experiment	1	5	20	20	0	2	8.653322	1.53994	0	28		0	0				2	5	1	32	26	0	2	311	4	4	0	0	0	0	0	0	1	1	1	1	2	4	C4		/hively/HTG_lab/earnings.php	0	0	0
Boston 2014	141211_1400	402000	402000	402005	N-experiment	0	9	15	10			8.653322	1.53994	0	28		0	0				2	5	1	0	15	0	0	193	4	0	0	0	0	0	0	0	1	1	1	0	2	4	C4		/hively/HTG_lab/earnings.php	0	0	0
Boston 2014	141211_1400	402000	402000	402005	N-experiment	0	8	15	0			8.653322	1.53994	0	28		0	0				2	5	4	0	23	0	0	178	4	0	0	0	0	0	0	0	1	1	1	0	2	4	C4		/hively/HTG_lab/earnings.php	0	0	0
Boston 2014	141211_1400	402000	402000	402003	P-experiment	1	8	20	20	0	0	8.653322	1.53994	1	25		0	0				2	3	4	32	32	0	0	389	5	7	0	0	0	0	0	0	1	1	1	1	2	4	C2		/hively/HTG_lab/earnings.php	0	0	0
Boston 2014	141211_1400	403000	403000	403002	N-experiment	0	2	5	10			8.653322	1.53994	0			0	0				3	2	2	0	25	0	0	65	21	0	0	0	0	0	0	0	1	1	1	0	3	4	C1		/hively/HTG_lab/questionnaire.php	0	0	0
Boston 2014	141211_1400	402000	402000	402007	P-experiment	1	7	20	20	0	0	8.653322	1.53994	0	26		0	0				2	7	1	32	32	0	0	463	3	4	0	0	0	0	0	0	1	1	1	1	2	4	C6		/hively/HTG_lab/earnings.php	0	0	0
Boston 2014	141211_1400	402000	402000	402005	P-experiment	1	10	20	20	0	0	8.653322	1.53994	0	28		0	0				2	5	3	32	32	0	0	460	2	3	0	0	0	0	0	0	1	1	1	1	2	4	C4		/hively/HTG_lab/earnings.php	0	0	0
Boston 2014	141211_1400	402000	402000	402007	P-experiment	1	2	20	15	3	2	8.653322	1.53994	0	26		0	0				2	7	2	26	13	7	2	334	4	69	0	0	0	0	0	0	1	1	1	1	2	4	C6		/hively/HTG_lab/earnings.php	0	0	0
Boston 2014	141211_1400	402000	402000	402007	N-experiment	0	4	20	20			8.653322	1.53994	0	26		0	0				2	7	4	0	20	0	0	116	5	0	0	0	0	0	0	0	1	1	1	0	2	4	C6		/hively/HTG_lab/earnings.php	0	0	0
Boston 2014	141211_1400	402000	402000	402003	N-experiment	0	4	10	0			8.653322	1.53994	1	25		0	0				2	3	2	0	30	0	0	101	8	0	0	0	0	0	0	0	1	1	1	0	2	4	C2		/hively/HTG_lab/earnings.php	0	0	0
Boston 2014	141211_1400	402000	402000	402007	N-experiment	0	10	0	15			8.653322	1.53994	0	26		0	0				2	7	2	0	26	0	0	304	3	0	0	0	0	0	0	0	1	1	1	0	2	4	C6		/hively/HTG_lab/earnings.php	0	0	0
Boston 2014	141211_1400	402000	402000	402005	N-experiment	0	7	15	15			8.653322	1.53994	0	28		0	0				2	5	4	0	25	0	0	155	3	0	0	0	0	0	0	0	1	1	1	0	2	4	C4		/hively/HTG_lab/earnings.php	0	0	0
Boston 2014	141211_1400	402000	402000	402003	P-experiment	1	4	15	20	0	12	8.653322	1.53994	1	25		0	0				2	3	2	35	0	0	12	285	6	12	0	0	0	0	0	0	1	1	1	1	2	4	C2		/hively/HTG_lab/earnings.php	0	0	0
Boston 2014	141211_1400	403000	403000	403012	N-experiment	0	8	0	0			8.653322	1.53994	1	18		0	1				3	12	2	0	20	0	0	190.8	4	0	0	0	0	0	0	0	1	1	1	0	3	4	C11		/hively/HTG_lab/earnings.php	0	0	0
Boston 2014	141211_1400	402000	402000	402003	N-experiment	0	5	15	15			8.653322	1.53994	1	25		0	0				2	3	2	0	25	0	0	126	6	0	0	0	0	0	0	0	1	1	1	0	2	4	C2		/hively/HTG_lab/earnings.php	0	0	0
Boston 2014	141211_1400	402000	402000	402011	N-experiment	0	2	0	15			8.653322	1.53994	1	27		0	0				2	11	1	0	32	0	0	50	6	0	0	0	0	0	0	0	1	1	1	0	2	4	C10		/hively/HTG_lab/earnings.php	0	0	0
Boston 2014	141211_1400	403000	403000	403012	P-experiment	1	3	20	20	0	0	8.653322	1.53994	1	18		0	1				3	12	1	32	32	0	0	330.4	4	5	0	0	0	0	0	0	1	1	1	1	3	4	C11		/hively/HTG_lab/earnings.php	0	0	0
Boston 2014	141211_1400	402000	402000	402005	P-experiment	1	10	20	20	0	0	8.653322	1.53994	0	28		0	0				2	5	1	32	32	0	0	460	2	3	0	0	0	0	0	0	1	1	1	1	2	4	C4		/hively/HTG_lab/earnings.php	0	0	0
Boston 2014	141211_1400	402000	402000	402007	P-experiment	1	5	20	20	0	2	8.653322	1.53994	0	26		0	0				2	7	2	32	26	0	2	412	2	3	0	0	0	0	0	0	1	1	1	1	2	4	C6		/hively/HTG_lab/earnings.php	0	0	0
Boston 2014	141211_1400	403000	403000	403002	N-experiment	0	1	0	20			8.653322	1.53994	0			0	0				3	2	2	0	40	0	0	40	36	0	0	0	0	0	0	0	1	1	1	0	3	4	C1		/hively/HTG_lab/questionnaire.php	0	0	0
Boston 2014	141211_1400	403000	403000	403006	P-experiment	1	1	18	20	0	1	8.653322	1.53994	0	22		0	0				3	6	4	21	13.2	5	1	259.4	15	62	0	0	0	0	0	0	1	1	1	1	3	4	C5		/hively/HTG_lab/earnings.php	0	0	0
Boston 2014	141211_1400	403000	403000	403006	P-experiment	1	9	20	20	0	0	8.653322	1.53994	0	22		0	0				3	6	1	32	32	0	0	488.4	3	3	0	0	0	0	0	0	1	1	1	1	3	4	C5		/hively/HTG_lab/earnings.php	0	0	0
Boston 2014	141211_1400	402000	402000	402005	N-experiment	0	5	15	0			8.653322	1.53994	0	28		0	0				2	5	3	0	25	0	0	116	4	0	0	0	0	0	0	0	1	1	1	0	2	4	C4		/hively/HTG_lab/earnings.php	0	0	0
Boston 2014	141211_1400	403000	403000	403002	N-experiment	0	8	0	0			8.653322	1.53994	0			0	0				3	2	3	0	20	0	0	203.8	3	0	0	0	0	0	0	0	1	1	1	0	3	4	C1		/hively/HTG_lab/questionnaire.php	0	0	0
Boston 2014	141211_1400	402000	402000	402005	P-experiment	1	9	20	20	0	0	8.653322	1.53994	0	28		0	0				2	5	1	32	32	0	0	428	2	3	0	0	0	0	0	0	1	1	1	1	2	4	C4		/hively/HTG_lab/earnings.php	0	0	0
Boston 2014	141211_1400	403000	403000	403006	N-experiment	0	5	0	0			8.653322	1.53994	0	22		0	0				3	6	4	0	26.4	0	0	114.4	3	0	0	0	0	0	0	0	1	1	1	0	3	4	C5		/hively/HTG_lab/earnings.php	0	0	0
Boston 2014	141211_1400	403000	403000	403008	N-experiment	0	4	10	0			8.653322	1.53994	0	32		1	0				3	8	1	0	14	0	0	78	5	0	0	0	0	0	0	0	1	1	1	0	3	4	C7		/hively/HTG_lab/earnings.php	0	0	0
Boston 2014	141211_1400	403000	403000	403002	N-experiment	0	4	0	0			8.653322	1.53994	0			0	0				3	2	2	0	24	0	0	113	2	0	0	0	0	0	0	0	1	1	1	0	3	4	C1		/hively/HTG_lab/questionnaire.php	0	0	0
Boston 2014	141211_1400	403000	403000	403006	P-experiment	1	6	20	20	0	0	8.653322	1.53994	0	22		0	0				3	6	3	32	32	0	0	392.4	5	7	0	0	0	0	0	0	1	1	1	1	3	4	C5		/hively/HTG_lab/earnings.php	0	0	0
Boston 2014	141211_1400	402000	402000	402005	N-experiment	0	10	15	0			8.653322	1.53994	0	28		0	0				2	5	4	0	11	0	0	204	5	0	0	0	0	0	0	0	1	1	1	0	2	4	C4		/hively/HTG_lab/earnings.php	0	0	0
Boston 2014	141211_1400	402000	402000	402011	N-experiment	0	5	20	15			8.653322	1.53994	1	27		0	0				2	11	1	0	20	0	0	116	4	0	0	0	0	0	0	0	1	1	1	0	2	4	C10		/hively/HTG_lab/earnings.php	0	0	0
Boston 2014	141211_1400	403000	403000	403006	P-experiment	1	10	0	20	0	5	8.653322	1.53994	0	22		0	0				3	6	1	36	21	0	5	509.4	1	12	0	0	0	0	0	0	1	1	1	1	3	4	C5		/hively/HTG_lab/earnings.php	0	0	0
Boston 2014	141211_1400	403000	403000	403006	P-experiment	1	10	0	20	0	5	8.653322	1.53994	0	22		0	0				3	6	4	36	21	0	5	509.4	1	12	0	0	0	0	0	0	1	1	1	1	3	4	C5		/hively/HTG_lab/earnings.php	0	0	0
Boston 2014	141211_1400	403000	403000	403012	N-experiment	0	9	0	0			8.653322	1.53994	1	18		0	1				3	12	3	0	20	0	0	210.8	4	0	0	0	0	0	0	0	1	1	1	0	3	4	C11		/hively/HTG_lab/earnings.php	0	0	0
Boston 2014	141211_1400	402000	402000	402005	N-experiment	0	10	15	0			8.653322	1.53994	0	28		0	0				2	5	3	0	11	0	0	204	5	0	0	0	0	0	0	0	1	1	1	0	2	4	C4		/hively/HTG_lab/earnings.php	0	0	0
Boston 2014	141211_1400	402000	402000	402003	P-experiment	1	5	20	20	2	0	8.653322	1.53994	1	25		0	0				2	3	2	32	26	6	0	311	3	6	0	0	0	0	0	0	1	1	1	1	2	4	C2		/hively/HTG_lab/earnings.php	0	0	0
Boston 2014	141211_1400	402000	402000	402003	N-experiment	0	1	10	15			8.653322	1.53994	1	25		0	0				2	3	2	0	28	0	0	28	12	0	0	0	0	0	0	0	1	1	1	0	2	4	C2		/hively/HTG_lab/earnings.php	0	0	0
Boston 2014	141211_1400	402000	402000	402007	N-experiment	0	10	0	0			8.653322	1.53994	0	26		0	0				2	7	4	0	26	0	0	304	3	0	0	0	0	0	0	0	1	1	1	0	2	4	C6		/hively/HTG_lab/earnings.php	0	0	0
Boston 2014	141211_1400	402000	402000	402007	N-experiment	0	8	20	10			8.653322	1.53994	0	26		0	0				2	7	1	0	18	0	0	248	4	0	0	0	0	0	0	0	1	1	1	0	2	4	C6		/hively/HTG_lab/earnings.php	0	0	0
Boston 2014	141211_1400	402000	402000	402003	P-experiment	1	2	10	20	2	11	8.653322	1.53994	1	25		0	0				2	3	4	36	-4	7	11	277	7	24	0	0	0	0	0	0	1	1	1	1	2	4	C2		/hively/HTG_lab/earnings.php	0	0	0
Boston 2014	141211_1400	403000	403000	403008	P-experiment	1	6	20	20	0	0	8.653322	1.53994	0	32		1	0				3	8	1	32	32	0	0	339.4	4	6	0	0	0	0	0	0	1	1	1	1	3	4	C7		/hively/HTG_lab/earnings.php	0	0	0
Boston 2014	141211_1400	402000	402000	402007	N-experiment	0	2	0	15			8.653322	1.53994	0	26		0	0				2	7	1	0	32	0	0	70	42	0	0	0	0	0	0	0	1	1	1	0	2	4	C6		/hively/HTG_lab/earnings.php	0	0	0
Boston 2014	141211_1400	403000	403000	403012	N-experiment	0	3	0	0			8.653322	1.53994	1	18		0	1				3	12	1	0	24	0	0	74	4	0	0	0	0	0	0	0	1	1	1	0	3	4	C11		/hively/HTG_lab/earnings.php	0	0	0
Boston 2014	141211_1400	402000	402000	402003	N-experiment	0	7	20	15			8.653322	1.53994	1	25		0	0				2	3	4	0	20	0	0	180	5	0	0	0	0	0	0	0	1	1	1	0	2	4	C2		/hively/HTG_lab/earnings.php	0	0	0
Boston 2014	141211_1400	402000	402000	402007	N-experiment	0	8	20	15			8.653322	1.53994	0	26		0	0				2	7	2	0	18	0	0	248	4	0	0	0	0	0	0	0	1	1	1	0	2	4	C6		/hively/HTG_lab/earnings.php	0	0	0
Boston 2014	141211_1400	402000	402000	402007	P-experiment	1	8	20	20	0	0	8.653322	1.53994	0	26		0	0				2	7	4	32	32	0	0	495	6	4	0	0	0	0	0	0	1	1	1	1	2	4	C6		/hively/HTG_lab/earnings.php	0	0	0
Boston 2014	141211_1400	402000	402000	402007	P-experiment	1	3	20	10	2	1	8.653322	1.53994	0	26		0	0				2	7	1	28	23	2	1	357	4	22	0	0	0	0	0	0	1	1	1	1	2	4	C6		/hively/HTG_lab/earnings.php	0	0	0
Boston 2014	141211_1400	402000	402000	402003	P-experiment	1	9	20	20	0	0	8.653322	1.53994	1	25		0	0				2	3	4	32	32	0	0	421	5	7	0	0	0	0	0	0	1	1	1	1	2	4	C2		/hively/HTG_lab/earnings.php	0	0	0
Boston 2014	141211_1400	402000	402000	402011	N-experiment	0	4	20	20			8.653322	1.53994	1	27		0	0				2	11	3	0	20	0	0	96	8	0	0	0	0	0	0	0	1	1	1	0	2	4	C10		/hively/HTG_lab/earnings.php	0	0	0
Boston 2014	141211_1400	402000	402000	402007	N-experiment	0	7	0	20			8.653322	1.53994	0	26		0	0				2	7	1	0	40	0	0	230	15	0	0	0	0	0	0	0	1	1	1	0	2	4	C6		/hively/HTG_lab/earnings.php	0	0	0
Boston 2014	141211_1400	403000	403000	403012	P-experiment	1	2	20	20	0	0	8.653322	1.53994	1	18		0	1				3	12	1	30	28	2	0	298.4	5	24	0	0	0	0	0	0	1	1	1	1	3	4	C11		/hively/HTG_lab/earnings.php	0	0	0
Boston 2014	141211_1400	402000	402000	402003	P-experiment	1	3	10	20	1	9	8.653322	1.53994	1	25		0	0				2	3	3	38	8	3	9	285	5	13	0	0	0	0	0	0	1	1	1	1	2	4	C2		/hively/HTG_lab/earnings.php	0	0	0
Boston 2014	141211_1400	402000	402000	402005	N-experiment	0	2	15	15			8.653322	1.53994	0	28		0	0				2	5	1	0	17	0	0	40	5	0	0	0	0	0	0	0	1	1	1	0	2	4	C4		/hively/HTG_lab/earnings.php	0	0	0
Boston 2014	141211_1400	403000	403000	403008	N-experiment	0	4	10	0			8.653322	1.53994	0	32		1	0				3	8	2	0	14	0	0	78	5	0	0	0	0	0	0	0	1	1	1	0	3	4	C7		/hively/HTG_lab/earnings.php	0	0	0
Boston 2014	141211_1400	402000	402000	402003	N-experiment	0	5	15	0			8.653322	1.53994	1	25		0	0				2	3	3	0	25	0	0	126	6	0	0	0	0	0	0	0	1	1	1	0	2	4	C2		/hively/HTG_lab/earnings.php	0	0	0
Boston 2014	141211_1400	402000	402000	402011	P-experiment	1	10	20	20	0	0	8.653322	1.53994	1	27		0	0				2	11	1	32	32	0	0	485	4	4	0	0	0	0	0	0	1	1	1	1	2	4	C10		/hively/HTG_lab/earnings.php	0	0	0
Boston 2014	141211_1400	402000	402000	402011	P-experiment	1	9	20	20	0	0	8.653322	1.53994	1	27		0	0				2	11	1	32	32	0	0	453	4	8	0	0	0	0	0	0	1	1	1	1	2	4	C10		/hively/HTG_lab/earnings.php	0	0	0
Boston 2014	141211_1400	402000	402000	402011	P-experiment	1	1	10	15	0	10	8.653322	1.53994	1	27		0	0				2	11	2	32	2	0	10	281	40	18	0	0	0	0	0	0	1	1	1	1	2	4	C10		/hively/HTG_lab/earnings.php	0	0	0
Boston 2014	141211_1400	403000	403000	403002	P-experiment	1	8	20	20	0	0	8.653322	1.53994	0			0	0				3	2	3	32	32	0	0	468.4	3	4	0	0	0	0	0	0	1	1	1	1	3	4	C1		/hively/HTG_lab/questionnaire.php	0	0	0
Boston 2014	141211_1400	403000	403000	403006	N-experiment	0	2	10	5			8.653322	1.53994	0	22		0	0				3	6	1	0	20	0	0	40	5	0	0	0	0	0	0	0	1	1	1	0	3	4	C5		/hively/HTG_lab/earnings.php	0	0	0
Boston 2014	141211_1400	402000	402000	402005	P-experiment	1	10	20	20	0	0	8.653322	1.53994	0	28		0	0				2	5	4	32	32	0	0	460	2	3	0	0	0	0	0	0	1	1	1	1	2	4	C4		/hively/HTG_lab/earnings.php	0	0	0
Boston 2014	141211_1400	403000	403000	403008	N-experiment	0	10	1	0			8.653322	1.53994	0	32		1	0				3	8	2	0	19.4	0	0	180.2	3	0	0	0	0	0	0	0	1	1	1	0	3	4	C7		/hively/HTG_lab/earnings.php	0	0	0
Boston 2014	141211_1400	403000	403000	403012	N-experiment	0	5	0	1			8.653322	1.53994	1	18		0	1				3	12	1	0	26.4	0	0	124.4	4	0	0	0	0	0	0	0	1	1	1	0	3	4	C11		/hively/HTG_lab/earnings.php	0	0	0
Boston 2014	141211_1400	403000	403000	403008	N-experiment	0	1	10	20			8.653322	1.53994	0	32		1	0				3	8	2	0	30	0	0	30	12	0	0	0	0	0	0	0	1	1	1	0	3	4	C7		/hively/HTG_lab/earnings.php	0	0	0
Boston 2014	141211_1400	402000	402000	402011	P-experiment	1	6	0	20	0	18	8.653322	1.53994	1	27		0	0				2	11	3	44	0	0	18	357	5	13	0	0	0	0	0	0	1	1	1	1	2	4	C10		/hively/HTG_lab/earnings.php	0	0	0
Boston 2014	141211_1400	402000	402000	402003	P-experiment	1	4	15	20	0	12	8.653322	1.53994	1	25		0	0				2	3	3	35	0	0	12	285	6	12	0	0	0	0	0	0	1	1	1	1	2	4	C2		/hively/HTG_lab/earnings.php	0	0	0
Boston 2014	141211_1400	403000	403000	403006	P-experiment	1	8	20	20	0	0	8.653322	1.53994	0	22		0	0				3	6	4	32	32	0	0	456.4	3	4	0	0	0	0	0	0	1	1	1	1	3	4	C5		/hively/HTG_lab/earnings.php	0	0	0
Boston 2014	141211_1400	402000	402000	402005	N-experiment	0	3	15	0			8.653322	1.53994	0	28		0	0				2	5	1	0	11	0	0	51	5	0	0	0	0	0	0	0	1	1	1	0	2	4	C4		/hively/HTG_lab/earnings.php	0	0	0
Boston 2014	141211_1400	403000	403000	403006	N-experiment	0	10	0	1			8.653322	1.53994	0	22		0	0				3	6	3	0	20.4	0	0	221.2	3	0	0	0	0	0	0	0	1	1	1	0	3	4	C5		/hively/HTG_lab/earnings.php	0	0	0
Boston 2014	141211_1400	402000	402000	402003	N-experiment	0	9	10	0			8.653322	1.53994	1	25		0	0				2	3	4	0	20	0	0	228	5	0	0	0	0	0	0	0	1	1	1	0	2	4	C2		/hively/HTG_lab/earnings.php	0	0	0
Boston 2014	141211_1400	402000	402000	402011	P-experiment	1	7	20	20	0	0	8.653322	1.53994	1	27		0	0				2	11	3	32	32	0	0	389	4	5	0	0	0	0	0	0	1	1	1	1	2	4	C10		/hively/HTG_lab/earnings.php	0	0	0
Boston 2014	141211_1400	403000	403000	403012	P-experiment	1	6	20	20	0	0	8.653322	1.53994	1	18		0	1				3	12	3	32	32	0	0	402.4	3	5	0	0	0	0	0	0	1	1	1	1	3	4	C11		/hively/HTG_lab/earnings.php	0	0	0
Boston 2014	141211_1400	403000	403000	403012	P-experiment	1	4	20	20	0	0	8.653322	1.53994	1	18		0	1				3	12	3	32	32	0	0	362.4	4	5	0	0	0	0	0	0	1	1	1	1	3	4	C11		/hively/HTG_lab/earnings.php	0	0	0
Boston 2014	141211_1400	402000	402000	402003	N-experiment	0	2	15	15			8.653322	1.53994	1	25		0	0				2	3	2	0	17	0	0	45	10	0	0	0	0	0	0	0	1	1	1	0	2	4	C2		/hively/HTG_lab/earnings.php	0	0	0
Boston 2014	141211_1400	403000	403000	403012	P-experiment	1	1	20	18	1	0	8.653322	1.53994	1	18		0	1				3	12	2	19	14.2	5	0	270.4	8	25	0	0	0	0	0	0	1	1	1	1	3	4	C11		/hively/HTG_lab/earnings.php	0	0	0
Boston 2014	141211_1400	402000	402000	402011	N-experiment	0	7	15	15			8.653322	1.53994	1	27		0	0				2	11	2	0	25	0	0	160	7	0	0	0	0	0	0	0	1	1	1	0	2	4	C10		/hively/HTG_lab/earnings.php	0	0	0
Boston 2014	141211_1400	403000	403000	403006	N-experiment	0	7	0	5			8.653322	1.53994	0	22		0	0				3	6	3	0	22.4	0	0	160.8	3	0	0	0	0	0	0	0	1	1	1	0	3	4	C5		/hively/HTG_lab/earnings.php	0	0	0
Boston 2014	141211_1400	403000	403000	403006	N-experiment	0	8	0	0			8.653322	1.53994	0	22		0	0				3	6	1	0	20	0	0	180.8	3	0	0	0	0	0	0	0	1	1	1	0	3	4	C5		/hively/HTG_lab/earnings.php	0	0	0
Boston 2014	141211_1400	403000	403000	403002	P-experiment	1	9	20	20	0	0	8.653322	1.53994	0			0	0				3	2	3	32	32	0	0	500.4	9	6	0	0	0	0	0	0	1	1	1	1	3	4	C1		/hively/HTG_lab/questionnaire.php	0	0	0
Boston 2014	141211_1400	403000	403000	403012	P-experiment	1	2	20	20	0	0	8.653322	1.53994	1	18		0	1				3	12	2	30	28	2	0	298.4	5	24	0	0	0	0	0	0	1	1	1	1	3	4	C11		/hively/HTG_lab/earnings.php	0	0	0
Boston 2014	141211_1400	402000	402000	402003	P-experiment	1	10	20	20	0	0	8.653322	1.53994	1	25		0	0				2	3	2	32	32	0	0	453	4	7	0	0	0	0	0	0	1	1	1	1	2	4	C2		/hively/HTG_lab/earnings.php	0	0	0
Boston 2014	141211_1400	403000	403000	403006	N-experiment	0	5	0	15			8.653322	1.53994	0	22		0	0				3	6	3	0	26.4	0	0	114.4	3	0	0	0	0	0	0	0	1	1	1	0	3	4	C5		/hively/HTG_lab/earnings.php	0	0	0
Boston 2014	141211_1400	402000	402000	402007	N-experiment	0	1	0	15			8.653322	1.53994	0	26		0	0				2	7	2	0	38	0	0	38	35	0	0	0	0	0	0	0	1	1	1	0	2	4	C6		/hively/HTG_lab/earnings.php	0	0	0
Boston 2014	141211_1400	403000	403000	403012	N-experiment	0	8	0	0			8.653322	1.53994	1	18		0	1				3	12	3	0	20	0	0	190.8	4	0	0	0	0	0	0	0	1	1	1	0	3	4	C11		/hively/HTG_lab/earnings.php	0	0	0
Boston 2014	141211_1400	402000	402000	402003	P-experiment	1	3	10	20	1	9	8.653322	1.53994	1	25		0	0				2	3	4	38	8	3	9	285	5	13	0	0	0	0	0	0	1	1	1	1	2	4	C2		/hively/HTG_lab/earnings.php	0	0	0
Boston 2014	141211_1400	403000	403000	403008	N-experiment	0	9	0	0			8.653322	1.53994	0	32		1	0				3	8	4	0	20	0	0	160.8	7	0	0	0	0	0	0	0	1	1	1	0	3	4	C7		/hively/HTG_lab/earnings.php	0	0	0
Boston 2014	141211_1400	403000	403000	403006	N-experiment	0	9	0	0			8.653322	1.53994	0	22		0	0				3	6	4	0	20	0	0	200.8	3	0	0	0	0	0	0	0	1	1	1	0	3	4	C5		/hively/HTG_lab/earnings.php	0	0	0
Boston 2014	141211_1400	403000	403000	403002	P-experiment	1	6	20	20	0	0	8.653322	1.53994	0			0	0				3	2	2	32	32	0	0	404.4	3	4	0	0	0	0	0	0	1	1	1	1	3	4	C1		/hively/HTG_lab/questionnaire.php	0	0	0
Boston 2014	141211_1400	402000	402000	402007	P-experiment	1	6	20	0	5	0	8.653322	1.53994	0	26		0	0				2	7	4	24	19	5	0	431	2	32	0	0	0	0	0	0	1	1	1	1	2	4	C6		/hively/HTG_lab/earnings.php	0	0	0
Boston 2014	141211_1400	402000	402000	402011	P-experiment	1	9	20	20	0	0	8.653322	1.53994	1	27		0	0				2	11	2	32	32	0	0	453	4	8	0	0	0	0	0	0	1	1	1	1	2	4	C10		/hively/HTG_lab/earnings.php	0	0	0
Boston 2014	141211_1400	403000	403000	403012	P-experiment	1	2	20	15	2	0	8.653322	1.53994	1	18		0	1				3	12	3	30	28	2	0	298.4	5	24	0	0	0	0	0	0	1	1	1	1	3	4	C11		/hively/HTG_lab/earnings.php	0	0	0
Boston 2014	141211_1400	403000	403000	403008	P-experiment	1	2	15	20	0	7	8.653322	1.53994	0	32		1	0				3	8	2	35	14	0	7	234.4	6	10	0	0	0	0	0	0	1	1	1	1	3	4	C7		/hively/HTG_lab/earnings.php	0	0	0
Boston 2014	141211_1400	402000	402000	402003	P-experiment	1	10	20	20	0	0	8.653322	1.53994	1	25		0	0				2	3	4	32	32	0	0	453	4	7	0	0	0	0	0	0	1	1	1	1	2	4	C2		/hively/HTG_lab/earnings.php	0	0	0
Boston 2014	141211_1400	402000	402000	402011	N-experiment	0	7	15	20			8.653322	1.53994	1	27		0	0				2	11	1	0	25	0	0	160	7	0	0	0	0	0	0	0	1	1	1	0	2	4	C10		/hively/HTG_lab/earnings.php	0	0	0
Boston 2014	141211_1400	402000	402000	402003	P-experiment	1	9	20	20	0	0	8.653322	1.53994	1	25		0	0				2	3	2	32	32	0	0	421	5	7	0	0	0	0	0	0	1	1	1	1	2	4	C2		/hively/HTG_lab/earnings.php	0	0	0
Boston 2014	141211_1400	402000	402000	402007	P-experiment	1	3	20	20	0	1	8.653322	1.53994	0	26		0	0				2	7	4	28	23	2	1	357	4	22	0	0	0	0	0	0	1	1	1	1	2	4	C6		/hively/HTG_lab/earnings.php	0	0	0
Boston 2014	141211_1400	403000	403000	403006	N-experiment	0	1	20	10			8.653322	1.53994	0	22		0	0				3	6	3	0	20	0	0	20	8	0	0	0	0	0	0	0	1	1	1	0	3	4	C5		/hively/HTG_lab/earnings.php	0	0	0
Boston 2014	141211_1400	403000	403000	403008	P-experiment	1	5	0	0	0	9	8.653322	1.53994	0	32		1	0				3	8	2	36	9	0	9	307.4	2	12	0	0	0	0	0	0	1	1	1	1	3	4	C7		/hively/HTG_lab/earnings.php	0	0	0
Boston 2014	141211_1400	403000	403000	403008	P-experiment	1	4	20	20	0	0	8.653322	1.53994	0	32		1	0				3	8	4	32	32	0	0	298.4	8	4	0	0	0	0	0	0	1	1	1	1	3	4	C7		/hively/HTG_lab/earnings.php	0	0	0
Boston 2014	141211_1400	403000	403000	403012	N-experiment	0	5	0	0			8.653322	1.53994	1	18		0	1				3	12	2	0	26.4	0	0	124.4	4	0	0	0	0	0	0	0	1	1	1	0	3	4	C11		/hively/HTG_lab/earnings.php	0	0	0
Boston 2014	141211_1400	402000	402000	402011	P-experiment	1	4	20	20	0	0	8.653322	1.53994	1	27		0	0				2	11	2	30	20	10	0	331	5	14	0	0	0	0	0	0	1	1	1	1	2	4	C10		/hively/HTG_lab/earnings.php	0	0	0
Boston 2014	141211_1400	403000	403000	403006	P-experiment	1	5	0	0	0	9	8.653322	1.53994	0	22		0	0				3	6	3	36	9	0	9	360.4	3	4	0	0	0	0	0	0	1	1	1	1	3	4	C5		/hively/HTG_lab/earnings.php	0	0	0
Boston 2014	141211_1400	403000	403000	403012	P-experiment	1	10	20	0	0	0	8.653322	1.53994	1	18		0	1				3	12	3	16	16	0	0	514.4	11	8	0	0	0	0	0	0	1	1	1	1	3	4	C11		/hively/HTG_lab/earnings.php	0	0	0
Boston 2014	141211_1400	403000	403000	403008	N-experiment	0	8	0	0			8.653322	1.53994	0	32		1	0				3	8	1	0	20	0	0	140.8	4	0	0	0	0	0	0	0	1	1	1	0	3	4	C7		/hively/HTG_lab/earnings.php	0	0	0
Boston 2014	141211_1400	402000	402000	402007	P-experiment	1	5	20	20	0	2	8.653322	1.53994	0	26		0	0				2	7	1	32	26	0	2	412	2	3	0	0	0	0	0	0	1	1	1	1	2	4	C6		/hively/HTG_lab/earnings.php	0	0	0
Boston 2014	141211_1400	402000	402000	402007	P-experiment	1	7	20	20	0	0	8.653322	1.53994	0	26		0	0				2	7	2	32	32	0	0	463	3	4	0	0	0	0	0	0	1	1	1	1	2	4	C6		/hively/HTG_lab/earnings.php	0	0	0
Boston 2014	141211_1400	403000	403000	403008	P-experiment	1	5	0	20	0	9	8.653322	1.53994	0	32		1	0				3	8	1	36	9	0	9	307.4	2	12	0	0	0	0	0	0	1	1	1	1	3	4	C7		/hively/HTG_lab/earnings.php	0	0	0
Boston 2014	141211_1400	402000	402000	402007	P-experiment	1	6	20	20	0	0	8.653322	1.53994	0	26		0	0				2	7	1	24	19	5	0	431	2	32	0	0	0	0	0	0	1	1	1	1	2	4	C6		/hively/HTG_lab/earnings.php	0	0	0
Boston 2014	141211_1400	402000	402000	402003	N-experiment	0	9	10	0			8.653322	1.53994	1	25		0	0				2	3	3	0	20	0	0	228	5	0	0	0	0	0	0	0	1	1	1	0	2	4	C2		/hively/HTG_lab/earnings.php	0	0	0
Boston 2014	141211_1400	403000	403000	403012	N-experiment	0	6	0	0			8.653322	1.53994	1	18		0	1				3	12	1	0	24	0	0	148.4	4	0	0	0	0	0	0	0	1	1	1	0	3	4	C11		/hively/HTG_lab/earnings.php	0	0	0
Boston 2014	141211_1400	403000	403000	403006	N-experiment	0	6	0	0			8.653322	1.53994	0	22		0	0				3	6	1	0	24	0	0	138.4	3	0	0	0	0	0	0	0	1	1	1	0	3	4	C5		/hively/HTG_lab/earnings.php	0	0	0
Boston 2014	141211_1400	403000	403000	403012	N-experiment	0	3	0	10			8.653322	1.53994	1	18		0	1				3	12	3	0	24	0	0	74	4	0	0	0	0	0	0	0	1	1	1	0	3	4	C11		/hively/HTG_lab/earnings.php	0	0	0
Boston 2014	141211_1400	403000	403000	403002	N-experiment	0	5	1	15			8.653322	1.53994	0			0	0				3	2	3	0	25.4	0	0	138.4	7	0	0	0	0	0	0	0	1	1	1	0	3	4	C1		/hively/HTG_lab/questionnaire.php	0	0	0
Boston 2014	141211_1400	403000	403000	403006	N-experiment	0	4	0	0			8.653322	1.53994	0	22		0	0				3	6	1	0	24	0	0	88	3	0	0	0	0	0	0	0	1	1	1	0	3	4	C5		/hively/HTG_lab/earnings.php	0	0	0
Boston 2014	141211_1400	402000	402000	402005	N-experiment	0	5	15	15			8.653322	1.53994	0	28		0	0				2	5	1	0	25	0	0	116	4	0	0	0	0	0	0	0	1	1	1	0	2	4	C4		/hively/HTG_lab/earnings.php	0	0	0
Boston 2014	141211_1400	403000	403000	403002	P-experiment	1	8	20	20	0	0	8.653322	1.53994	0			0	0				3	2	2	32	32	0	0	468.4	3	4	0	0	0	0	0	0	1	1	1	1	3	4	C1		/hively/HTG_lab/questionnaire.php	0	0	0
Boston 2014	141211_1400	403000	403000	403008	P-experiment	1	10	0	0	0	5	8.653322	1.53994	0	32		1	0				3	8	2	36	21	0	5	456.4	6	15	0	0	0	0	0	0	1	1	1	1	3	4	C7		/hively/HTG_lab/earnings.php	0	0	0
Boston 2014	141211_1400	403000	403000	403012	N-experiment	0	2	0	10			8.653322	1.53994	1	18		0	1				3	12	3	0	30	0	0	50	7	0	0	0	0	0	0	0	1	1	1	0	3	4	C11		/hively/HTG_lab/earnings.php	0	0	0
Boston 2014	141211_1400	403000	403000	403006	P-experiment	1	4	20	20	0	0	8.653322	1.53994	0	22		0	0				3	6	4	32	32	0	0	351.4	3	4	0	0	0	0	0	0	1	1	1	1	3	4	C5		/hively/HTG_lab/earnings.php	0	0	0
Boston 2014	141211_1400	403000	403000	403008	N-experiment	0	2	10	5			8.653322	1.53994	0	32		1	0				3	8	1	0	20	0	0	50	10	0	0	0	0	0	0	0	1	1	1	0	3	4	C7		/hively/HTG_lab/earnings.php	0	0	0
Boston 2014	141211_1400	403000	403000	403012	P-experiment	1	7	20	20	0	0	8.653322	1.53994	1	18		0	1				3	12	3	32	32	0	0	434.4	4	4	0	0	0	0	0	0	1	1	1	1	3	4	C11		/hively/HTG_lab/earnings.php	0	0	0
Boston 2014	141211_1400	402000	402000	402011	N-experiment	0	10	0	0			8.653322	1.53994	1	27		0	0				2	11	1	0	26	0	0	254	4	0	0	0	0	0	0	0	1	1	1	0	2	4	C10		/hively/HTG_lab/earnings.php	0	0	0
Boston 2014	141211_1400	402000	402000	402011	P-experiment	1	6	0	20	0	18	8.653322	1.53994	1	27		0	0				2	11	1	44	0	0	18	357	5	13	0	0	0	0	0	0	1	1	1	1	2	4	C10		/hively/HTG_lab/earnings.php	0	0	0
Boston 2014	141211_1400	403000	403000	403006	P-experiment	1	8	20	20	0	0	8.653322	1.53994	0	22		0	0				3	6	3	32	32	0	0	456.4	3	4	0	0	0	0	0	0	1	1	1	1	3	4	C5		/hively/HTG_lab/earnings.php	0	0	0
Boston 2014	141211_1400	402000	402000	402011	P-experiment	1	5	20	20	0	2	8.653322	1.53994	1	27		0	0				2	11	2	32	26	0	2	357	4	6	0	0	0	0	0	0	1	1	1	1	2	4	C10		/hively/HTG_lab/earnings.php	0	0	0
Boston 2014	141211_1400	402000	402000	402003	P-experiment	1	7	20	20	0	0	8.653322	1.53994	1	25		0	0				2	3	2	32	32	0	0	357	4	7	0	0	0	0	0	0	1	1	1	1	2	4	C2		/hively/HTG_lab/earnings.php	0	0	0
Boston 2014	141211_1400	403000	403000	403008	P-experiment	1	4	20	20	0	0	8.653322	1.53994	0	32		1	0				3	8	2	32	32	0	0	298.4	8	4	0	0	0	0	0	0	1	1	1	1	3	4	C7		/hively/HTG_lab/earnings.php	0	0	0
New Haven	150202_1200	502000	502000	502011	P-experiment	1	3	20	20	0	0	8.653322	1.53994	0	20		0	1				2	11	1	32	32	0	0	266	4	4	0	0	0	0	0	0	1	1	1	1	2	4	11		/hively/HTG_lab/earnings.php	0	0	0
New Haven	150202_1200	502000	502000	502003	N-experiment	0	3	0	0			8.653322	1.53994	0	32		0	0				2	3	2	0	32	0	0	84	5	0	0	0	0	0	0	0	1	1	1	0	2	4	3		/hively/HTG_lab/earnings.php	0	0	0
New Haven	150202_1200	503000	503000	503001	N-experiment	0	6	20	20			8.653322	1.53994	1	48		0	0				3	1	4	0	24	0	0	170	12	0	0	0	0	0	0	0	1	1	1	0	3	4	1		/hively/HTG_lab/earnings.php	0	0	0
New Haven	150202_1200	503000	503000	503005	N-experiment	0	4	20	20			8.653322	1.53994	1	54		0	0				3	5	2	0	32	0	0	119	6	0	0	0	0	0	0	0	1	1	1	0	3	4	5		/hively/HTG_lab/earnings.php	0	0	0
New Haven	150202_1200	502000	502000	502011	N-experiment	0	9	5	0			8.653322	1.53994	0	20		0	1				2	11	1	0	17	0	0	132	4	0	0	0	0	0	0	0	1	1	1	0	2	4	11		/hively/HTG_lab/earnings.php	0	0	0
New Haven	150202_1200	501000	501000	501009	P-experiment	1	9	20	20	0	0	8.653322	1.53994	0	29		1	0				1	9	4	32	32	0	0	626	9	7	0	0	0	0	0	0	1	1	1	1	1	4	9		/hively/HTG_lab/earnings.php	0	0	0
New Haven	150202_1200	501000	501000	501008	N-experiment	0	1	10	20			8.653322	1.53994	0	33		0	0				1	8	4	0	30	0	0	30	11	0	0	0	0	0	0	0	1	1	1	0	1	4	8		/hively/HTG_lab/earnings.php	0	0	0
New Haven	150202_1200	503000	503000	503002	P-experiment	1	2	20	20	2	0	8.653322	1.53994	1	32		0	0				3	2	3	32	20	12	0	452	6	10	0	0	0	0	0	0	1	1	1	1	3	4	2		/hively/HTG_lab/earnings.php	0	0	0
New Haven	150202_1200	502000	502000	502003	N-experiment	0	10	0	0			8.653322	1.53994	0	32		0	0				2	3	3	0	22	0	0	254	4	0	0	0	0	0	0	0	1	1	1	0	2	4	3		/hively/HTG_lab/earnings.php	0	0	0
New Haven	150202_1200	503000	503000	503001	P-experiment	1	2	20	20	0	6	8.653322	1.53994	1	48		0	0				3	1	3	32	14	0	6	329	8	11	0	0	0	0	0	0	1	1	1	1	3	4	1		/hively/HTG_lab/earnings.php	0	0	0
New Haven	150202_1200	501000	501000	501008	N-experiment	0	8	0	0			8.653322	1.53994	0	33		0	0				1	8	4	0	20	0	0	185	5	0	0	0	0	0	0	0	1	1	1	0	1	4	8		/hively/HTG_lab/earnings.php	0	0	0
New Haven	150202_1200	503000	503000	503001	P-experiment	1	1	20	0	0	0	8.653322	1.53994	1	48		0	0				3	1	2	24	24	0	0	315	12	28	0	0	0	0	0	0	1	1	1	1	3	4	1		/hively/HTG_lab/earnings.php	0	0	0
New Haven	150202_1200	503000	503000	503007	P-experiment	1	7	20	20	0	0	8.653322	1.53994	1	59		0	0				3	7	1	28	28	0	0	462	6	7	0	0	0	0	0	0	1	1	1	1	3	4	7		/hively/HTG_lab/earnings.php	0	0	0
New Haven	150202_1200	502000	502000	502006	N-experiment	0	1	10	10			8.653322	1.53994	0	28		0	0				2	6	4	0	26	0	0	26	9	0	0	0	0	0	0	0	1	1	1	0	2	4	6		/hively/HTG_lab/decision.php	0	0	0
New Haven	150202_1200	502000	502000	502006	N-experiment	0	8	0	5			8.653322	1.53994	0	28		0	0				2	6	4	0	22	0	0	190	3	0	0	0	0	0	0	0	1	1	1	0	2	4	6		/hively/HTG_lab/decision.php	0	0	0
New Haven	150202_1200	502000	502000	502006	P-experiment	1	9	20	20	0	0	8.653322	1.53994	0	28		0	0				2	6	1	32	32	0	0	529	5	7	0	0	0	0	0	0	1	1	1	1	2	4	6		/hively/HTG_lab/decision.php	0	0	0
New Haven	150202_1200	502000	502000	502006	P-experiment	1	1	10	20	0	8	8.653322	1.53994	0	28		0	0				2	6	1	38	14	0	8	273	11	11	0	0	0	0	0	0	1	1	1	1	2	4	6		/hively/HTG_lab/decision.php	0	0	0
New Haven	150202_1200	501000	501000	501008	P-experiment	1	7	20	20	0	0	8.653322	1.53994	0	33		0	0				1	8	2	32	32	0	0	449	4	13	0	0	0	0	0	0	1	1	1	1	1	4	8		/hively/HTG_lab/earnings.php	0	0	0
New Haven	150202_1200	502000	502000	502011	P-experiment	1	4	20	20	0	0	8.653322	1.53994	0	20		0	1				2	11	2	32	32	0	0	298	3	4	0	0	0	0	0	0	1	1	1	1	2	4	11		/hively/HTG_lab/earnings.php	0	0	0
New Haven	150202_1200	501000	501000	501010	P-experiment	1	10	0	20	0	15	8.653322	1.53994	0	29		0	0				1	10	4	44	0	0	15	553	5	10	0	0	0	0	0	0	1	1	1	1	1	4	10		/hively/HTG_lab/earnings.php	0	0	0
New Haven	150202_1200	503000	503000	503005	N-experiment	0	8	10	20			8.653322	1.53994	1	54		0	0				3	5	1	0	36	0	0	242	5	0	0	0	0	0	0	0	1	1	1	0	3	4	5		/hively/HTG_lab/earnings.php	0	0	0
New Haven	150202_1200	503000	503000	503001	P-experiment	1	6	20	20	0	1	8.653322	1.53994	1	48		0	0				3	1	3	28	25	0	1	431	7	10	0	0	0	0	0	0	1	1	1	1	3	4	1		/hively/HTG_lab/earnings.php	0	0	0
New Haven	150202_1200	501000	501000	501009	P-experiment	1	5	20	20	0	0	8.653322	1.53994	0	29		1	0				1	9	4	32	32	0	0	498	6	7	0	0	0	0	0	0	1	1	1	1	1	4	9		/hively/HTG_lab/earnings.php	0	0	0
New Haven	150202_1200	502000	502000	502004	P-experiment	1	2	20	20	0	0	8.653322	1.53994	0	27		0	0				2	4	1	32	32	0	0	354	5	5	0	0	0	0	0	0	1	1	1	1	2	4	4		/hively/HTG_lab/earnings.php	0	0	0
New Haven	150202_1200	503000	503000	503001	N-experiment	0	10	20	0			8.653322	1.53994	1	48		0	0				3	1	2	0	24	0	0	266	14	0	0	0	0	0	0	0	1	1	1	0	3	4	1		/hively/HTG_lab/earnings.php	0	0	0
New Haven	150202_1200	502000	502000	502003	P-experiment	1	8	20	20	0	0	8.653322	1.53994	0	32		0	0				2	3	4	32	32	0	0	528	4	7	0	0	0	0	0	0	1	1	1	1	2	4	3		/hively/HTG_lab/earnings.php	0	0	0
New Haven	150202_1200	503000	503000	503001	P-experiment	1	10	20	0	0	0	8.653322	1.53994	1	48		0	0				3	1	2	24	24	0	0	531	10	13	0	0	0	0	0	0	1	1	1	1	3	4	1		/hively/HTG_lab/earnings.php	0	0	0
New Haven	150202_1200	503000	503000	503005	N-experiment	0	10	20	20			8.653322	1.53994	1	54		0	0				3	5	1	0	24	0	0	296	8	0	0	0	0	0	0	0	1	1	1	0	3	4	5		/hively/HTG_lab/earnings.php	0	0	0
New Haven	150202_1200	501000	501000	501012	P-experiment	1	3	20	20	0	0	8.653322	1.53994	1	29		0	0				1	12	2	32	32	0	0	298	4	7	0	0	0	0	0	0	1	1	1	1	1	4	12		/hively/HTG_lab/earnings.php	0	0	0
New Haven	150202_1200	501000	501000	501008	N-experiment	0	9	15	0			8.653322	1.53994	0	33		0	0				1	8	3	0	11	0	0	196	10	0	0	0	0	0	0	0	1	1	1	0	1	4	8		/hively/HTG_lab/earnings.php	0	0	0
New Haven	150202_1200	502000	502000	502006	P-experiment	1	10	20	20	0	0	8.653322	1.53994	0	28		0	0				2	6	4	32	32	0	0	561	6	6	0	0	0	0	0	0	1	1	1	1	2	4	6		/hively/HTG_lab/decision.php	0	0	0
New Haven	150202_1200	503000	503000	503002	P-experiment	1	10	0	20	0	2	8.653322	1.53994	1	32		0	0				3	2	4	44	38	0	2	722	5	6	0	0	0	0	0	0	1	1	1	1	3	4	2		/hively/HTG_lab/earnings.php	0	0	0
New Haven	150202_1200	503000	503000	503002	P-experiment	1	4	0	20	0	3	8.653322	1.53994	1	32		0	0				3	2	4	44	35	0	3	522	5	6	0	0	0	0	0	0	1	1	1	1	3	4	2		/hively/HTG_lab/earnings.php	0	0	0
New Haven	150202_1200	502000	502000	502006	P-experiment	1	4	20	20	0	0	8.653322	1.53994	0	28		0	0				2	6	2	32	32	0	0	369	4	7	0	0	0	0	0	0	1	1	1	1	2	4	6		/hively/HTG_lab/decision.php	0	0	0
New Haven	150202_1200	501000	501000	501009	N-experiment	0	6	0	20			8.653322	1.53994	0	29		1	0				1	9	4	0	34	0	0	236	7	0	0	0	0	0	0	0	1	1	1	0	1	4	9		/hively/HTG_lab/earnings.php	0	0	0
New Haven	150202_1200	501000	501000	501009	N-experiment	0	8	0	0			8.653322	1.53994	0	29		1	0				1	9	3	0	20	0	0	290	4	0	0	0	0	0	0	0	1	1	1	0	1	4	9		/hively/HTG_lab/earnings.php	0	0	0
New Haven	150202_1200	501000	501000	501010	N-experiment	0	1	20	20			8.653322	1.53994	0	29		0	0				1	10	4	0	20	0	0	20	11	0	0	0	0	0	0	0	1	1	1	0	1	4	10		/hively/HTG_lab/earnings.php	0	0	0
New Haven	150202_1200	501000	501000	501010	N-experiment	0	3	20	15			8.653322	1.53994	0	29		0	0				1	10	1	0	22	0	0	66	5	0	0	0	0	0	0	0	1	1	1	0	1	4	10		/hively/HTG_lab/earnings.php	0	0	0
New Haven	150202_1200	501000	501000	501008	P-experiment	1	9	20	20	0	0	8.653322	1.53994	0	33		0	0				1	8	2	32	32	0	0	513	4	6	0	0	0	0	0	0	1	1	1	1	1	4	8		/hively/HTG_lab/earnings.php	0	0	0
New Haven	150202_1200	503000	503000	503005	P-experiment	1	9	20	20	0	0	8.653322	1.53994	1	54		0	0				3	5	4	24	22	2	0	532	3	12	0	0	0	0	0	0	1	1	1	1	3	4	5		/hively/HTG_lab/earnings.php	0	0	0
New Haven	150202_1200	502000	502000	502011	P-experiment	1	10	20	20	0	0	8.653322	1.53994	0	20		0	1				2	11	3	32	32	0	0	490	2	3	0	0	0	0	0	0	1	1	1	1	2	4	11		/hively/HTG_lab/earnings.php	0	0	0
New Haven	150202_1200	502000	502000	502011	P-experiment	1	7	20	20	0	0	8.653322	1.53994	0	20		0	1				2	11	2	32	32	0	0	394	2	3	0	0	0	0	0	0	1	1	1	1	2	4	11		/hively/HTG_lab/earnings.php	0	0	0
New Haven	150202_1200	503000	503000	503007	P-experiment	1	10	20	20	0	0	8.653322	1.53994	1	59		0	0				3	7	1	24	24	0	0	510	5	6	0	0	0	0	0	0	1	1	1	1	3	4	7		/hively/HTG_lab/earnings.php	0	0	0
New Haven	150202_1200	502000	502000	502004	N-experiment	0	8	0	0			8.653322	1.53994	0	27		0	0				2	4	3	0	22	0	0	230	3	0	0	0	0	0	0	0	1	1	1	0	2	4	4		/hively/HTG_lab/earnings.php	0	0	0
New Haven	150202_1200	502000	502000	502011	P-experiment	1	5	20	20	0	0	8.653322	1.53994	0	20		0	1				2	11	3	32	32	0	0	330	3	3	0	0	0	0	0	0	1	1	1	1	2	4	11		/hively/HTG_lab/earnings.php	0	0	0
New Haven	150202_1200	502000	502000	502006	N-experiment	0	9	0	5			8.653322	1.53994	0	28		0	0				2	6	4	0	22	0	0	212	5	0	0	0	0	0	0	0	1	1	1	0	2	4	6		/hively/HTG_lab/decision.php	0	0	0
New Haven	150202_1200	503000	503000	503001	P-experiment	1	6	20	10	0	1	8.653322	1.53994	1	48		0	0				3	1	2	28	25	0	1	431	7	10	0	0	0	0	0	0	1	1	1	1	3	4	1		/hively/HTG_lab/earnings.php	0	0	0
New Haven	150202_1200	502000	502000	502003	N-experiment	0	3	0	10			8.653322	1.53994	0	32		0	0				2	3	3	0	32	0	0	84	5	0	0	0	0	0	0	0	1	1	1	0	2	4	3		/hively/HTG_lab/earnings.php	0	0	0
New Haven	150202_1200	503000	503000	503007	N-experiment	0	9	20	20			8.653322	1.53994	1	59		0	0				3	7	1	0	20	0	0	242	6	0	0	0	0	0	0	0	1	1	1	0	3	4	7		/hively/HTG_lab/earnings.php	0	0	0
New Haven	150202_1200	501000	501000	501010	N-experiment	0	9	0	0			8.653322	1.53994	0	29		0	0				1	10	2	0	26	0	0	236	4	0	0	0	0	0	0	0	1	1	1	0	1	4	10		/hively/HTG_lab/earnings.php	0	0	0
New Haven	150202_1200	503000	503000	503005	P-experiment	1	7	20	10	1	0	8.653322	1.53994	1	54		0	0				3	5	2	28	27	1	0	488	5	10	0	0	0	0	0	0	1	1	1	1	3	4	5		/hively/HTG_lab/earnings.php	0	0	0
New Haven	150202_1200	501000	501000	501008	N-experiment	0	8	0	0			8.653322	1.53994	0	33		0	0				1	8	3	0	20	0	0	185	5	0	0	0	0	0	0	0	1	1	1	0	1	4	8		/hively/HTG_lab/earnings.php	0	0	0
New Haven	150202_1200	503000	503000	503007	P-experiment	1	4	20	0	0	0	8.653322	1.53994	1	59		0	0				3	7	2	24	24	0	0	380	9	6	0	0	0	0	0	0	1	1	1	1	3	4	7		/hively/HTG_lab/earnings.php	0	0	0
New Haven	150202_1200	503000	503000	503001	N-experiment	0	1	20	20			8.653322	1.53994	1	48		0	0				3	1	4	0	30	0	0	30	15	0	0	0	0	0	0	0	1	1	1	0	3	4	1		/hively/HTG_lab/earnings.php	0	0	0
New Haven	150202_1200	503000	503000	503001	P-experiment	1	4	20	20	0	0	8.653322	1.53994	1	48		0	0				3	1	3	24	24	0	0	377	8	14	0	0	0	0	0	0	1	1	1	1	3	4	1		/hively/HTG_lab/earnings.php	0	0	0
New Haven	150202_1200	503000	503000	503002	N-experiment	0	6	0	20			8.653322	1.53994	1	32		0	0				3	2	1	0	44	0	0	220	7	0	0	0	0	0	0	0	1	1	1	0	3	4	2		/hively/HTG_lab/earnings.php	0	0	0
New Haven	150202_1200	503000	503000	503005	P-experiment	1	1	20	20	0	1	8.653322	1.53994	1	54		0	0				3	5	1	24	19	2	1	340	12	37	0	0	0	0	0	0	1	1	1	1	3	4	5		/hively/HTG_lab/earnings.php	0	0	0
New Haven	150202_1200	502000	502000	502003	P-experiment	1	2	20	20	0	0	8.653322	1.53994	0	32		0	0				2	3	3	32	32	0	0	336	5	11	0	0	0	0	0	0	1	1	1	1	2	4	3		/hively/HTG_lab/earnings.php	0	0	0
New Haven	150202_1200	502000	502000	502006	P-experiment	1	3	20	20	0	0	8.653322	1.53994	0	28		0	0				2	6	1	32	32	0	0	337	2	7	0	0	0	0	0	0	1	1	1	1	2	4	6		/hively/HTG_lab/decision.php	0	0	0
New Haven	150202_1200	502000	502000	502006	N-experiment	0	6	0	0			8.653322	1.53994	0	28		0	0				2	6	2	0	28	0	0	148	3	0	0	0	0	0	0	0	1	1	1	0	2	4	6		/hively/HTG_lab/decision.php	0	0	0
New Haven	150202_1200	502000	502000	502006	P-experiment	1	1	10	20	0	8	8.653322	1.53994	0	28		0	0				2	6	4	38	14	0	8	273	11	11	0	0	0	0	0	0	1	1	1	1	2	4	6		/hively/HTG_lab/decision.php	0	0	0
New Haven	150202_1200	502000	502000	502004	N-experiment	0	10	0	0			8.653322	1.53994	0	27		0	0				2	4	3	0	22	0	0	274	6	0	0	0	0	0	0	0	1	1	1	0	2	4	4		/hively/HTG_lab/earnings.php	0	0	0
New Haven	150202_1200	502000	502000	502006	N-experiment	0	10	0	0			8.653322	1.53994	0	28		0	0				2	6	2	0	22	0	0	234	4	0	0	0	0	0	0	0	1	1	1	0	2	4	6		/hively/HTG_lab/decision.php	0	0	0
New Haven	150202_1200	502000	502000	502003	P-experiment	1	10	20	20	0	0	8.653322	1.53994	0	32		0	0				2	3	2	32	32	0	0	592	4	7	0	0	0	0	0	0	1	1	1	1	2	4	3		/hively/HTG_lab/earnings.php	0	0	0
New Haven	150202_1200	502000	502000	502006	N-experiment	0	10	0	0			8.653322	1.53994	0	28		0	0				2	6	1	0	22	0	0	234	4	0	0	0	0	0	0	0	1	1	1	0	2	4	6		/hively/HTG_lab/decision.php	0	0	0
New Haven	150202_1200	501000	501000	501010	N-experiment	0	10	0	0			8.653322	1.53994	0	29		0	0				1	10	2	0	20	0	0	256	5	0	0	0	0	0	0	0	1	1	1	0	1	4	10		/hively/HTG_lab/earnings.php	0	0	0
New Haven	150202_1200	503000	503000	503002	N-experiment	0	6	0	20			8.653322	1.53994	1	32		0	0				3	2	3	0	44	0	0	220	7	0	0	0	0	0	0	0	1	1	1	0	3	4	2		/hively/HTG_lab/earnings.php	0	0	0
New Haven	150202_1200	502000	502000	502003	N-experiment	0	4	0	20			8.653322	1.53994	0	32		0	0				2	3	4	0	28	0	0	112	8	0	0	0	0	0	0	0	1	1	1	0	2	4	3		/hively/HTG_lab/earnings.php	0	0	0
New Haven	150202_1200	502000	502000	502003	P-experiment	1	1	20	20	0	0	8.653322	1.53994	0	32		0	0				2	3	4	28	25	3	0	304	13	23	0	0	0	0	0	0	1	1	1	1	2	4	3		/hively/HTG_lab/earnings.php	0	0	0
New Haven	150202_1200	503000	503000	503001	N-experiment	0	9	20	0			8.653322	1.53994	1	48		0	0				3	1	2	0	20	0	0	242	9	0	0	0	0	0	0	0	1	1	1	0	3	4	1		/hively/HTG_lab/earnings.php	0	0	0
New Haven	150202_1200	503000	503000	503002	P-experiment	1	8	0	20	0	2	8.653322	1.53994	1	32		0	0				3	2	1	44	38	0	2	656	6	6	0	0	0	0	0	0	1	1	1	1	3	4	2		/hively/HTG_lab/earnings.php	0	0	0
New Haven	150202_1200	503000	503000	503001	N-experiment	0	4	20	20			8.653322	1.53994	1	48		0	0				3	1	3	0	32	0	0	114	9	0	0	0	0	0	0	0	1	1	1	0	3	4	1		/hively/HTG_lab/earnings.php	0	0	0
New Haven	150202_1200	503000	503000	503001	N-experiment	0	8	20	20			8.653322	1.53994	1	48		0	0				3	1	4	0	26	0	0	222	13	0	0	0	0	0	0	0	1	1	1	0	3	4	1		/hively/HTG_lab/earnings.php	0	0	0
New Haven	150202_1200	502000	502000	502004	N-experiment	0	7	0	0			8.653322	1.53994	0	27		0	0				2	4	1	0	20	0	0	208	4	0	0	0	0	0	0	0	1	1	1	0	2	4	4		/hively/HTG_lab/earnings.php	0	0	0
New Haven	150202_1200	501000	501000	501012	N-experiment	0	6	20	0			8.653322	1.53994	1	29		0	0				1	12	2	0	14	0	0	116	5	0	0	0	0	0	0	0	1	1	1	0	1	4	12		/hively/HTG_lab/earnings.php	0	0	0
New Haven	150202_1200	503000	503000	503002	N-experiment	0	2	0	20			8.653322	1.53994	1	32		0	0				3	2	3	0	44	0	0	74	6	0	0	0	0	0	0	0	1	1	1	0	3	4	2		/hively/HTG_lab/earnings.php	0	0	0
New Haven	150202_1200	503000	503000	503007	N-experiment	0	6	20	20			8.653322	1.53994	1	59		0	0				3	7	3	0	24	0	0	170	6	0	0	0	0	0	0	0	1	1	1	0	3	4	7		/hively/HTG_lab/earnings.php	0	0	0
New Haven	150202_1200	503000	503000	503001	P-experiment	1	8	20	0	0	0	8.653322	1.53994	1	48		0	0				3	1	2	24	24	0	0	483	7	9	0	0	0	0	0	0	1	1	1	1	3	4	1		/hively/HTG_lab/earnings.php	0	0	0
New Haven	150202_1200	503000	503000	503005	N-experiment	0	7	15	20			8.653322	1.53994	1	54		0	0				3	5	1	0	31	0	0	206	5	0	0	0	0	0	0	0	1	1	1	0	3	4	5		/hively/HTG_lab/earnings.php	0	0	0
[truncated: 25,417 more rows]
[truncated: 55 more columns]
