# Supplementary material for: Conducting interactive experiments online
Source: Exp Econ. 2017 May 9;21(1):99–131. doi: 10.1007/s10683-017-9527-2 (PMC5807491; doi:10.1007/s10683-017-9527-2)
Supplement: Supplementary file 2 — Supplementary materials 2 Experimental data and analysis files (Zip 14,352 kb) [file 10683_2017_9527_MOESM2_ESM.zip › data and code/Attrition analysis_models1-5.r]

***************************************************************************
***		Conducting interactive experiments online		***
***				by					***
***	   Antonio A. Arechar, Simon Gaechter & Lucas Molleman		***
***			     5/4/2017					***
***			                                                ***
***                     ATTRITION ANALYSIS				***		***************************************************************************


# set the working directory and read the data
setwd(‘C:\\YOURWOKINGDIRECTORY’)
mat<-read.table('Attrition_data.txt', header=TRUE, sep='\t')

# first plot the dropouts per round
dropf<-rep(0,21)
for (i in 1:21){
	b<-subset(mat, mat$period==i)
	dropf[i]<-sum(b$dropout)
}
dropf
plot(1:21, dropf, xlab='period', ylab='dropout count')
lines(1:21, dropf)

# model 1
m1<-glm(dropout ~ pun + firstPer + period, family='binomial', data=mat)
summary(m1)

# model 2 (including scaled earnings)
mat$earnings2<-scale(mat$earnings)
m2<-glm(dropout ~ pun + firstPer + period+ earnings2, family='binomial', data=mat)
summary(m2)

# model 3 (including dummy for group mate dropping out in previous period)
m3<-glm(dropout ~ pun + firstPer + period+ prevDrop + earnings2, family='binomial', data=mat)
summary(m3)

# model 4 (including dummy for group mate dropping out in previous period)
m4<-glm(dropout ~ period+ prevDrop + relAvContr, family='binomial', data=mat, subset=pun==0)
summary(m4)

# model 5 (including dummy for group mate dropping out in previous period)
m5<-glm(dropout ~ period+ prevDrop + relAvContr + relAvPunRec + relAvPunGiven, family='binomial', data=mat, subset=pun==1)
summary(m5)
