# Supplementary material for: Conducting interactive experiments online
Source: Exp Econ. 2017 May 9;21(1):99–131. doi: 10.1007/s10683-017-9527-2 (PMC5807491; doi:10.1007/s10683-017-9527-2)
Supplement: Supplementary file 2 — Supplementary materials 2 Experimental data and analysis files (Zip 14,352 kb) [file 10683_2017_9527_MOESM2_ESM.zip › data and code/Attrition_data.txt]

group	subject	dropout	pun	firstPer	period	relAvContr	relAvPunRec	relAvPunGiven	prevDrop	earnings	NA	period1	earnings2
1	3	103018	0	0	0	2	0	NA	NA	0	0	FALSE	1	-0.00312294067864303
2	3	103018	0	0	0	3	0	NA	NA	0	3.1483808095952	FALSE	2	0.0577777668004876
3	3	103018	0	0	0	4	0	NA	NA	0	6.06294561933534	FALSE	3	0.114155654242183
4	3	103018	0	0	0	5	0	NA	NA	0	9.09218944099379	FALSE	4	0.172751835270711
5	3	103018	0	0	0	6	0	NA	NA	1	12.6642745709828	FALSE	5	0.241848467713972
6	3	103018	0	0	0	7	0	NA	NA	0	16.8908544303798	FALSE	6	0.323605319639204
7	3	103018	0	0	0	8	0	NA	NA	0	21.8963636363636	FALSE	7	0.420429392193792
8	3	103018	0	0	0	9	0	NA	NA	0	26.8780191693291	FALSE	8	0.516792051199431
9	3	103018	0	0	0	10	0	NA	NA	0	33.1720162601626	FALSE	9	0.638539990500533
10	3	103018	0	1	1	11	0.666666666666668	NA	NA	0	39.1841379310345	FALSE	10	0.754835472321167
11	3	103018	0	1	0	12	0.625	0	0	0	36.1062375415282	FALSE	1	0.695298102921649
12	3	103018	0	1	0	13	0.588235294117649	0	0	0	45.6344086021505	FALSE	2	0.879606289785704
13	3	103018	0	1	0	14	0.555555555555557	0	0	0	47.8453959484346	FALSE	3	0.922374525828096
14	3	103018	0	1	0	15	0.526315789473685	0	0	0	52.7662592592592	FALSE	4	1.01756125042125
15	3	103018	0	1	0	16	0.5	0	0	0	58.5612757973734	FALSE	5	1.1296571588796
16	3	103018	0	1	0	17	0.476190476190474	0	0	0	61.7805820610687	FALSE	6	1.19192981295421
17	3	103018	0	1	0	18	0.454545454545453	0	0	0	65.6168604651163	FALSE	7	1.26613686827019
18	3	103018	0	1	0	19	0.434782608695652	0	0	0	70.0446183953034	FALSE	8	1.3517852084179
19	3	103018	0	1	0	20	0.416666666666668	0	0	0	73.4102200000001	FALSE	9	1.41688772657398
20	3	103018	0	1	0	21	0.399999999999999	0	0	0	77.7043500000001	FALSE	10	1.49995123471453
21	3	103008	0	0	0	2	0	NA	NA	0	0	FALSE	1	-0.00312294067864303
22	3	103008	0	0	0	3	0	NA	NA	0	3.1483808095952	FALSE	2	0.0577777668004876
23	3	103008	0	0	0	4	0	NA	NA	0	6.06294561933534	FALSE	3	0.114155654242183
24	3	103008	0	0	0	5	0	NA	NA	0	9.09218944099379	FALSE	4	0.172751835270711
25	3	103008	0	0	0	6	0	NA	NA	1	12.6642745709828	FALSE	5	0.241848467713972
26	3	103008	0	0	0	7	0	NA	NA	0	16.8908544303798	FALSE	6	0.323605319639204
27	3	103008	0	0	0	8	0	NA	NA	0	21.8963636363636	FALSE	7	0.420429392193792
28	3	103008	0	0	0	9	0	NA	NA	0	26.8780191693291	FALSE	8	0.516792051199431
29	3	103008	0	0	0	10	0	NA	NA	0	33.1720162601626	FALSE	9	0.638539990500533
30	3	103008	0	1	1	11	-1.66666666666667	NA	NA	0	39.1841379310345	FALSE	10	0.754835472321167
31	3	103008	0	1	0	12	-1.53846153846154	0	0	0	56.1062375415282	FALSE	1	1.08216812381319
32	3	103008	0	1	0	13	-1.42857142857143	0	0	0	65.6344086021505	FALSE	2	1.26647631067724
33	3	103008	0	1	0	14	-1.33333333333333	0	0	0	67.8453959484346	FALSE	3	1.30924454671963
34	3	103008	0	1	0	15	-1.25	0	0	0	72.7662592592592	FALSE	4	1.40443127131279
35	3	103008	0	1	0	16	-1.17647058823529	0	0	0	78.5612757973734	FALSE	5	1.51652717977114
36	3	103008	0	1	0	17	-1.11111111111111	0	0	0	81.7805820610687	FALSE	6	1.57879983384575
37	3	103008	0	1	0	18	-1.05263157894737	0	0	0	85.6168604651163	FALSE	7	1.65300688916173
38	3	103008	0	1	0	19	-1	0	0	0	90.0446183953034	FALSE	8	1.73865522930943
39	3	103008	0	1	0	20	-0.952380952380953	0	0	0	93.4102200000001	FALSE	9	1.80375774746551
40	3	103008	0	1	0	21	-0.90909090909091	0	0	0	97.7043500000001	FALSE	10	1.88682125560606
41	3	103003	0	0	0	2	0	NA	NA	0	0	FALSE	1	-0.00312294067864303
42	3	103003	0	0	0	3	0	NA	NA	0	3.1483808095952	FALSE	2	0.0577777668004876
43	3	103003	0	0	0	4	0	NA	NA	0	6.06294561933534	FALSE	3	0.114155654242183
44	3	103003	0	0	0	5	0	NA	NA	0	9.09218944099379	FALSE	4	0.172751835270711
45	3	103003	0	0	0	6	0	NA	NA	1	12.6642745709828	FALSE	5	0.241848467713972
46	3	103003	0	0	0	7	0	NA	NA	0	16.8908544303798	FALSE	6	0.323605319639204
47	3	103003	0	0	0	8	0	NA	NA	0	21.8963636363636	FALSE	7	0.420429392193792
48	3	103003	0	0	0	9	0	NA	NA	0	26.8780191693291	FALSE	8	0.516792051199431
49	3	103003	0	0	0	10	0	NA	NA	0	33.1720162601626	FALSE	9	0.638539990500533
50	3	103003	0	1	1	11	0.666666666666668	NA	NA	0	39.1841379310345	FALSE	10	0.754835472321167
51	3	103003	0	1	0	12	0.625	0	0	0	36.1062375415282	FALSE	1	0.695298102921649
52	3	103003	0	1	0	13	0.588235294117649	0	0	0	45.6344086021505	FALSE	2	0.879606289785704
53	3	103003	0	1	0	14	0.555555555555557	0	0	0	47.8453959484346	FALSE	3	0.922374525828096
54	3	103003	0	1	0	15	0.526315789473685	0	0	0	52.7662592592592	FALSE	4	1.01756125042125
55	3	103003	0	1	0	16	0.5	0	0	0	58.5612757973734	FALSE	5	1.1296571588796
56	3	103003	0	1	0	17	0.476190476190474	0	0	0	61.7805820610687	FALSE	6	1.19192981295421
57	3	103003	0	1	0	18	0.454545454545453	0	0	0	65.6168604651163	FALSE	7	1.26613686827019
58	3	103003	0	1	0	19	0.434782608695652	0	0	0	70.0446183953034	FALSE	8	1.3517852084179
59	3	103003	0	1	0	20	0.416666666666668	0	0	0	73.4102200000001	FALSE	9	1.41688772657398
60	3	103003	0	1	0	21	0.399999999999999	0	0	0	77.7043500000001	FALSE	10	1.49995123471453
61	3	103016	0	0	0	2	0	NA	NA	0	0	FALSE	1	-0.00312294067864303
62	3	103016	0	0	0	3	0	NA	NA	0	3.1483808095952	FALSE	2	0.0577777668004876
63	3	103016	0	0	0	4	0	NA	NA	0	6.06294561933534	FALSE	3	0.114155654242183
64	3	103016	1	0	0	5	0	NA	NA	0	9.09218944099379	FALSE	4	0.172751835270711
65	2	102007	0	0	0	2	0	NA	NA	0	0	FALSE	1	-0.00312294067864303
66	2	102007	0	0	0	3	0	NA	NA	0	3.1483808095952	FALSE	2	0.0577777668004876
67	2	102007	0	0	0	4	0	NA	NA	0	6.06294561933534	FALSE	3	0.114155654242183
68	2	102007	0	0	0	5	0	NA	NA	0	9.09218944099379	FALSE	4	0.172751835270711
69	2	102007	0	0	0	6	0	NA	NA	0	12.6642745709828	FALSE	5	0.241848467713972
70	2	102007	0	0	0	7	0	NA	NA	0	16.8908544303798	FALSE	6	0.323605319639204
71	2	102007	0	0	0	8	0	NA	NA	0	21.8963636363636	FALSE	7	0.420429392193792
72	2	102007	0	0	0	9	0	NA	NA	1	26.8780191693291	FALSE	8	0.516792051199431
73	2	102007	0	0	0	10	0	NA	NA	0	33.1720162601626	FALSE	9	0.638539990500533
74	2	102007	0	1	1	11	0.533333333333335	NA	NA	0	39.1841379310345	FALSE	10	0.754835472321167
75	2	102007	0	1	0	12	0.50632911392405	0	0	0	36.1062375415282	FALSE	1	0.695298102921649
76	2	102007	0	1	0	13	0.481927710843372	0	0	0	45.6344086021505	FALSE	2	0.879606289785704
77	2	102007	0	1	0	14	0.459770114942529	0	0	0	47.8453959484346	FALSE	3	0.922374525828096
78	2	102007	0	1	0	15	0.439560439560438	0	0	0	52.7662592592592	FALSE	4	1.01756125042125
79	2	102007	0	1	0	16	0.421052631578949	0	0	0	58.5612757973734	FALSE	5	1.1296571588796
80	2	102007	0	1	0	17	0.404040404040405	0	0	0	61.7805820610687	FALSE	6	1.19192981295421
81	2	102007	0	1	0	18	0.388349514563107	0	0	0	65.6168604651163	FALSE	7	1.26613686827019
82	2	102007	0	1	0	19	0.373831775700936	0	0	0	70.0446183953034	FALSE	8	1.3517852084179
83	2	102007	0	1	0	20	0.36036036036036	0	0	0	73.4102200000001	FALSE	9	1.41688772657398
84	2	102007	0	1	0	21	0.347826086956523	0	0	0	77.7043500000001	FALSE	10	1.49995123471453
85	2	102020	0	0	0	2	0	NA	NA	0	0	FALSE	1	-0.00312294067864303
86	2	102020	0	0	0	3	0	NA	NA	0	3.1483808095952	FALSE	2	0.0577777668004876
87	2	102020	0	0	0	4	0	NA	NA	0	6.06294561933534	FALSE	3	0.114155654242183
88	2	102020	0	0	0	5	0	NA	NA	0	9.09218944099379	FALSE	4	0.172751835270711
89	2	102020	0	0	0	6	0	NA	NA	0	12.6642745709828	FALSE	5	0.241848467713972
90	2	102020	0	0	0	7	0	NA	NA	0	16.8908544303798	FALSE	6	0.323605319639204
91	2	102020	0	0	0	8	0	NA	NA	0	21.8963636363636	FALSE	7	0.420429392193792
92	2	102020	0	0	0	9	0	NA	NA	1	26.8780191693291	FALSE	8	0.516792051199431
93	2	102020	0	0	0	10	0	NA	NA	0	33.1720162601626	FALSE	9	0.638539990500533
94	2	102020	0	1	1	11	-1.48148148148148	NA	NA	0	39.1841379310345	FALSE	10	0.754835472321167
95	2	102020	0	1	0	12	-1.37931034482759	0	0	0	56.1062375415282	FALSE	1	1.08216812381319
96	2	102020	0	1	0	13	-1.29032258064516	0	0	0	65.6344086021505	FALSE	2	1.26647631067724
97	2	102020	0	1	0	14	-1.21212121212121	0	0	0	67.8453959484346	FALSE	3	1.30924454671963
98	2	102020	0	1	0	15	-1.14285714285714	0	0	0	72.7662592592592	FALSE	4	1.40443127131279
99	2	102020	0	1	0	16	-1.08108108108108	0	0	0	78.5612757973734	FALSE	5	1.51652717977114
100	2	102020	0	1	0	17	-1.02564102564103	0	0	0	81.7805820610687	FALSE	6	1.57879983384575
101	2	102020	0	1	0	18	-0.975609756097562	0	0	0	85.6168604651163	FALSE	7	1.65300688916173
102	2	102020	0	1	0	19	-0.930232558139537	0	0	0	90.0446183953034	FALSE	8	1.73865522930943
103	2	102020	0	1	0	20	-0.888888888888889	0	0	0	93.4102200000001	FALSE	9	1.80375774746551
104	2	102020	0	1	0	21	-0.851063829787233	0	0	0	97.7043500000001	FALSE	10	1.88682125560606
105	2	102012	0	0	0	2	0	NA	NA	0	0	FALSE	1	-0.00312294067864303
106	2	102012	0	0	0	3	0	NA	NA	0	3.1483808095952	FALSE	2	0.0577777668004876
107	2	102012	0	0	0	4	0	NA	NA	0	6.06294561933534	FALSE	3	0.114155654242183
108	2	102012	0	0	0	5	0	NA	NA	0	9.09218944099379	FALSE	4	0.172751835270711
109	2	102012	0	0	0	6	0	NA	NA	0	12.6642745709828	FALSE	5	0.241848467713972
110	2	102012	0	0	0	7	0	NA	NA	0	16.8908544303798	FALSE	6	0.323605319639204
111	2	102012	0	0	0	8	0	NA	NA	0	21.8963636363636	FALSE	7	0.420429392193792
112	2	102012	0	0	0	9	0	NA	NA	1	26.8780191693291	FALSE	8	0.516792051199431
113	2	102012	0	0	0	10	0	NA	NA	0	33.1720162601626	FALSE	9	0.638539990500533
114	2	102012	0	1	1	11	0.533333333333335	NA	NA	0	39.1841379310345	FALSE	10	0.754835472321167
115	2	102012	0	1	0	12	0.50632911392405	0	0	0	36.1062375415282	FALSE	1	0.695298102921649
116	2	102012	0	1	0	13	0.481927710843372	0	0	0	45.6344086021505	FALSE	2	0.879606289785704
117	2	102012	0	1	0	14	0.459770114942529	0	0	0	47.8453959484346	FALSE	3	0.922374525828096
118	2	102012	0	1	0	15	0.439560439560438	0	0	0	52.7662592592592	FALSE	4	1.01756125042125
119	2	102012	0	1	0	16	0.421052631578949	0	0	0	58.5612757973734	FALSE	5	1.1296571588796
120	2	102012	0	1	0	17	0.404040404040405	0	0	0	61.7805820610687	FALSE	6	1.19192981295421
121	2	102012	0	1	0	18	0.388349514563107	0	0	0	65.6168604651163	FALSE	7	1.26613686827019
122	2	102012	0	1	0	19	0.373831775700936	0	0	0	70.0446183953034	FALSE	8	1.3517852084179
123	2	102012	0	1	0	20	0.36036036036036	0	0	0	73.4102200000001	FALSE	9	1.41688772657398
124	2	102012	0	1	0	21	0.347826086956523	0	0	0	77.7043500000001	FALSE	10	1.49995123471453
125	2	102014	0	0	0	2	0	NA	NA	0	0	FALSE	1	-0.00312294067864303
126	2	102014	0	0	0	3	0	NA	NA	0	3.1483808095952	FALSE	2	0.0577777668004876
127	2	102014	0	0	0	4	0	NA	NA	0	6.06294561933534	FALSE	3	0.114155654242183
128	2	102014	0	0	0	5	0	NA	NA	0	9.09218944099379	FALSE	4	0.172751835270711
129	2	102014	0	0	0	6	0	NA	NA	0	12.6642745709828	FALSE	5	0.241848467713972
130	2	102014	0	0	0	7	0	NA	NA	0	16.8908544303798	FALSE	6	0.323605319639204
131	2	102014	1	0	0	8	0	NA	NA	0	21.8963636363636	FALSE	7	0.420429392193792
132	5	105024	0	0	0	2	6.66666666666667	NA	NA	0	0	FALSE	1	-0.00312294067864303
133	5	105024	0	0	0	3	9.16666666666667	NA	NA	0	-4.8516191904048	FALSE	2	-0.0969702415561274
134	5	105024	0	0	0	4	9.44444444444444	NA	NA	0	-15.9370543806647	FALSE	3	-0.311401368738508
135	5	105024	0	0	0	5	3.75	NA	NA	0	-24.9078105590062	FALSE	4	-0.484927200244903
136	5	105024	0	0	0	6	1.66666666666667	NA	NA	0	-17.3357254290172	FALSE	5	-0.338456563623334
137	5	105024	0	0	0	7	1.11111111111111	NA	NA	0	-17.1091455696202	FALSE	6	-0.33407371587641
138	5	105024	0	0	0	8	0.952380952380953	NA	NA	0	-22.1036363636364	FALSE	7	-0.43068465376759
139	5	105024	0	0	0	9	0.833333333333333	NA	NA	0	-29.1219808306709	FALSE	8	-0.566444007296874
140	5	105024	0	0	0	10	0.703703703703704	NA	NA	0	-34.8279837398374	FALSE	9	-0.676818080530694
141	5	105024	0	1	1	11	0.833333333333334	NA	NA	0	-40.4158620689655	FALSE	10	-0.784907210827152
142	5	105024	0	1	0	12	1.66666666666667	-6.33333333333333	4.33333333333333	0	-46.0237624584718	FALSE	1	-0.89338363786945
143	5	105024	0	1	0	13	2.08333333333333	-6.33333333333333	1.66666666666667	0	-56.4955913978495	FALSE	2	-1.09594547189693
144	5	105024	0	1	0	14	2.43589743589744	-6.33333333333333	1.22222222222222	0	-70.2846040515654	FALSE	3	-1.36267325256777
145	5	105024	0	1	0	15	3.21428571428571	-5.33333333333333	1.66666666666667	0	-78.3637407407408	FALSE	4	-1.51895204155411
146	5	105024	0	1	0	16	3.44444444444445	-5.06666666666667	1.86666666666667	0	-114.568724202627	FALSE	5	-2.21928317696799
147	5	105024	0	1	0	17	3.64583333333333	-5.05555555555556	1.83333333333333	0	-124.349417938931	FALSE	6	-2.40847603647289
148	5	105024	0	1	0	18	3.82352941176471	-5	1.66666666666667	0	-133.513139534884	FALSE	7	-2.58573449473641
149	5	105024	0	1	0	19	3.98148148148148	-4.83333333333333	2.5	0	-145.085381604697	FALSE	8	-2.80958217130193
150	5	105024	0	1	0	20	4.12280701754386	-5	2.85185185185185	0	-162.71978	FALSE	9	-3.15069317508196
151	5	105024	0	1	0	21	4.25	-5.13333333333333	3.13333333333333	0	-179.42565	FALSE	10	-3.47384318887753
152	5	105019	0	0	0	2	-20	NA	NA	0	0	FALSE	1	-0.00312294067864303
153	5	105019	0	0	0	3	-17.5	NA	NA	0	15.1483808095952	FALSE	2	0.28989977933541
154	5	105019	0	0	0	4	-17.2222222222222	NA	NA	0	24.0629456193353	FALSE	3	0.462338673044567
155	5	105019	0	0	0	5	-16.25	NA	NA	0	35.0921894409938	FALSE	4	0.67568286242971
156	5	105019	0	0	0	6	-14.3333333333333	NA	NA	0	42.6642745709828	FALSE	5	0.822153499051278
157	5	105019	0	0	0	7	-12.2222222222222	NA	NA	0	42.8908544303798	FALSE	6	0.826536346798203
158	5	105019	0	0	0	8	-10.4761904761905	NA	NA	0	37.8963636363636	FALSE	7	0.729925408907023
159	5	105019	0	0	0	9	-9.16666666666667	NA	NA	0	30.8780191693291	FALSE	8	0.594166055377739
160	5	105019	0	0	0	10	-8.18518518518519	NA	NA	0	25.1720162601626	FALSE	9	0.483791982143918
161	5	105019	0	1	1	11	-7.43333333333333	NA	NA	0	19.5841379310345	FALSE	10	0.37570285184746
162	5	105019	0	1	0	12	-8.27272727272727	15	-6.33333333333333	0	15.9762375415282	FALSE	1	0.305913426894317
163	5	105019	0	1	0	13	-9.25	17	-5	0	-6.49559139784947	FALSE	2	-0.128770419668089
164	5	105019	0	1	0	14	-10.0769230769231	17.6666666666667	-5.44444444444444	0	-39.2846040515654	FALSE	3	-0.763024720185887
165	5	105019	0	1	0	15	-10.3095238095238	14.6666666666667	-6	0	-66.3637407407408	FALSE	4	-1.28683002901919
166	5	105019	0	1	0	16	-10.9555555555556	14.1333333333333	-5.6	0	-94.5687242026266	FALSE	5	-1.83241315607645
167	5	105019	0	1	0	17	-11.5208333333333	14.2777777777778	-5.5	0	-115.349417938931	FALSE	6	-2.2343845270717
168	5	105019	0	1	0	18	-12.0196078431373	14.2380952380952	-5	0	-143.513139534884	FALSE	7	-2.77916950518217
169	5	105019	0	1	0	19	-12.462962962963	13.8333333333333	-4.5	0	-174.085381604697	FALSE	8	-3.37054370159466
170	5	105019	0	1	0	20	-12.859649122807	14.4074074074074	-4.40740740740741	0	-197.71978	FALSE	9	-3.82771571164215
171	5	105019	0	1	0	21	-13.2166666666667	14.8666666666667	-4.33333333333333	0	-228.42565	FALSE	10	-4.4216747400618
172	5	105022	0	0	0	2	6.66666666666667	NA	NA	0	0	FALSE	1	-0.00312294067864303
173	5	105022	0	0	0	3	2.5	NA	NA	0	-4.8516191904048	FALSE	2	-0.0969702415561274
174	5	105022	0	0	0	4	0.555555555555555	NA	NA	0	-5.93705438066466	FALSE	3	-0.11796635829274
175	5	105022	0	0	0	5	3.75	NA	NA	0	-4.90781055900621	FALSE	4	-0.098057179353365
176	5	105022	0	0	0	6	1.66666666666667	NA	NA	0	-17.3357254290172	FALSE	5	-0.338456563623334
177	5	105022	0	0	0	7	2.22222222222222	NA	NA	0	-17.1091455696202	FALSE	6	-0.33407371587641
178	5	105022	0	0	0	8	1.90476190476191	NA	NA	0	-27.1036363636364	FALSE	7	-0.527402158990475
179	5	105022	0	0	0	9	1.66666666666667	NA	NA	0	-34.1219808306709	FALSE	8	-0.663161512519759
180	5	105022	0	0	0	10	1.59259259259259	NA	NA	0	-39.8279837398374	FALSE	9	-0.773535585753579
181	5	105022	0	1	1	11	1.36666666666667	NA	NA	0	-46.4158620689655	FALSE	10	-0.900968217094614
182	5	105022	0	1	0	12	0.939393939393939	-2.33333333333333	7	0	-50.0237624584718	FALSE	1	-0.970757642047757
183	5	105022	0	1	0	13	1.41666666666667	-4.33333333333333	6.33333333333333	0	-61.4955913978495	FALSE	2	-1.19266297711982
184	5	105022	0	1	0	14	1.82051282051282	-5	6.55555555555556	0	-80.2846040515654	FALSE	3	-1.55610826301354
185	5	105022	0	1	0	15	0.738095238095239	-4	7.33333333333333	0	-93.3637407407408	FALSE	4	-1.80910455722277
186	5	105022	0	1	0	16	1.13333333333333	-4	6.4	0	-119.568724202627	FALSE	5	-2.31600068219088
187	5	105022	0	1	0	17	1.47916666666667	-4.16666666666667	6.72222222222222	0	-129.349417938931	FALSE	6	-2.50519354169577
188	5	105022	0	1	0	18	1.7843137254902	-4.23809523809524	6.80952380952381	0	-143.513139534884	FALSE	7	-2.77916950518217
189	5	105022	0	1	0	19	2.05555555555556	-4.16666666666667	5.33333333333333	0	-160.085381604697	FALSE	8	-3.09973468697058
190	5	105022	0	1	0	20	2.29824561403509	-4.40740740740741	5.37037037037037	0	-167.71978	FALSE	9	-3.24741068030485
191	5	105022	0	1	0	21	2.51666666666667	-4.6	5.4	0	-184.42565	FALSE	10	-3.57056069410041
192	5	105006	0	0	0	2	6.66666666666667	NA	NA	0	0	FALSE	1	-0.00312294067864303
193	5	105006	0	0	0	3	5.83333333333333	NA	NA	0	-4.8516191904048	FALSE	2	-0.0969702415561274
194	5	105006	0	0	0	4	7.22222222222222	NA	NA	0	-10.9370543806647	FALSE	3	-0.214683863515624
195	5	105006	0	0	0	5	8.75	NA	NA	0	-19.9078105590062	FALSE	4	-0.388209695022018
196	5	105006	0	0	0	6	11	NA	NA	0	-32.3357254290172	FALSE	5	-0.628609079291988
197	5	105006	0	0	0	7	8.88888888888889	NA	NA	0	-52.1091455696202	FALSE	6	-1.0110962524366
198	5	105006	0	0	0	8	7.61904761904762	NA	NA	0	-57.1036363636364	FALSE	7	-1.10770719032778
199	5	105006	0	0	0	9	6.66666666666667	NA	NA	0	-64.1219808306709	FALSE	8	-1.24346654385706
200	5	105006	0	0	0	10	5.88888888888889	NA	NA	0	-69.8279837398374	FALSE	9	-1.35384061709089
201	5	105006	0	1	1	11	5.23333333333333	NA	NA	0	-75.4158620689655	FALSE	10	-1.46192974738734
202	5	105006	0	1	0	12	5.66666666666667	-6.33333333333333	-5	0	-79.0237624584718	FALSE	1	-1.53171917234049
203	5	105006	0	1	0	13	5.75	-6.33333333333333	-3	0	-82.4955913978495	FALSE	2	-1.59887649905593
204	5	105006	0	1	0	14	5.82051282051282	-6.33333333333333	-2.33333333333333	0	-96.2846040515654	FALSE	3	-1.86560427972677
205	5	105006	0	1	0	15	6.35714285714286	-5.33333333333333	-3	0	-103.363740740741	FALSE	4	-2.00253956766854
206	5	105006	0	1	0	16	6.37777777777778	-5.06666666666667	-2.66666666666667	0	-133.568724202627	FALSE	5	-2.58680969681495
207	5	105006	0	1	0	17	6.39583333333333	-5.05555555555556	-3.05555555555556	0	-140.349417938931	FALSE	6	-2.71797205318612
208	5	105006	0	1	0	18	6.41176470588235	-5	-3.47619047619048	0	-144.513139534884	FALSE	7	-2.79851300622675
209	5	105006	0	1	0	19	6.42592592592593	-4.83333333333333	-3.33333333333333	0	-151.085381604697	FALSE	8	-2.92564317756939
210	5	105006	0	1	0	20	6.43859649122807	-5	-3.81481481481481	0	-160.71978	FALSE	9	-3.11200617299281
211	5	105006	0	1	0	21	6.45	-5.13333333333333	-4.2	0	-167.42565	FALSE	10	-3.24172117634261
212	1	101015	0	0	0	2	-6.66666666666667	NA	NA	0	0	FALSE	1	-0.00312294067864303
213	1	101015	0	0	0	3	-1.66666666666667	NA	NA	0	5.1483808095952	FALSE	2	0.0964647688896413
214	1	101015	0	0	0	4	-1.11111111111111	NA	NA	0	4.06294561933534	FALSE	3	0.0754686521530293
215	1	101015	0	0	0	5	-0.833333333333332	NA	NA	0	7.09218944099379	FALSE	4	0.134064833181558
216	1	101015	0	0	0	6	-0.533333333333335	NA	NA	0	10.6642745709828	FALSE	5	0.203161465624818
217	1	101015	0	0	0	7	-3.77777777777778	NA	NA	0	14.0908544303797	FALSE	6	0.269443516714388
218	1	101015	0	0	0	8	-3	NA	NA	0	31.0963636363636	FALSE	7	0.598389601803899
219	1	101015	0	0	0	9	-2.20833333333333	NA	NA	0	31.0780191693291	FALSE	8	0.598034755586654
220	1	101015	0	0	0	10	-2.51851851851852	NA	NA	0	27.3720162601626	FALSE	9	0.526347684441987
221	1	101015	0	1	1	11	-2.26666666666667	NA	NA	0	27.3841379310345	FALSE	10	0.52658215999516
222	1	101015	0	1	0	12	-2.06060606060606	0	0	0	22.9762375415282	FALSE	1	0.441317934206355
223	1	101015	0	1	0	13	-1.88888888888889	0	0	0	32.5044086021505	FALSE	2	0.62562612107041
224	1	101015	0	1	0	14	-1.74358974358974	0	0	0	34.7153959484346	FALSE	3	0.668394357112802
225	1	101015	0	1	0	15	-1.61904761904762	0	0	0	39.6362592592592	FALSE	4	0.763581081705958
226	1	101015	0	1	0	16	-1.51111111111111	0	0	0	45.4312757973734	FALSE	5	0.875676990164309
227	1	101015	0	1	0	17	-1.41666666666667	0	0	0	48.6505820610687	FALSE	6	0.937949644238912
228	1	101015	0	1	0	18	-1.33333333333333	0	0	0	52.4868604651163	FALSE	7	1.0121566995549
229	1	101015	0	1	0	19	-1.25925925925926	0	0	0	56.9146183953034	FALSE	8	1.0978050397026
230	1	101015	0	1	0	20	-1.19298245614035	0	0	0	60.2802200000001	FALSE	9	1.16290755785868
231	1	101015	0	1	0	21	-1.13333333333333	0	0	0	64.5743500000001	FALSE	10	1.24597106599923
232	1	101001	0	0	0	2	-6.66666666666667	NA	NA	0	0	FALSE	1	-0.00312294067864303
233	1	101001	0	0	0	3	-1.66666666666667	NA	NA	0	5.1483808095952	FALSE	2	0.0964647688896413
234	1	101001	0	0	0	4	-1.11111111111111	NA	NA	0	4.06294561933534	FALSE	3	0.0754686521530293
235	1	101001	0	0	0	5	-0.833333333333332	NA	NA	0	7.09218944099379	FALSE	4	0.134064833181558
236	1	101001	0	0	0	6	-0.533333333333335	NA	NA	0	10.6642745709828	FALSE	5	0.203161465624818
237	1	101001	0	0	0	7	0.666666666666664	NA	NA	0	14.0908544303797	FALSE	6	0.269443516714388
238	1	101001	0	0	0	8	1.76190476190476	NA	NA	0	11.0963636363636	FALSE	7	0.211519580912362
239	1	101001	0	0	0	9	0.291666666666666	NA	NA	0	6.07801916932905	FALSE	8	0.114447229472232
240	1	101001	0	0	0	10	1.92592592592593	NA	NA	0	12.3720162601626	FALSE	9	0.236195168773334
241	1	101001	0	1	1	11	1.73333333333333	NA	NA	0	-2.61586206896553	FALSE	10	-0.0537228713421467
242	1	101001	0	1	0	12	1.57575757575758	0	0	0	-7.02376245847177	FALSE	1	-0.138987097130951
243	1	101001	0	1	0	13	1.44444444444444	0	0	0	2.50440860215053	FALSE	2	0.0453210897331031
244	1	101001	0	1	0	14	1.33333333333333	0	0	0	4.7153959484346	FALSE	3	0.0880893257754953
245	1	101001	0	1	0	15	1.23809523809524	0	0	0	9.63625925925925	FALSE	4	0.183276050368652
246	1	101001	0	1	0	16	1.15555555555556	0	0	0	15.4312757973734	FALSE	5	0.295371958827002
247	1	101001	0	1	0	17	1.08333333333333	0	0	0	18.6505820610687	FALSE	6	0.357644612901606
248	1	101001	0	1	0	18	1.01960784313726	0	0	0	22.4868604651163	FALSE	7	0.431851668217588
249	1	101001	0	1	0	19	0.962962962962962	0	0	0	26.9146183953034	FALSE	8	0.517500008365296
250	1	101001	0	1	0	20	0.912280701754387	0	0	0	30.2802200000001	FALSE	9	0.582602526521377
251	1	101001	0	1	0	21	0.866666666666667	0	0	0	34.5743500000001	FALSE	10	0.665666034661926
252	1	101002	0	0	0	2	6.66666666666667	NA	NA	0	0	FALSE	1	-0.00312294067864303
253	1	101002	0	0	0	3	-1.66666666666667	NA	NA	0	-4.8516191904048	FALSE	2	-0.0969702415561274
254	1	101002	0	0	0	4	-1.11111111111111	NA	NA	0	4.06294561933534	FALSE	3	0.0754686521530293
255	1	101002	0	0	0	5	-0.833333333333332	NA	NA	0	7.09218944099379	FALSE	4	0.134064833181558
256	1	101002	0	0	0	6	-1.06666666666667	NA	NA	0	10.6642745709828	FALSE	5	0.203161465624818
257	1	101002	0	0	0	7	0.222222222222221	NA	NA	0	16.0908544303797	FALSE	6	0.308130518803542
258	1	101002	0	0	0	8	1.38095238095238	NA	NA	0	13.0963636363636	FALSE	7	0.250206583001516
259	1	101002	0	0	0	9	3.29166666666667	NA	NA	0	8.07801916932905	FALSE	8	0.153134231561386
260	1	101002	0	0	0	10	2.37037037037037	NA	NA	0	-5.62798373983742	FALSE	9	-0.11198785002905
261	1	101002	0	1	1	11	2.13333333333333	NA	NA	0	-5.61586206896553	FALSE	10	-0.111753374475877
262	1	101002	0	1	0	12	1.93939393939394	0	0	0	-10.0237624584718	FALSE	1	-0.197017600264682
263	1	101002	0	1	0	13	1.77777777777778	0	0	0	-0.495591397849466	FALSE	2	-0.0127094134006275
264	1	101002	0	1	0	14	1.64102564102564	0	0	0	1.7153959484346	FALSE	3	0.0300588226417647
265	1	101002	0	1	0	15	1.52380952380952	0	0	0	6.63625925925925	FALSE	4	0.125245547234921
266	1	101002	0	1	0	16	1.42222222222222	0	0	0	12.4312757973734	FALSE	5	0.237341455693272
267	1	101002	0	1	0	17	1.33333333333333	0	0	0	15.6505820610687	FALSE	6	0.299614109767875
268	1	101002	0	1	0	18	1.25490196078431	0	0	0	19.4868604651163	FALSE	7	0.373821165083857
269	1	101002	0	1	0	19	1.18518518518519	0	0	0	23.9146183953034	FALSE	8	0.459469505231565
270	1	101002	0	1	0	20	1.12280701754386	0	0	0	27.2802200000001	FALSE	9	0.524572023387646
271	1	101002	0	1	0	21	1.06666666666667	0	0	0	31.5743500000001	FALSE	10	0.607635531528195
272	1	101005	0	0	0	2	6.66666666666667	NA	NA	0	0	FALSE	1	-0.00312294067864303
273	1	101005	0	0	0	3	5	NA	NA	0	-4.8516191904048	FALSE	2	-0.0969702415561274
274	1	101005	0	0	0	4	3.33333333333333	NA	NA	0	-5.93705438066466	FALSE	3	-0.11796635829274
275	1	101005	0	0	0	5	2.5	NA	NA	0	-2.90781055900621	FALSE	4	-0.0593701772642113
276	1	101005	0	0	0	6	2.13333333333333	NA	NA	0	0.66427457098284	FALSE	5	0.0097264551790494
277	1	101005	0	0	0	7	2.88888888888889	NA	NA	0	4.09085443037975	FALSE	6	0.0760085062686196
278	1	101005	0	0	0	8	-0.142857142857142	NA	NA	0	1.09636363636363	FALSE	7	0.018084570466593
279	1	101005	0	0	0	9	-1.375	NA	NA	0	16.0780191693291	FALSE	8	0.307882239918001
280	1	101005	0	0	0	10	-1.77777777777778	NA	NA	0	22.3720162601626	FALSE	9	0.429630179219103
281	1	101005	0	1	1	11	-1.6	NA	NA	0	22.3841379310345	FALSE	10	0.429864654772275
282	1	101005	0	1	0	12	-1.45454545454546	0	0	0	17.9762375415282	FALSE	1	0.34460042898347
283	1	101005	0	1	0	13	-1.33333333333333	0	0	0	27.5044086021505	FALSE	2	0.528908615847525
284	1	101005	0	1	0	14	-1.23076923076923	0	0	0	29.7153959484346	FALSE	3	0.571676851889917
285	1	101005	0	1	0	15	-1.14285714285714	0	0	0	34.6362592592592	FALSE	4	0.666863576483074
286	1	101005	0	1	0	16	-1.06666666666667	0	0	0	40.4312757973734	FALSE	5	0.778959484941425
287	1	101005	0	1	0	17	-1	0	0	0	43.6505820610687	FALSE	6	0.841232139016028
288	1	101005	0	1	0	18	-0.941176470588234	0	0	0	47.4868604651163	FALSE	7	0.91543919433201
289	1	101005	0	1	0	19	-0.888888888888888	0	0	0	51.9146183953034	FALSE	8	1.00108753447972
290	1	101005	0	1	0	20	-0.842105263157896	0	0	0	55.2802200000001	FALSE	9	1.0661900526358
291	1	101005	0	1	0	21	-0.800000000000001	0	0	0	59.5743500000001	FALSE	10	1.14925356077635
292	4	104010	0	0	0	2	-12.5	NA	NA	1	0	FALSE	1	-0.00312294067864303
293	4	104010	0	0	0	3	-3.75	NA	NA	0	7.4783808095952	FALSE	2	0.141535126323505
294	4	104010	0	0	0	4	-3.66666666666667	NA	NA	0	2.06294561933534	FALSE	3	0.0367816500638755
295	4	104010	0	0	0	5	-4	NA	NA	0	5.22218944099379	FALSE	4	0.0978924862281987
296	4	104010	0	0	0	6	-3.2	NA	NA	0	11.1242745709828	FALSE	5	0.212059476105323
297	4	104010	0	0	0	7	-2.66666666666667	NA	NA	0	15.3508544303798	FALSE	6	0.293816328030556
298	4	104010	0	0	0	8	-2.28571428571429	NA	NA	0	20.3563636363637	FALSE	7	0.390640400585144
299	4	104010	0	0	0	9	-2	NA	NA	0	25.3380191693291	FALSE	8	0.487003059590783
300	4	104010	0	0	0	10	-1.77777777777778	NA	NA	0	31.6320162601626	FALSE	9	0.608750998891885
301	4	104010	0	1	1	11	-1.6	NA	NA	0	37.6441379310345	FALSE	10	0.725046480712518
302	4	104010	1	1	0	12	-1.45454545454545	0	0	0	45.2362375415282	FALSE	1	0.871904267458636
303	4	104023	0	0	0	2	10	NA	NA	1	0	FALSE	1	-0.00312294067864303
304	4	104023	0	0	0	3	-3.75	NA	NA	0	-7.5216191904048	FALSE	2	-0.148617389345148
305	4	104023	0	0	0	4	-0.666666666666666	NA	NA	0	2.06294561933534	FALSE	3	0.0367816500638755
306	4	104023	0	0	0	5	0.125	NA	NA	0	-0.777810559006213	FALSE	4	-0.0181685200392626
307	4	104023	0	0	0	6	0.0999999999999996	NA	NA	0	0.124274570982834	FALSE	5	-0.000719035385022235
308	4	104023	0	0	0	7	0.0833333333333357	NA	NA	0	4.35085443037977	FALSE	6	0.08103781654021
309	4	104023	0	0	0	8	0.0714285714285694	NA	NA	0	9.35636363636365	FALSE	7	0.177861889094798
310	4	104023	0	0	0	9	0.0625	NA	NA	0	14.3380191693291	FALSE	8	0.274224548100437
311	4	104023	0	0	0	10	0.0555555555555571	NA	NA	0	20.6320162601626	FALSE	9	0.395972487401539
312	4	104023	0	1	1	11	0.0500000000000007	NA	NA	0	26.6441379310345	FALSE	10	0.512267969222173
313	4	104023	0	1	0	12	0.0454545454545467	0	0	0	34.2362375415282	FALSE	1	0.65912575596829
314	4	104023	0	1	0	13	0.0830917874396135	0	0	1	43.7644086021505	FALSE	2	0.843433942832345
315	4	104023	0	1	0	14	0.115942028985508	0	0	0	45.9753959484346	FALSE	3	0.886202178874737
316	4	104023	0	1	0	15	0.144680851063828	0	0	0	50.8962592592592	FALSE	4	0.981388903467894
317	4	104023	0	1	0	16	0.169871794871792	0	0	0	56.6912757973734	FALSE	5	1.09348481192624
318	4	104023	0	1	0	17	0.191987906273621	0	0	0	59.9105820610687	FALSE	6	1.15575746600085
319	4	104023	0	1	0	18	0.211428571428574	0	0	0	63.7468604651163	FALSE	7	1.22996452131683
320	4	104023	0	1	0	19	0.228532792427316	0	0	0	68.1746183953034	FALSE	8	1.31561286146454
321	4	104023	0	1	0	20	0.243589743589745	0	0	0	71.5402200000001	FALSE	9	1.38071537962062
322	4	104023	0	1	0	21	0.256847230675593	0	0	0	75.8343500000001	FALSE	10	1.46377888776117
323	4	104013	0	0	0	2	2.5	NA	NA	1	0	FALSE	1	-0.00312294067864303
324	4	104013	0	0	0	3	7.5	NA	NA	0	-2.5216191904048	FALSE	2	-0.0518998841222634
325	4	104013	0	0	0	4	4.33333333333333	NA	NA	0	-12.9370543806647	FALSE	3	-0.253370865604778
326	4	104013	0	0	0	5	3.875	NA	NA	0	-10.7778105590062	FALSE	4	-0.211603530485031
327	4	104013	0	0	0	6	3.1	NA	NA	0	-9.87572542901717	FALSE	5	-0.194154045830791
328	4	104013	0	0	0	7	2.58333333333333	NA	NA	0	-5.64914556962023	FALSE	6	-0.112397193905559
329	4	104013	0	0	0	8	2.21428571428572	NA	NA	0	-0.643636363636347	FALSE	7	-0.0155731213509704
330	4	104013	0	0	0	9	1.9375	NA	NA	0	4.33801916932907	FALSE	8	0.0807895376546684
331	4	104013	0	0	0	10	1.72222222222222	NA	NA	0	10.6320162601626	FALSE	9	0.202537476955771
332	4	104013	0	1	1	11	1.55	NA	NA	0	16.6441379310345	FALSE	10	0.318832958776404
333	4	104013	0	1	0	12	1.40909090909091	0	0	0	24.2362375415282	FALSE	1	0.465690745522522
334	4	104013	0	1	0	13	1.39710144927536	0	0	1	33.7644086021505	FALSE	2	0.649998932386576
335	4	104013	0	1	0	14	1.38405797101449	0	0	0	35.9753959484346	FALSE	3	0.692767168428968
336	4	104013	0	1	0	15	1.37021276595745	0	0	0	40.8962592592592	FALSE	4	0.787953893022125
337	4	104013	0	1	0	16	1.35576923076923	0	0	0	46.6912757973734	FALSE	5	0.900049801480476
338	4	104013	0	1	0	17	1.34089191232048	0	0	0	49.9105820610687	FALSE	6	0.962322455555079
339	4	104013	0	1	0	18	1.32571428571428	0	0	0	53.7468604651163	FALSE	7	1.03652951087106
340	4	104013	0	1	0	19	1.31034482758621	0	0	0	58.1746183953034	FALSE	8	1.12217785101877
341	4	104013	0	1	0	20	1.29487179487179	0	0	0	61.5402200000001	FALSE	9	1.18728036917485
342	4	104013	0	1	0	21	1.27936701156421	0	0	0	65.8343500000001	FALSE	10	1.2703438773154
343	4	999999	1	0	1	1	0	0	0	0	0	FALSE	10	-0.00312294067864303
344	2	1002023	0	0	0	2	-6.66666666666667	NA	NA	0	0	FALSE	1	-0.00312294067864303
345	2	1002023	0	0	0	3	-2.5	NA	NA	0	5.1483808095952	FALSE	2	0.0964647688896413
346	2	1002023	0	0	0	4	-1.66666666666666	NA	NA	0	6.06294561933534	FALSE	3	0.114155654242183
347	2	1002023	0	0	0	5	-1.25	NA	NA	0	9.09218944099379	FALSE	4	0.172751835270711
348	2	1002023	0	0	0	6	-1	NA	NA	0	12.6642745709828	FALSE	5	0.241848467713972
349	2	1002023	0	0	0	7	-0.833333333333336	NA	NA	0	16.8908544303798	FALSE	6	0.323605319639204
350	2	1002023	0	0	0	8	-0.714285714285712	NA	NA	0	21.8963636363636	FALSE	7	0.420429392193792
351	2	1002023	0	0	0	9	-0.625	NA	NA	0	26.8780191693291	FALSE	8	0.516792051199431
352	2	1002023	0	0	0	10	-0.555555555555554	NA	NA	0	33.1720162601626	FALSE	9	0.638539990500533
353	2	1002023	0	1	1	11	0.166666666666668	NA	NA	0	39.1841379310345	FALSE	10	0.754835472321167
354	2	1002023	0	1	0	12	0.151515151515152	0	0	0	38.7762375415282	FALSE	1	0.74694525071067
355	2	1002023	0	1	0	13	0.138888888888889	0	0	0	48.3044086021505	FALSE	2	0.931253437574724
356	2	1002023	0	1	0	14	0.128205128205128	0	0	0	50.5153959484346	FALSE	3	0.974021673617117
357	2	1002023	0	1	0	15	0.119047619047617	0	0	0	55.4362592592593	FALSE	4	1.06920839821027
358	2	1002023	0	1	0	16	0.111111111111111	0	0	0	61.2312757973734	FALSE	5	1.18130430666862
359	2	1002023	0	1	0	17	0.104166666666668	0	0	0	64.4505820610687	FALSE	6	1.24357696074323
360	2	1002023	0	1	0	18	0.0980392156862742	0	0	0	68.2868604651163	FALSE	7	1.31778401605921
361	2	1002023	0	1	0	19	0.0925925925925917	0	0	0	72.7146183953033	FALSE	8	1.40343235620692
362	2	1002023	0	1	0	20	0.087719298245613	0	0	0	76.0802200000001	FALSE	9	1.468534874363
363	2	1002023	0	1	0	21	0.0833333333333321	0	0	0	80.37435	FALSE	10	1.55159838250355
364	2	1002019	0	0	0	2	6.66666666666667	NA	NA	0	0	FALSE	1	-0.00312294067864303
365	2	1002019	0	0	0	3	4.16666666666667	NA	NA	0	-4.8516191904048	FALSE	2	-0.0969702415561274
366	2	1002019	0	0	0	4	2.77777777777778	NA	NA	0	-3.93705438066466	FALSE	3	-0.0792793562035858
367	2	1002019	0	0	0	5	2.08333333333333	NA	NA	0	-0.907810559006208	FALSE	4	-0.0206831751750575
368	2	1002019	0	0	0	6	1.66666666666667	NA	NA	0	2.66427457098284	FALSE	5	0.0484134572682032
369	2	1002019	0	0	0	7	1.38888888888889	NA	NA	0	6.89085443037976	FALSE	6	0.130170309193435
370	2	1002019	0	0	0	8	1.19047619047619	NA	NA	0	11.8963636363636	FALSE	7	0.226994381748024
371	2	1002019	0	0	0	9	1.04166666666667	NA	NA	0	16.8780191693291	FALSE	8	0.323357040753662
372	2	1002019	0	0	0	10	0.925925925925927	NA	NA	0	23.1720162601626	FALSE	9	0.445104980054765
373	2	1002019	0	1	1	11	1.5	NA	NA	0	29.1841379310345	FALSE	10	0.561400461875398
374	2	1002019	0	1	0	12	1.36363636363636	0	0	0	28.7762375415282	FALSE	1	0.553510240264901
375	2	1002019	0	1	0	13	1.25	0	0	0	38.3044086021505	FALSE	2	0.737818427128956
376	2	1002019	0	1	0	14	1.15384615384615	0	0	0	40.5153959484346	FALSE	3	0.780586663171348
377	2	1002019	0	1	0	15	1.07142857142857	0	0	0	45.4362592592593	FALSE	4	0.875773387764504
378	2	1002019	0	1	0	16	1	0	0	0	51.2312757973734	FALSE	5	0.987869296222855
379	2	1002019	0	1	0	17	0.9375	0	0	0	54.4505820610687	FALSE	6	1.05014195029746
380	2	1002019	0	1	0	18	0.882352941176471	0	0	0	58.2868604651163	FALSE	7	1.12434900561344
381	2	1002019	0	1	0	19	0.833333333333332	0	0	0	62.7146183953033	FALSE	8	1.20999734576115
382	2	1002019	0	1	0	20	0.789473684210527	0	0	0	66.0802200000001	FALSE	9	1.27509986391723
383	2	1002019	0	1	0	21	0.75	0	0	0	70.37435	FALSE	10	1.35816337205778
384	2	1002030	0	0	0	2	6.66666666666667	NA	NA	0	0	FALSE	1	-0.00312294067864303
385	2	1002030	0	0	0	3	0.833333333333332	NA	NA	0	-4.8516191904048	FALSE	2	-0.0969702415561274
386	2	1002030	0	0	0	4	0.555555555555554	NA	NA	0	1.06294561933534	FALSE	3	0.0174381490192986
387	2	1002030	0	0	0	5	0.416666666666668	NA	NA	0	4.09218944099379	FALSE	4	0.0760343300478269
388	2	1002030	0	0	0	6	0.333333333333332	NA	NA	0	7.66427457098284	FALSE	5	0.145130962491088
389	2	1002030	0	0	0	7	0.277777777777779	NA	NA	0	11.8908544303798	FALSE	6	0.226887814416319
390	2	1002030	0	0	0	8	0.238095238095237	NA	NA	0	16.8963636363636	FALSE	7	0.323711886970908
391	2	1002030	0	0	0	9	0.208333333333332	NA	NA	0	21.8780191693291	FALSE	8	0.420074545976547
392	2	1002030	0	0	0	10	0.185185185185183	NA	NA	0	28.1720162601626	FALSE	9	0.541822485277649
393	2	1002030	0	1	1	11	-1.83333333333333	NA	NA	0	34.1841379310345	FALSE	10	0.658117967098283
394	2	1002030	0	1	0	12	-1.66666666666667	0	0	0	53.7762375415282	FALSE	1	1.03709776637932
395	2	1002030	0	1	0	13	-1.52777777777778	0	0	0	63.3044086021505	FALSE	2	1.22140595324338
396	2	1002030	0	1	0	14	-1.41025641025641	0	0	0	65.5153959484346	FALSE	3	1.26417418928577
397	2	1002030	0	1	0	15	-1.30952380952381	0	0	0	70.4362592592593	FALSE	4	1.35936091387893
398	2	1002030	0	1	0	16	-1.22222222222222	0	0	0	76.2312757973734	FALSE	5	1.47145682233728
399	2	1002030	0	1	0	17	-1.14583333333333	0	0	0	79.4505820610687	FALSE	6	1.53372947641188
400	2	1002030	0	1	0	18	-1.07843137254902	0	0	0	83.2868604651163	FALSE	7	1.60793653172786
401	2	1002030	0	1	0	19	-1.01851851851852	0	0	0	87.7146183953033	FALSE	8	1.69358487187557
402	2	1002030	0	1	0	20	-0.964912280701753	0	0	0	91.0802200000001	FALSE	9	1.75868739003165
403	2	1002030	0	1	0	21	-0.916666666666668	0	0	0	95.37435	FALSE	10	1.8417508981722
404	2	1002002	0	0	0	2	-6.66666666666667	NA	NA	0	0	FALSE	1	-0.00312294067864303
405	2	1002002	0	0	0	3	-2.5	NA	NA	0	5.1483808095952	FALSE	2	0.0964647688896413
406	2	1002002	0	0	0	4	-1.66666666666666	NA	NA	0	6.06294561933534	FALSE	3	0.114155654242183
407	2	1002002	0	0	0	5	-1.25	NA	NA	0	9.09218944099379	FALSE	4	0.172751835270711
408	2	1002002	0	0	0	6	-1	NA	NA	0	12.6642745709828	FALSE	5	0.241848467713972
409	2	1002002	0	0	0	7	-0.833333333333336	NA	NA	0	16.8908544303798	FALSE	6	0.323605319639204
410	2	1002002	0	0	0	8	-0.714285714285712	NA	NA	0	21.8963636363636	FALSE	7	0.420429392193792
411	2	1002002	0	0	0	9	-0.625	NA	NA	0	26.8780191693291	FALSE	8	0.516792051199431
412	2	1002002	0	0	0	10	-0.555555555555554	NA	NA	0	33.1720162601626	FALSE	9	0.638539990500533
413	2	1002002	0	1	1	11	0.166666666666668	NA	NA	0	39.1841379310345	FALSE	10	0.754835472321167
414	2	1002002	0	1	0	12	0.151515151515152	0	0	0	38.7762375415282	FALSE	1	0.74694525071067
415	2	1002002	0	1	0	13	0.138888888888889	0	0	0	48.3044086021505	FALSE	2	0.931253437574724
416	2	1002002	0	1	0	14	0.128205128205128	0	0	0	50.5153959484346	FALSE	3	0.974021673617117
417	2	1002002	0	1	0	15	0.119047619047617	0	0	0	55.4362592592593	FALSE	4	1.06920839821027
418	2	1002002	0	1	0	16	0.111111111111111	0	0	0	61.2312757973734	FALSE	5	1.18130430666862
419	2	1002002	0	1	0	17	0.104166666666668	0	0	0	64.4505820610687	FALSE	6	1.24357696074323
420	2	1002002	0	1	0	18	0.0980392156862742	0	0	0	68.2868604651163	FALSE	7	1.31778401605921
421	2	1002002	0	1	0	19	0.0925925925925917	0	0	0	72.7146183953033	FALSE	8	1.40343235620692
422	2	1002002	0	1	0	20	0.087719298245613	0	0	0	76.0802200000001	FALSE	9	1.468534874363
423	2	1002002	0	1	0	21	0.0833333333333321	0	0	0	80.37435	FALSE	10	1.55159838250355
424	5	1005015	0	0	0	2	3.33333333333333	NA	NA	0	0	FALSE	1	-0.00312294067864303
425	5	1005015	0	0	0	3	1.66666666666667	NA	NA	0	-0.851619190404797	FALSE	2	-0.0195962373778199
426	5	1005015	0	0	0	4	2.22222222222222	NA	NA	0	2.06294561933534	FALSE	3	0.0367816500638755
427	5	1005015	0	0	0	5	2.5	NA	NA	0	1.09218944099379	FALSE	4	0.0180038269140962
428	5	1005015	0	0	0	6	0.666666666666668	NA	NA	0	0.66427457098284	FALSE	5	0.0097264551790494
429	5	1005015	0	0	0	7	1.11111111111111	NA	NA	0	6.89085443037976	FALSE	6	0.130170309193435
430	5	1005015	0	0	0	8	1.42857142857143	NA	NA	0	7.89636363636365	FALSE	7	0.149620377569716
431	5	1005015	0	0	0	9	2.08333333333333	NA	NA	0	8.87801916932906	FALSE	8	0.168609032397047
432	5	1005015	0	0	0	10	1.48148148148148	NA	NA	0	7.17201626016259	FALSE	9	0.135608963341534
433	5	1005015	0	1	1	11	1.33333333333333	NA	NA	0	11.1841379310345	FALSE	10	0.213217443073014
434	5	1005015	0	1	0	12	0.303030303030301	6	-2	0	12.7762375415282	FALSE	1	0.244014223551671
435	5	1005015	0	1	0	13	0.277777777777779	3	-1	0	10.3044086021505	FALSE	2	0.196200397880803
436	5	1005015	0	1	0	14	0.256410256410255	2	-0.666666666666667	0	12.5153959484346	FALSE	3	0.238968633923195
437	5	1005015	0	1	0	15	0.238095238095237	1.5	-0.5	0	17.4362592592593	FALSE	4	0.334155358516352
438	5	1005015	0	1	0	16	0.222222222222221	1.2	-0.4	0	23.2312757973734	FALSE	5	0.446251266974702
439	5	1005015	0	1	0	17	0.208333333333332	1	-0.333333333333333	0	26.4505820610687	FALSE	6	0.508523921049306
440	5	1005015	0	1	0	18	0.196078431372552	0.857142857142857	-0.285714285714286	0	30.2868604651163	FALSE	7	0.582730976365288
441	5	1005015	0	1	0	19	0.21992548972479	0.782608695652174	-0.26865671641791	1	34.7146183953033	FALSE	8	0.668379316512995
442	5	1005015	0	1	0	20	0.240542066629022	0.72	-0.253521126760563	0	38.0802200000001	FALSE	9	0.733481834669075
443	5	1005015	0	1	0	21	0.258373205741627	0.666666666666667	-0.24	0	42.37435	FALSE	10	0.816545342809624
444	5	1005001	0	0	0	2	-10	NA	NA	0	0	FALSE	1	-0.00312294067864303
445	5	1005001	0	0	0	3	-5	NA	NA	0	9.1483808095952	FALSE	2	0.173838773067949
446	5	1005001	0	0	0	4	-6.66666666666667	NA	NA	0	12.0629456193353	FALSE	3	0.230216660509644
447	5	1005001	0	0	0	5	-7.5	NA	NA	0	21.0921894409938	FALSE	4	0.404873847805634
448	5	1005001	0	0	0	6	-7.33333333333333	NA	NA	0	30.6642745709828	FALSE	5	0.590031486516356
449	5	1005001	0	0	0	7	-5.55555555555556	NA	NA	0	36.8908544303798	FALSE	6	0.710475340530742
450	5	1005001	0	0	0	8	-6.19047619047619	NA	NA	0	37.8963636363636	FALSE	7	0.729925408907023
451	5	1005001	0	0	0	9	-4.58333333333333	NA	NA	0	48.8780191693291	FALSE	8	0.942349074180122
452	5	1005001	0	0	0	10	-4.44444444444444	NA	NA	0	47.1720162601626	FALSE	9	0.90934900512461
453	5	1005001	0	1	1	11	-2.66666666666667	NA	NA	0	51.1841379310345	FALSE	10	0.98695748485609
454	5	1005001	0	1	0	12	-2.12121212121212	-2	4.66666666666667	0	42.7762375415282	FALSE	1	0.824319254888977
455	5	1005001	0	1	0	13	-1.94444444444444	-1	2.33333333333333	0	43.3044086021505	FALSE	2	0.83453593235184
456	5	1005001	0	1	0	14	-1.79487179487179	-0.666666666666667	1.55555555555556	0	45.5153959484346	FALSE	3	0.877304168394232
457	5	1005001	0	1	0	15	-1.66666666666667	-0.5	1.16666666666667	0	50.4362592592593	FALSE	4	0.972490892987389
458	5	1005001	0	1	0	16	-1.55555555555556	-0.4	0.933333333333333	0	56.2312757973734	FALSE	5	1.08458680144574
459	5	1005001	0	1	0	17	-1.45833333333333	-0.333333333333333	0.777777777777778	0	59.4505820610687	FALSE	6	1.14685945552034
460	5	1005001	0	1	0	18	-1.37254901960785	-0.285714285714286	0.666666666666667	0	63.2868604651163	FALSE	7	1.22106651083632
461	5	1005001	0	1	0	19	-1.29431558706886	-0.26865671641791	0.607397793640493	1	67.7146183953033	FALSE	8	1.30671485098403
462	5	1005001	0	1	0	20	-1.22303783173349	-0.253521126760563	0.557746478873239	0	71.0802200000001	FALSE	9	1.37181736914011
463	5	1005001	0	1	0	21	-1.15789473684211	-0.24	0.515555555555556	0	75.37435	FALSE	10	1.45488087728066
464	5	1005039	0	0	0	2	3.33333333333333	NA	NA	0	0	FALSE	1	-0.00312294067864303
465	5	1005039	0	0	0	3	1.66666666666667	NA	NA	0	-0.851619190404797	FALSE	2	-0.0195962373778199
466	5	1005039	0	0	0	4	2.22222222222222	NA	NA	0	2.06294561933534	FALSE	3	0.0367816500638755
467	5	1005039	0	0	0	5	2.5	NA	NA	0	1.09218944099379	FALSE	4	0.0180038269140962
468	5	1005039	0	0	0	6	3.33333333333333	NA	NA	0	0.66427457098284	FALSE	5	0.0097264551790494
469	5	1005039	0	0	0	7	3.33333333333333	NA	NA	0	-3.10914556962024	FALSE	6	-0.0632647012523337
470	5	1005039	0	0	0	8	3.33333333333333	NA	NA	0	-2.10363636363635	FALSE	7	-0.0438146328760528
471	5	1005039	0	0	0	9	0.416666666666668	NA	NA	0	-1.12198083067094	FALSE	8	-0.0248259780487215
472	5	1005039	0	0	0	10	0	NA	NA	0	17.1720162601626	FALSE	9	0.329043973787303
473	5	1005039	0	1	1	11	-1.33333333333333	NA	NA	0	21.1841379310345	FALSE	10	0.406652453518783
474	5	1005039	0	1	0	12	-0.909090909090908	-2	-2	0	32.7762375415282	FALSE	1	0.630884244443209
475	5	1005039	0	1	0	13	-0.833333333333334	-1	-1	0	38.3044086021505	FALSE	2	0.737818427128956
476	5	1005039	0	1	0	14	-0.76923076923077	-0.666666666666667	-0.666666666666667	0	40.5153959484346	FALSE	3	0.780586663171348
477	5	1005039	0	1	0	15	-0.714285714285715	-0.5	-0.5	0	45.4362592592593	FALSE	4	0.875773387764504
478	5	1005039	0	1	0	16	-0.666666666666664	-0.4	-0.4	0	51.2312757973734	FALSE	5	0.987869296222855
479	5	1005039	0	1	0	17	-0.625	-0.333333333333333	-0.333333333333333	0	54.4505820610687	FALSE	6	1.05014195029746
480	5	1005039	0	1	0	18	-0.588235294117649	-0.285714285714286	-0.285714285714286	0	58.2868604651163	FALSE	7	1.12434900561344
481	5	1005039	0	1	0	19	-0.537195048672032	-0.26865671641791	-0.26865671641791	1	62.7146183953033	FALSE	8	1.20999734576115
482	5	1005039	0	1	0	20	-0.49124788255223	-0.253521126760563	-0.253521126760563	0	66.0802200000001	FALSE	9	1.27509986391723
483	5	1005039	0	1	0	21	-0.449760765550238	-0.24	-0.24	0	70.37435	FALSE	10	1.35816337205778
484	5	1005037	0	0	0	2	3.33333333333333	NA	NA	0	0	FALSE	1	-0.00312294067864303
485	5	1005037	0	0	0	3	1.66666666666667	NA	NA	0	-0.851619190404797	FALSE	2	-0.0195962373778199
486	5	1005037	0	0	0	4	2.22222222222222	NA	NA	0	2.06294561933534	FALSE	3	0.0367816500638755
487	5	1005037	0	0	0	5	2.5	NA	NA	0	1.09218944099379	FALSE	4	0.0180038269140962
488	5	1005037	0	0	0	6	3.33333333333333	NA	NA	0	0.66427457098284	FALSE	5	0.0097264551790494
489	5	1005037	0	0	0	7	1.11111111111111	NA	NA	0	-3.10914556962024	FALSE	6	-0.0632647012523337
490	5	1005037	0	0	0	8	1.42857142857143	NA	NA	0	7.89636363636365	FALSE	7	0.149620377569716
491	5	1005037	0	0	0	9	2.08333333333333	NA	NA	0	8.87801916932906	FALSE	8	0.168609032397047
492	5	1005037	0	0	0	10	2.96296296296296	NA	NA	0	7.17201626016259	FALSE	9	0.135608963341534
493	5	1005037	0	1	1	11	2.66666666666667	NA	NA	0	1.18413793103448	FALSE	10	0.0197824326272456
494	5	1005037	0	1	0	12	2.72727272727273	-2	-0.666666666666667	0	2.77623754152825	FALSE	1	0.0505792131059021
495	5	1005037	0	1	0	13	2.5	-1	-0.333333333333333	0	7.30440860215054	FALSE	2	0.138169894747072
496	5	1005037	0	1	0	14	2.30769230769231	-0.666666666666667	-0.222222222222222	0	9.51539594843462	FALSE	3	0.180938130789465
497	5	1005037	0	1	0	15	2.14285714285715	-0.5	-0.166666666666667	0	14.4362592592593	FALSE	4	0.276124855382621
498	5	1005037	0	1	0	16	2	-0.4	-0.133333333333333	0	20.2312757973734	FALSE	5	0.388220763840972
499	5	1005037	0	1	0	17	1.875	-0.333333333333333	-0.111111111111111	0	23.4505820610687	FALSE	6	0.450493417915575
500	5	1005037	1	1	0	18	1.76470588235294	-0.285714285714286	-0.0952380952380952	0	27.2868604651163	FALSE	7	0.524700473231557
501	3	1003025	0	0	0	2	8.33333333333333	NA	NA	0	0	FALSE	1	-0.00312294067864303
502	3	1003025	0	0	0	3	-2.16666666666667	NA	NA	0	-6.8516191904048	FALSE	2	-0.135657243645281
503	3	1003025	0	0	0	4	-6.44444444444444	NA	NA	0	3.46294561933534	FALSE	3	0.0638625515262831
504	3	1003025	0	0	0	5	-9.58333333333333	NA	NA	0	15.4921894409938	FALSE	4	0.296550241956003
505	3	1003025	0	0	0	6	-10.5333333333333	NA	NA	0	29.8642745709828	FALSE	5	0.574556685680694
506	3	1003025	0	0	0	7	-11.5555555555556	NA	NA	0	42.2908544303798	FALSE	6	0.814930246171457
507	3	1003025	0	0	0	8	-12.1428571428571	NA	NA	0	55.2963636363637	FALSE	7	1.06650232708266
508	3	1003025	0	0	0	9	-12.3333333333333	NA	NA	0	67.6780191693291	FALSE	8	1.30600689381817
509	3	1003025	0	0	0	10	-12.5555555555556	NA	NA	0	81.3720162601626	FALSE	9	1.57089674084914
510	3	1003025	0	1	1	11	-12.3249492900609	NA	NA	1	95.5841379310345	FALSE	10	1.8458089312353
511	3	1003025	0	1	0	12	-12.1286698079014	10	-5	0	102.176237541528	FALSE	1	1.97332321693684
512	3	1003025	0	1	0	13	-11.6353861192571	8	-4.75	0	86.3744086021505	FALSE	2	1.66766052234177
513	3	1003025	0	1	0	14	-10.9357879234168	5.33333333333333	-3.16666666666667	0	69.3853959484346	FALSE	3	1.33903353832828
514	3	1003025	0	1	0	15	-10.3144233342253	4	-2.375	0	74.3062592592593	FALSE	4	1.43422026292144
515	3	1003025	0	1	0	16	-9.75897435897436	3.2	-1.9	0	80.1012757973734	FALSE	5	1.54631617137979
516	3	1003025	0	1	0	17	-9.25956589841128	2.66666666666667	-1.58333333333333	0	83.3205820610687	FALSE	6	1.60858882545439
517	3	1003025	0	1	0	18	-8.80819098579955	2.28571428571429	-1.35714285714286	0	87.1568604651163	FALSE	7	1.68279588077037
518	3	1003025	0	1	0	19	-8.3982905982906	2	-1.1875	0	91.5846183953033	FALSE	8	1.76844422091808
519	3	1003025	0	1	0	20	-8.02444170916124	1.77777777777778	-1.05555555555556	0	94.9502200000001	FALSE	9	1.83354673907416
520	3	1003025	0	1	0	21	-8.49844897959184	2.8	-1.55	0	99.2443500000001	FALSE	10	1.91661024721471
521	3	1003021	0	0	0	2	-11.6666666666667	NA	NA	0	0	FALSE	1	-0.00312294067864303
522	3	1003021	0	0	0	3	-4.16666666666667	NA	NA	0	8.1483808095952	FALSE	2	0.154495272023372
523	3	1003021	0	0	0	4	-1.11111111111111	NA	NA	0	6.46294561933535	FALSE	3	0.121893054660014
524	3	1003021	0	0	0	5	0.0833333333333339	NA	NA	0	3.4921894409938	FALSE	4	0.0644282294210808
525	3	1003021	0	0	0	6	0.666666666666668	NA	NA	0	0.864274570982843	FALSE	5	0.0135951553879648
526	3	1003021	0	0	0	7	0	NA	NA	0	0.290854430379767	FALSE	6	0.0025032022992278
527	3	1003021	0	0	0	8	-0.523809523809524	NA	NA	0	3.29636363636365	FALSE	7	0.0606402727646625
528	3	1003021	0	0	0	9	-0.333333333333334	NA	NA	0	6.67801916932908	FALSE	8	0.126053330098978
529	3	1003021	0	0	0	10	0.0370370370370381	NA	NA	0	9.37201626016258	FALSE	9	0.178164665639603
530	3	1003021	0	1	1	11	-0.531845841784989	NA	NA	1	10.5841379310345	FALSE	10	0.201611342446268
531	3	1003021	0	1	0	12	-0.167814425516491	-5	-5	0	17.1762375415282	FALSE	1	0.329125628147809
532	3	1003021	0	1	0	13	-0.0166177908113383	-4.75	-1.75	0	21.3744086021505	FALSE	2	0.410332954444269
533	3	1003021	0	1	0	14	0.0674521354933724	-3.16666666666667	-1.16666666666667	0	17.3853959484346	FALSE	3	0.333171484010285
534	3	1003021	0	1	0	15	0.136205512443137	-2.375	-0.875	0	22.3062592592593	FALSE	4	0.428358208603441
535	3	1003021	0	1	0	16	0.192673992673992	-1.9	-0.7	0	28.1012757973734	FALSE	5	0.540454117061792
536	3	1003021	0	1	0	17	0.239203401208325	-1.58333333333333	-0.583333333333333	0	31.3205820610687	FALSE	6	0.602726771136395
537	3	1003021	0	1	0	18	0.277629141798723	-1.35714285714286	-0.5	0	35.1568604651163	FALSE	7	0.676933826452377
538	3	1003021	0	1	0	19	0.309401709401708	-1.1875	-0.4375	0	39.5846183953033	FALSE	8	0.762582166600084
539	3	1003021	0	1	0	20	0.335677861790046	-1.05555555555556	-0.388888888888889	0	42.9502200000001	FALSE	9	0.827684684756165
540	3	1003021	0	1	0	21	0.677387755102041	-1.55	-0.65	0	47.2443500000001	FALSE	10	0.910748192896714
541	3	1003024	0	0	0	2	8.33333333333333	NA	NA	0	0	FALSE	1	-0.00312294067864303
542	3	1003024	0	0	0	3	6.5	NA	NA	0	-6.8516191904048	FALSE	2	-0.135657243645281
543	3	1003024	0	0	0	4	6	NA	NA	0	-9.53705438066466	FALSE	3	-0.187602962053216
544	3	1003024	0	0	0	5	6.41666666666667	NA	NA	0	-12.5078105590062	FALSE	4	-0.245067787292149
545	3	1003024	0	0	0	6	6.26666666666667	NA	NA	0	-18.1357254290172	FALSE	5	-0.353931364458996
546	3	1003024	0	0	0	7	6.88888888888889	NA	NA	0	-20.7091455696202	FALSE	6	-0.403710319636887
547	3	1003024	0	0	0	8	7.28571428571429	NA	NA	0	-27.7036363636363	FALSE	7	-0.539008259617221
548	3	1003024	0	0	0	9	7.16666666666667	NA	NA	0	-34.3219808306709	FALSE	8	-0.667030212728674
549	3	1003024	0	0	0	10	7	NA	NA	0	-35.6279837398374	FALSE	9	-0.692292881366356
550	3	1003024	0	1	1	11	7.37647058823529	NA	NA	1	-36.4158620689655	FALSE	10	-0.707533206648845
551	3	1003024	0	1	0	12	7.26966292134832	-5	10	0	-44.8237624584717	FALSE	1	-0.870171436615957
552	3	1003024	0	1	0	13	7.08602150537634	-3.25	6.5	0	-50.6255913978495	FALSE	2	-0.982399120765266
553	3	1003024	0	1	0	14	6.79381443298969	-2.16666666666667	4.33333333333333	0	-62.6146040515654	FALSE	3	-1.21430859955587
554	3	1003024	0	1	0	15	6.52475247524752	-1.625	3.25	0	-57.6937407407407	FALSE	4	-1.11912187496271
555	3	1003024	0	1	0	16	6.27619047619048	-1.3	2.6	0	-51.8987242026266	FALSE	5	-1.00702596650436
556	3	1003024	0	1	0	17	6.04587155963303	-1.08333333333333	2.16666666666667	0	-48.6794179389313	FALSE	6	-0.944753312429755
557	3	1003024	0	1	0	18	5.83185840707965	-0.928571428571428	1.85714285714286	0	-44.8431395348837	FALSE	7	-0.870546257113773
558	3	1003024	0	1	0	19	5.63247863247863	-0.8125	1.625	0	-40.4153816046967	FALSE	8	-0.784897916966066
559	3	1003024	0	1	0	20	5.44628099173554	-0.722222222222222	1.44444444444444	0	-37.0497799999999	FALSE	9	-0.719795398809985
560	3	1003024	0	1	0	21	5.592	-1.25	2.2	0	-32.7556499999999	FALSE	10	-0.636731890669437
561	3	1003014	0	0	0	2	-5	NA	NA	0	0	FALSE	1	-0.00312294067864303
562	3	1003014	0	0	0	3	-0.166666666666666	NA	NA	0	3.1483808095952	FALSE	2	0.0577777668004876
563	3	1003014	0	0	0	4	1.55555555555556	NA	NA	0	0.462945619335343	FALSE	3	0.00583204839255248
564	3	1003014	0	0	0	5	3.08333333333333	NA	NA	0	-2.5078105590062	FALSE	4	-0.0516327768463804
565	3	1003014	0	0	0	6	3.6	NA	NA	0	-8.13572542901716	FALSE	5	-0.160496354013227
566	3	1003014	0	0	0	7	4.66666666666667	NA	NA	0	-10.7091455696202	FALSE	6	-0.210275309191118
567	3	1003014	0	0	0	8	5.38095238095238	NA	NA	0	-17.7036363636363	FALSE	7	-0.345573249171452
568	3	1003014	0	0	0	9	5.5	NA	NA	0	-24.3219808306709	FALSE	8	-0.473595202282905
569	3	1003014	1	0	0	10	5.51851851851852	NA	NA	0	-25.6279837398374	FALSE	9	-0.498857870920587
570	7	1007032	0	0	0	2	-15	NA	NA	0	0	FALSE	1	-0.00312294067864303
571	7	1007032	0	0	0	3	-12.5	NA	NA	0	12.1483808095952	FALSE	2	0.231869276201679
572	7	1007032	0	0	0	4	-8.33333333333333	NA	NA	0	21.0629456193353	FALSE	3	0.404308169910836
573	7	1007032	0	0	0	5	-6.25	NA	NA	0	24.0921894409938	FALSE	4	0.462904350939364
574	7	1007032	0	0	0	6	-4.66666666666667	NA	NA	0	27.6642745709828	FALSE	5	0.532000983382625
575	7	1007032	0	0	0	7	-6.38888888888889	NA	NA	0	29.8908544303798	FALSE	6	0.575070833218703
576	7	1007032	0	0	0	8	-5.47619047619048	NA	NA	0	43.8963636363636	FALSE	7	0.845986415174484
577	7	1007032	0	0	0	9	-4.79166666666667	NA	NA	0	48.8780191693291	FALSE	8	0.942349074180122
578	7	1007032	0	0	0	10	-3.51851851851852	NA	NA	0	55.1720162601626	FALSE	9	1.06409701348122
579	7	1007032	0	1	1	11	-2.66666666666667	NA	NA	0	53.1841379310345	FALSE	10	1.02564448694524
580	7	1007032	0	1	0	12	-2.42424242424242	0	0	0	51.7762375415282	FALSE	1	0.998410764290169
581	7	1007032	0	1	0	13	-2.22222222222222	0	0	0	61.3044086021505	FALSE	2	1.18271895115422
582	7	1007032	0	1	0	14	-2.05128205128205	0	0	0	63.5153959484346	FALSE	3	1.22548718719662
583	7	1007032	0	1	0	15	-1.92904656319291	0	0	1	68.4362592592593	FALSE	4	1.32067391178977
584	7	1007032	0	1	0	16	-1.81953488372093	0	0	0	74.2312757973734	FALSE	5	1.43276982024812
585	7	1007032	0	1	0	17	-1.72093023255814	0	0	0	77.4505820610687	FALSE	6	1.49504247432273
586	7	1007032	0	1	0	18	-1.63173892177251	0	0	0	81.2868604651163	FALSE	7	1.56924952963871
587	7	1007032	0	1	0	19	-1.55072247877253	0	0	0	85.7146183953033	FALSE	8	1.65489786978642
588	7	1007032	0	1	0	20	-1.47684605757197	0	0	0	89.0802200000001	FALSE	9	1.7200003879425
589	7	1007032	0	1	0	21	-1.409238776838	0	0	0	93.37435	FALSE	10	1.80306389608305
590	7	1007022	0	0	0	2	5	NA	NA	0	0	FALSE	1	-0.00312294067864303
591	7	1007022	0	0	0	3	4.16666666666667	NA	NA	0	-2.8516191904048	FALSE	2	-0.0582832394669737
592	7	1007022	0	0	0	4	2.77777777777778	NA	NA	0	-3.93705438066466	FALSE	3	-0.0792793562035858
593	7	1007022	0	0	0	5	2.08333333333333	NA	NA	0	-0.907810559006208	FALSE	4	-0.0206831751750575
594	7	1007022	0	0	0	6	0.666666666666668	NA	NA	0	2.66427457098284	FALSE	5	0.0484134572682032
595	7	1007022	0	0	0	7	1.38888888888889	NA	NA	0	9.89085443037976	FALSE	6	0.188200812327166
596	7	1007022	0	0	0	8	1.19047619047619	NA	NA	0	8.89636363636365	FALSE	7	0.168963878614293
597	7	1007022	0	0	0	9	1.04166666666667	NA	NA	0	13.8780191693291	FALSE	8	0.265326537619932
598	7	1007022	0	0	0	10	1.66666666666666	NA	NA	0	20.1720162601626	FALSE	9	0.387074476921034
599	7	1007022	0	1	1	11	2.66666666666667	NA	NA	0	18.1841379310345	FALSE	10	0.348621950385053
600	7	1007022	0	1	0	12	2.42424242424243	0	0	0	11.7762375415282	FALSE	1	0.224670722507094
601	7	1007022	0	1	0	13	2.22222222222222	0	0	0	21.3044086021505	FALSE	2	0.408978909371149
602	7	1007022	0	1	0	14	2.05128205128205	0	0	0	23.5153959484346	FALSE	3	0.451747145413541
603	7	1007022	0	1	0	15	1.98951824228986	0	0	1	28.4362592592593	FALSE	4	0.546933870006697
604	7	1007022	0	1	0	16	1.93116279069768	0	0	0	34.2312757973734	FALSE	5	0.659029778465048
605	7	1007022	0	1	0	17	1.87596899224806	0	0	0	37.4505820610687	FALSE	6	0.721302432539652
606	7	1007022	0	1	0	18	1.82370820668693	0	0	0	41.2868604651163	FALSE	7	0.795509487855633
607	7	1007022	0	1	0	19	1.77416952182332	0	0	0	45.7146183953033	FALSE	8	0.88115782800334
608	7	1007022	0	1	0	20	1.72715894868586	0	0	0	49.0802200000001	FALSE	9	0.946260346159421
609	7	1007022	0	1	0	21	1.68249837345478	0	0	0	53.37435	FALSE	10	1.02932385429997
610	7	1007031	0	0	0	2	5	NA	NA	0	0	FALSE	1	-0.00312294067864303
611	7	1007031	0	0	0	3	4.16666666666667	NA	NA	0	-2.8516191904048	FALSE	2	-0.0582832394669737
612	7	1007031	0	0	0	4	2.77777777777778	NA	NA	0	-3.93705438066466	FALSE	3	-0.0792793562035858
613	7	1007031	0	0	0	5	2.08333333333333	NA	NA	0	-0.907810559006208	FALSE	4	-0.0206831751750575
614	7	1007031	0	0	0	6	2	NA	NA	0	2.66427457098284	FALSE	5	0.0484134572682032
615	7	1007031	0	0	0	7	2.5	NA	NA	0	4.89085443037976	FALSE	6	0.0914833071042813
616	7	1007031	0	0	0	8	2.14285714285714	NA	NA	0	3.89636363636365	FALSE	7	0.0722463733914085
617	7	1007031	0	0	0	9	1.875	NA	NA	0	8.87801916932906	FALSE	8	0.168609032397047
618	7	1007031	0	0	0	10	2.40740740740741	NA	NA	0	15.1720162601626	FALSE	9	0.29035697169815
619	7	1007031	0	1	1	11	0.666666666666668	NA	NA	0	13.1841379310345	FALSE	10	0.251904445162168
620	7	1007031	0	1	0	12	0.606060606060609	0	0	0	26.7762375415282	FALSE	1	0.514823238175747
621	7	1007031	0	1	0	13	0.555555555555554	0	0	0	36.3044086021505	FALSE	2	0.699131425039802
622	7	1007031	1	1	0	14	0.512820512820511	0	0	0	38.5153959484346	FALSE	3	0.741899661082194
623	7	1007004	0	0	0	2	5	NA	NA	0	0	FALSE	1	-0.00312294067864303
624	7	1007004	0	0	0	3	4.16666666666667	NA	NA	0	-2.8516191904048	FALSE	2	-0.0582832394669737
625	7	1007004	0	0	0	4	2.77777777777778	NA	NA	0	-3.93705438066466	FALSE	3	-0.0792793562035858
626	7	1007004	0	0	0	5	2.08333333333333	NA	NA	0	-0.907810559006208	FALSE	4	-0.0206831751750575
627	7	1007004	0	0	0	6	2	NA	NA	0	2.66427457098284	FALSE	5	0.0484134572682032
628	7	1007004	0	0	0	7	2.5	NA	NA	0	4.89085443037976	FALSE	6	0.0914833071042813
629	7	1007004	0	0	0	8	2.14285714285714	NA	NA	0	3.89636363636365	FALSE	7	0.0722463733914085
630	7	1007004	0	0	0	9	1.875	NA	NA	0	8.87801916932906	FALSE	8	0.168609032397047
631	7	1007004	0	0	0	10	-0.555555555555554	NA	NA	0	15.1720162601626	FALSE	9	0.29035697169815
632	7	1007004	0	1	1	11	-0.666666666666668	NA	NA	0	33.1841379310345	FALSE	10	0.638774466053706
633	7	1007004	0	1	0	12	-0.606060606060606	0	0	0	36.7762375415282	FALSE	1	0.708258248621516
634	7	1007004	0	1	0	13	-0.555555555555557	0	0	0	46.3044086021505	FALSE	2	0.892566435485571
635	7	1007004	0	1	0	14	-0.512820512820511	0	0	0	48.5153959484346	FALSE	3	0.935334671527963
636	7	1007004	0	1	0	15	-0.459584761136867	0	0	1	53.4362592592593	FALSE	4	1.03052139612112
637	7	1007004	0	1	0	16	-0.413023255813954	0	0	0	59.2312757973734	FALSE	5	1.14261730457947
638	7	1007004	0	1	0	17	-0.372093023255815	0	0	0	62.4505820610687	FALSE	6	1.20488995865407
639	7	1007004	0	1	0	18	-0.335946248600226	0	0	0	66.2868604651163	FALSE	7	1.27909701397006
640	7	1007004	0	1	0	19	-0.303887978549085	0	0	0	70.7146183953033	FALSE	8	1.36474535411776
641	7	1007004	0	1	0	20	-0.275344180225282	0	0	0	74.0802200000001	FALSE	9	1.42984787227384
642	7	1007004	0	1	0	21	-0.249837345478205	0	0	0	78.37435	FALSE	10	1.51291138041439
643	6	1006026	0	0	0	2	-5	NA	NA	0	0	FALSE	1	-0.00312294067864303
644	6	1006026	0	0	0	3	-4.16666666666667	NA	NA	0	3.1483808095952	FALSE	2	0.0577777668004876
645	6	1006026	0	0	0	4	-2.22222222222222	NA	NA	0	4.06294561933534	FALSE	3	0.0754686521530293
646	6	1006026	0	0	0	5	-1.66666666666667	NA	NA	0	-3.90781055900621	FALSE	4	-0.0787136783087882
647	6	1006026	0	0	0	6	-1.4	NA	NA	0	-6.33572542901716	FALSE	5	-0.125678052132989
648	6	1006026	0	0	0	7	-0.888888888888888	NA	NA	0	-7.70914556962023	FALSE	6	-0.152244806057387
649	6	1006026	0	0	0	8	-0.38095238095238	NA	NA	0	-13.7036363636363	FALSE	7	-0.268199244993144
650	6	1006026	0	0	0	9	0	NA	NA	0	-20.9219808306709	FALSE	8	-0.407827298731344
651	6	1006026	0	0	0	10	-0.814814814814815	NA	NA	0	-26.8279837398374	FALSE	9	-0.52207007217408
652	6	1006026	0	1	1	11	-0.9	NA	NA	0	-24.0158620689655	FALSE	10	-0.467673793696092
653	6	1006026	1	1	0	12	-0.356382978723405	0	0	1	-26.4237624584717	FALSE	1	-0.514251017395743
654	6	1006020	0	0	0	2	-11.6666666666667	NA	NA	0	0	FALSE	1	-0.00312294067864303
655	6	1006020	0	0	0	3	-7.5	NA	NA	0	8.1483808095952	FALSE	2	0.154495272023372
656	6	1006020	0	0	0	4	-6.66666666666667	NA	NA	0	9.06294561933534	FALSE	3	0.172186157375914
657	6	1006020	0	0	0	5	-6.66666666666667	NA	NA	0	6.09218944099379	FALSE	4	0.114721332136981
658	6	1006020	0	0	0	6	-2.73333333333333	NA	NA	0	8.66427457098284	FALSE	5	0.164474463535664
659	6	1006020	0	0	0	7	-0.888888888888888	NA	NA	0	-2.70914556962023	FALSE	6	-0.0555273008345028
660	6	1006020	0	0	0	8	0	NA	NA	0	-13.7036363636363	FALSE	7	-0.268199244993144
661	6	1006020	0	0	0	9	-0.166666666666667	NA	NA	0	-22.9219808306709	FALSE	8	-0.446514300820498
662	6	1006020	0	0	0	10	-0.666666666666667	NA	NA	0	-25.8279837398374	FALSE	9	-0.502726571129503
663	6	1006020	0	1	1	11	-0.100000000000001	NA	NA	0	-25.0158620689655	FALSE	10	-0.487017294740668
664	6	1006020	1	1	0	12	-0.440159574468085	0	0	1	-32.4237624584717	FALSE	1	-0.630312023663204
665	6	1006028	0	0	0	2	8.33333333333333	NA	NA	0	0	FALSE	1	-0.00312294067864303
666	6	1006028	0	0	0	3	2.5	NA	NA	0	-6.8516191904048	FALSE	2	-0.135657243645281
667	6	1006028	0	0	0	4	0	NA	NA	0	-5.93705438066466	FALSE	3	-0.11796635829274
668	6	1006028	0	0	0	5	0	NA	NA	0	-8.90781055900621	FALSE	4	-0.175431183531673
669	6	1006028	0	0	0	6	-0.0666666666666664	NA	NA	0	-11.3357254290172	FALSE	5	-0.222395557355873
670	6	1006028	0	0	0	7	-0.888888888888888	NA	NA	0	-12.7091455696202	FALSE	6	-0.248962311280272
671	6	1006028	0	0	0	8	-1.33333333333333	NA	NA	0	-13.7036363636363	FALSE	7	-0.268199244993144
672	6	1006028	0	0	0	9	-1.66666666666667	NA	NA	0	-15.9219808306709	FALSE	8	-0.31110979350846
673	6	1006028	0	0	0	10	-2.2962962962963	NA	NA	0	-16.8279837398374	FALSE	9	-0.328635061728311
674	6	1006028	1	1	1	11	-2.23333333333333	NA	NA	0	-14.0158620689655	FALSE	10	-0.274238783250323
675	6	1006007	0	0	0	2	8.33333333333333	NA	NA	0	0	FALSE	1	-0.00312294067864303
676	6	1006007	0	0	0	3	9.16666666666667	NA	NA	0	-6.8516191904048	FALSE	2	-0.135657243645281
677	6	1006007	0	0	0	4	8.88888888888889	NA	NA	0	-15.9370543806647	FALSE	3	-0.311401368738508
678	6	1006007	0	0	0	5	8.33333333333333	NA	NA	0	-28.9078105590062	FALSE	4	-0.56230120442321
679	6	1006007	0	0	0	6	4.2	NA	NA	0	-36.3357254290172	FALSE	5	-0.705983083470295
680	6	1006007	0	0	0	7	2.66666666666667	NA	NA	0	-28.7091455696202	FALSE	6	-0.558458327993502
681	6	1006007	0	0	0	8	1.71428571428571	NA	NA	0	-29.7036363636363	FALSE	7	-0.577695261706375
682	6	1006007	0	0	0	9	1.83333333333333	NA	NA	0	-31.9219808306709	FALSE	8	-0.62060581022169
683	6	1006007	0	0	0	10	3.77777777777778	NA	NA	0	-37.8279837398374	FALSE	9	-0.734848583664425
684	6	1006007	0	1	1	11	3.23333333333333	NA	NA	0	-55.0158620689655	FALSE	10	-1.06732232607797
685	6	1006007	1	1	0	12	2.70146276595745	0	0	1	-57.4237624584717	FALSE	1	-1.11389954977763
686	4	1004034	0	0	0	2	10	NA	NA	0	0	FALSE	1	-0.00312294067864303
687	4	1004034	0	0	0	3	11.6666666666667	NA	NA	0	-8.8516191904048	FALSE	2	-0.174344245734435
688	4	1004034	0	0	0	4	11.1111111111111	NA	NA	0	-21.9370543806647	FALSE	3	-0.42746237500597
689	4	1004034	0	0	0	5	10.4166666666667	NA	NA	0	-30.9078105590062	FALSE	4	-0.600988206512364
690	4	1004034	0	0	0	6	11.3333333333333	NA	NA	0	-37.3357254290172	FALSE	5	-0.725326584514872
691	4	1004034	0	0	0	7	11.9444444444444	NA	NA	0	-51.1091455696202	FALSE	6	-0.991752751392024
692	4	1004034	0	0	0	8	8.80952380952381	NA	NA	0	-64.1036363636364	FALSE	7	-1.24311169763982
693	4	1004034	0	0	0	9	8.68591823491239	NA	NA	1	-59.1219808306709	FALSE	8	-1.14674903863418
694	4	1004034	0	0	0	10	8.84225352112676	NA	NA	0	-69.4979837398374	FALSE	9	-1.34745726174617
695	4	1004034	0	1	1	11	8.97037037037037	NA	NA	0	-74.1558620689655	FALSE	10	-1.43755693607118
696	4	1004034	0	1	0	12	9.07682234831951	-2.5	-2.5	0	-77.2337624584717	FALSE	1	-1.49709430547069
697	4	1004034	0	1	0	13	9.16634279051691	-2.5	-2.5	0	-78.3755913978495	FALSE	2	-1.51918127475227
698	4	1004034	0	1	0	14	9.24242424242424	-3.33333333333333	-3.33333333333333	0	-86.8346040515654	FALSE	3	-1.68280819485552
699	4	1004034	0	1	0	15	9.30769230769231	-3.75	-3.75	0	-92.5837407407407	FALSE	4	-1.794016626408
700	4	1004034	0	1	0	16	9.36415362731152	-4	-4	0	-97.4587242026266	FALSE	5	-1.88831587409528
701	4	1004034	0	1	0	17	8.9005439005439	-3.75	-3.75	0	-104.909417938931	FALSE	6	-2.03243837616631
702	4	1004034	0	1	0	18	9.16291735732892	-3.57142857142857	-3.57142857142857	0	-107.073139534884	FALSE	7	-2.07429232711779
703	4	1004034	0	1	0	19	9.21647467941752	-3.75	-3.75	0	-118.645381604697	FALSE	8	-2.29814000368332
704	4	1004034	0	1	0	20	9.26426426426426	-3.33333333333333	-3.33333333333333	0	-125.94978	FALSE	9	-2.43943264167287
705	4	1004034	0	1	0	21	9.65494912118409	-3	-3	0	-132.32565	FALSE	10	-2.56276428967796
706	4	1004018	0	0	0	2	-3.33333333333333	NA	NA	0	0	FALSE	1	-0.00312294067864303
707	4	1004018	0	0	0	3	-1.66666666666667	NA	NA	0	1.1483808095952	FALSE	2	0.0190907647113338
708	4	1004018	0	0	0	4	2.22222222222222	NA	NA	0	-1.93705438066466	FALSE	3	-0.040592354114432
709	4	1004018	0	0	0	5	3.75	NA	NA	0	-10.9078105590062	FALSE	4	-0.214118185620826
710	4	1004018	0	0	0	6	0.666666666666666	NA	NA	0	-17.3357254290172	FALSE	5	-0.338456563623334
711	4	1004018	0	0	0	7	1.94444444444444	NA	NA	0	-11.1091455696202	FALSE	6	-0.218012709608949
712	4	1004018	0	0	0	8	4.04761904761905	NA	NA	0	-19.1036363636364	FALSE	7	-0.37265415063386
713	4	1004018	0	0	0	9	3.13757300454251	NA	NA	1	-34.1219808306709	FALSE	8	-0.663161512519759
714	4	1004018	0	0	0	10	3.70422535211268	NA	NA	0	-34.4979837398374	FALSE	9	-0.670434725185984
715	4	1004018	0	1	1	11	4.18518518518519	NA	NA	0	-39.1558620689655	FALSE	10	-0.760534399510986
716	4	1004018	0	1	0	12	4.59842863378437	-2.5	5	0	-42.2337624584717	FALSE	1	-0.820071768910503
717	4	1004018	0	1	0	13	4.95724834823164	-2.5	5	0	-48.3755913978495	FALSE	2	-0.938876243414968
718	4	1004018	0	1	0	14	5.27168234064786	-3.33333333333333	6.66666666666667	0	-61.8346040515654	FALSE	3	-1.1992206687411
719	4	1004018	0	1	0	15	5.54945054945055	-3.75	7.5	0	-77.5837407407407	FALSE	4	-1.50386411073934
720	4	1004018	0	1	0	16	5.79658605974396	-4	8	0	-92.4587242026266	FALSE	5	-1.7915983688724
721	4	1004018	0	1	0	17	6.21989121989122	-3.75	7.5	0	-109.909417938931	FALSE	6	-2.1291558813892
722	4	1004018	0	1	0	18	5.92351408950983	-3.57142857142857	7.14285714285714	0	-127.073139534884	FALSE	7	-2.46116234800933
723	4	1004018	0	1	0	19	6.1193218865464	-3.75	7.5	0	-133.645381604697	FALSE	8	-2.58829251935197
724	4	1004018	0	1	0	20	6.2972972972973	-3.33333333333333	6.66666666666667	0	-150.94978	FALSE	9	-2.92302016778729
725	4	1004018	0	1	0	21	5.60869565217391	-3	6	0	-157.32565	FALSE	10	-3.04635181579238
726	4	1004005	0	0	0	2	-16.6666666666667	NA	NA	0	0	FALSE	1	-0.00312294067864303
727	4	1004005	0	0	0	3	-15	NA	NA	0	11.1483808095952	FALSE	2	0.212525775157103
728	4	1004005	0	0	0	4	-15.5555555555556	NA	NA	0	18.0629456193353	FALSE	3	0.346277666777106
729	4	1004005	0	0	0	5	-16.25	NA	NA	0	29.0921894409938	FALSE	4	0.559621856162249
730	4	1004005	0	0	0	6	-15.3333333333333	NA	NA	0	42.6642745709828	FALSE	5	0.822153499051278
731	4	1004005	0	0	0	7	-14.7222222222222	NA	NA	0	48.8908544303798	FALSE	6	0.942597353065664
732	4	1004005	0	0	0	8	-14.047619047619	NA	NA	0	55.8963636363636	FALSE	7	1.07810842770941
733	4	1004005	0	0	0	9	-13.5074626865672	NA	NA	1	60.8780191693291	FALSE	8	1.17447108671504
734	4	1004005	0	0	0	10	-13.8732394366197	NA	NA	0	60.5020162601626	FALSE	9	1.16719787404882
735	4	1004005	0	1	1	11	-14.2	NA	NA	0	75.8441379310345	FALSE	10	1.46396822061536
736	4	1004005	0	1	0	12	-14.493670886076	5	-2.5	0	92.7662375415283	FALSE	1	1.79130087210738
737	4	1004005	0	1	0	13	-14.7590361445783	5	-2.5	0	96.6244086021505	FALSE	2	1.86593140804868
738	4	1004005	0	1	0	14	-15	6.66666666666667	-3.33333333333333	0	93.1653959484346	FALSE	3	1.79902199316832
739	4	1004005	0	1	0	15	-15.2197802197802	7.5	-3.75	0	77.4162592592593	FALSE	4	1.49437855117007
740	4	1004005	0	1	0	16	-15.4210526315789	8	-4	0	62.5412757973734	FALSE	5	1.20664429303702
741	4	1004005	0	1	0	17	-15.4040404040404	7.5	-3.75	0	45.0905820610687	FALSE	6	0.869086780520219
742	4	1004005	0	1	0	18	-15.3883495145631	7.14285714285714	-3.57142857142857	0	37.9268604651162	FALSE	7	0.730515324345855
743	4	1004005	0	1	0	19	-15.5607476635514	7.5	-3.75	0	31.3546183953033	FALSE	8	0.603385153003216
744	4	1004005	0	1	0	20	-15.7207207207207	6.66666666666667	-3.33333333333333	0	14.0502200000001	FALSE	9	0.268657504567894
745	4	1004005	0	1	0	21	-15.5217391304348	6	-3	0	27.67435	FALSE	10	0.532195877454343
746	4	1004009	0	0	0	2	10	NA	NA	0	0	FALSE	1	-0.00312294067864303
747	4	1004009	0	0	0	3	5	NA	NA	0	-8.8516191904048	FALSE	2	-0.174344245734435
748	4	1004009	0	0	0	4	2.22222222222222	NA	NA	0	-11.9370543806647	FALSE	3	-0.234027364560201
749	4	1004009	0	0	0	5	2.08333333333333	NA	NA	0	-10.9078105590062	FALSE	4	-0.214118185620826
750	4	1004009	0	0	0	6	3.33333333333333	NA	NA	0	-12.3357254290172	FALSE	5	-0.24173905840045
751	4	1004009	0	0	0	7	0.833333333333332	NA	NA	0	-21.1091455696202	FALSE	6	-0.411447720054718
752	4	1004009	1	0	0	8	1.19047619047619	NA	NA	0	-14.1036363636364	FALSE	7	-0.275936645410975
753	1	1001013	0	0	0	2	5	NA	NA	0	0	FALSE	1	-0.00312294067864303
754	1	1001013	0	0	0	3	1.5	NA	NA	0	-5.8516191904048	FALSE	2	-0.116313742600704
755	1	1001013	0	0	0	4	0.590909090909092	NA	NA	1	-4.73705438066465	FALSE	3	-0.0947541570392472
756	1	1001013	0	0	0	5	-0.423076923076923	NA	NA	0	-1.57781055900621	FALSE	4	-0.0336433208749241
757	1	1001013	0	0	0	6	-0.166666666666666	NA	NA	0	4.79427457098284	FALSE	5	0.0896151144931518
758	1	1001013	0	0	0	7	-0.0210084033613445	NA	NA	0	9.02085443037976	FALSE	6	0.171371966418384
759	1	1001013	0	0	0	8	0.0657894736842088	NA	NA	0	14.0263636363636	FALSE	7	0.268196038972972
760	1	1001013	0	0	0	9	0.11904761904762	NA	NA	0	19.0080191693291	FALSE	8	0.364558697978611
761	1	1001013	0	0	0	10	0.152173913043477	NA	NA	0	25.3020162601626	FALSE	9	0.486306637279713
762	1	1001013	0	1	1	11	0.972727272727273	NA	NA	0	31.3141379310345	FALSE	10	0.602602119100347
763	1	1001013	0	1	0	12	0.592592592592595	1	-0.5	0	28.2362375415282	FALSE	1	0.543064749700829
764	1	1001013	0	1	0	13	0.574270557029177	0.5	-0.25	0	36.6344086021505	FALSE	2	0.705514780384512
765	1	1001013	0	1	0	14	0.555299539170509	0.333333333333333	-0.166666666666667	0	38.8453959484346	FALSE	3	0.748283016426904
766	1	1001013	0	1	0	15	0.536363636363639	0.25	-0.125	0	43.7662592592592	FALSE	4	0.843469741020061
767	1	1001013	0	1	0	16	0.517857142857142	0.2	-0.1	0	49.5612757973734	FALSE	5	0.955565649478411
768	1	1001013	0	1	0	17	0.5	0.166666666666667	-0.0833333333333333	0	52.7805820610687	FALSE	6	1.01783830355301
769	1	1001013	0	1	0	18	0.482905982905983	0.142857142857143	-0.0714285714285714	0	56.6168604651163	FALSE	7	1.092045358869
770	1	1001013	0	1	0	19	0.466623876765084	0.125	-0.0625	0	61.0446183953034	FALSE	8	1.1776936990167
771	1	1001013	0	1	0	20	0.451162790697676	0.111111111111111	-0.0555555555555556	0	64.4102200000001	FALSE	9	1.24279621717279
772	1	1001013	0	1	0	21	0.436507936507937	0.1	-0.05	0	68.7043500000001	FALSE	10	1.32585972531333
773	1	1001003	0	0	0	2	-1.66666666666667	NA	NA	0	0	FALSE	1	-0.00312294067864303
774	1	1001003	0	0	0	3	-0.5	NA	NA	0	-0.851619190404797	FALSE	2	-0.0195962373778199
775	1	1001003	0	0	0	4	-0.602272727272727	NA	NA	1	-1.73705438066465	FALSE	3	-0.0367236539055166
776	1	1001003	0	0	0	5	0.26923076923077	NA	NA	0	0.42218944099379	FALSE	4	0.00504368121422968
777	1	1001003	0	0	0	6	0.416666666666666	NA	NA	0	0.794274570982836	FALSE	5	0.0122411103148443
778	1	1001003	0	0	0	7	0.483193277310926	NA	NA	0	5.02085443037976	FALSE	6	0.0939979622400763
779	1	1001003	0	0	0	8	0.50986842105263	NA	NA	0	10.0263636363636	FALSE	7	0.190822034794665
780	1	1001003	0	0	0	9	0.515873015873016	NA	NA	0	15.0080191693291	FALSE	8	0.287184693800303
781	1	1001003	0	0	0	10	0.510869565217391	NA	NA	0	21.3020162601626	FALSE	9	0.408932633101406
782	1	1001003	0	1	1	11	-1.31818181818182	NA	NA	0	27.3141379310345	FALSE	10	0.525228114922039
783	1	1001003	0	1	0	12	-1.0324074074074	-0.5	-0.5	0	44.2362375415282	FALSE	1	0.852560766414059
784	1	1001003	0	1	0	13	-0.929708222811669	-0.25	-0.25	0	51.6344086021505	FALSE	2	0.995667296053165
785	1	1001003	0	1	0	14	-0.84447004608295	-0.166666666666667	-0.166666666666667	0	53.8453959484346	FALSE	3	1.03843553209556
786	1	1001003	0	1	0	15	-0.772727272727273	-0.125	-0.125	0	58.7662592592592	FALSE	4	1.13362225668871
787	1	1001003	0	1	0	16	-0.711607142857144	-0.1	-0.1	0	64.5612757973734	FALSE	5	1.24571816514706
788	1	1001003	0	1	0	17	-0.658982511923686	-0.0833333333333333	-0.0833333333333333	0	67.7805820610687	FALSE	6	1.30799081922167
789	1	1001003	0	1	0	18	-0.613247863247864	-0.0714285714285714	-0.0714285714285714	0	71.6168604651163	FALSE	7	1.38219787453765
790	1	1001003	0	1	0	19	-0.573170731707318	-0.0625	-0.0625	0	76.0446183953034	FALSE	8	1.46784621468536
791	1	1001003	0	1	0	20	-0.537790697674417	-0.0555555555555556	-0.0555555555555556	0	79.4102200000001	FALSE	9	1.53294873284144
792	1	1001003	0	1	0	21	-0.506349206349206	-0.05	-0.05	0	83.7043500000001	FALSE	10	1.61601224098199
793	1	1001012	0	0	0	2	11.6666666666667	NA	NA	0	0	FALSE	1	-0.00312294067864303
794	1	1001012	0	0	0	3	9.5	NA	NA	0	-10.8516191904048	FALSE	2	-0.213031247823589
795	1	1001012	0	0	0	4	8.77272727272727	NA	NA	1	-16.7370543806647	FALSE	3	-0.32687616957417
796	1	1001012	0	0	0	5	7.88461538461539	NA	NA	0	-19.5778105590062	FALSE	4	-0.381826339677308
797	1	1001012	0	0	0	6	6.83333333333333	NA	NA	0	-19.2057254290172	FALSE	5	-0.374628910576693
798	1	1001012	0	0	0	7	6.02941176470588	NA	NA	0	-14.9791455696202	FALSE	6	-0.292872058651461
799	1	1001012	0	0	0	8	5.39473684210526	NA	NA	0	-9.97363636363636	FALSE	7	-0.196047986096873
800	1	1001012	0	0	0	9	4.88095238095238	NA	NA	0	-4.99198083067094	FALSE	8	-0.0996853270912341
801	1	1001012	0	0	0	10	4.45652173913044	NA	NA	0	1.30201626016259	FALSE	9	0.0220626122098681
802	1	1001012	0	1	1	11	4.9	NA	NA	0	7.31413793103448	FALSE	10	0.138358094030502
803	1	1001012	0	1	0	12	4.68518518518519	-0.5	1	0	4.23623754152823	FALSE	1	0.078820724630984
804	1	1001012	0	1	0	13	4.36206896551724	-0.25	0.5	0	10.6344086021505	FALSE	2	0.202583753225513
805	1	1001012	0	1	0	14	4.08064516129032	-0.166666666666667	0.333333333333333	0	12.8453959484346	FALSE	3	0.245351989267905
806	1	1001012	0	1	0	15	3.83333333333333	-0.125	0.25	0	17.7662592592592	FALSE	4	0.340538713861062
807	1	1001012	0	1	0	16	3.61428571428571	-0.1	0.2	0	23.5612757973734	FALSE	5	0.452634622319412
808	1	1001012	0	1	0	17	3.41891891891892	-0.0833333333333333	0.166666666666667	0	26.7805820610687	FALSE	6	0.514907276394016
809	1	1001012	0	1	0	18	3.24358974358974	-0.0714285714285714	0.142857142857143	0	30.6168604651162	FALSE	7	0.589114331709998
810	1	1001012	0	1	0	19	3.08536585365854	-0.0625	0.125	0	35.0446183953034	FALSE	8	0.674762671857706
811	1	1001012	0	1	0	20	2.94186046511628	-0.0555555555555556	0.111111111111111	0	38.4102200000001	FALSE	9	0.739865190013787
812	1	1001012	0	1	0	21	2.81111111111111	-0.05	0.1	0	42.7043500000001	FALSE	10	0.822928698154335
813	1	1001016	0	0	0	2	-15	NA	NA	0	0	FALSE	1	-0.00312294067864303
814	1	1001016	1	0	0	3	-10.5	NA	NA	0	9.1483808095952	FALSE	2	0.173838773067949
815	1	1101007	0	0	0	2	0	NA	NA	0	0	FALSE	1	-0.00312294067864303
816	1	1101007	0	0	0	3	0	NA	NA	0	3.1483808095952	FALSE	2	0.0577777668004876
817	1	1101007	0	0	0	4	0	NA	NA	0	6.06294561933534	FALSE	3	0.114155654242183
818	1	1101007	0	0	0	5	0	NA	NA	0	9.09218944099379	FALSE	4	0.172751835270711
819	1	1101007	0	0	0	6	0	NA	NA	0	12.6642745709828	FALSE	5	0.241848467713972
820	1	1101007	0	0	0	7	0	NA	NA	0	16.8908544303798	FALSE	6	0.323605319639204
821	1	1101007	0	0	0	8	0	NA	NA	0	21.8963636363636	FALSE	7	0.420429392193792
822	1	1101007	0	0	0	9	0.833333333333332	NA	NA	0	26.8780191693291	FALSE	8	0.516792051199431
823	1	1101007	0	0	0	10	-0.74074074074074	NA	NA	0	25.1720162601626	FALSE	9	0.483791982143918
824	1	1101007	0	1	1	11	-1.5	NA	NA	0	35.1841379310345	FALSE	10	0.67746146814286
825	1	1101007	0	1	0	12	-1.36363636363636	0	0	0	40.7762375415282	FALSE	1	0.785632252799824
826	1	1101007	0	1	0	13	-1.25	0	0	0	50.3044086021505	FALSE	2	0.969940439663878
827	1	1101007	0	1	0	14	-1.15384615384615	0	0	0	52.5153959484346	FALSE	3	1.01270867570627
828	1	1101007	0	1	0	15	-1.07142857142857	0	0	0	57.4362592592593	FALSE	4	1.10789540029943
829	1	1101007	0	1	0	16	-1	0	0	0	63.2312757973734	FALSE	5	1.21999130875778
830	1	1101007	0	1	0	17	-0.9375	0	0	0	66.4505820610687	FALSE	6	1.28226396283238
831	1	1101007	0	1	0	18	-0.882352941176471	0	0	0	70.2868604651163	FALSE	7	1.35647101814836
832	1	1101007	0	1	0	19	-0.833333333333332	0	0	0	74.7146183953033	FALSE	8	1.44211935829607
833	1	1101007	0	1	0	20	-0.789473684210527	0	0	0	78.0802200000001	FALSE	9	1.50722187645215
834	1	1101007	0	1	0	21	-0.75	0	0	0	82.37435	FALSE	10	1.5902853845927
835	1	1101005	0	0	0	2	0	NA	NA	0	0	FALSE	1	-0.00312294067864303
836	1	1101005	0	0	0	3	0	NA	NA	0	3.1483808095952	FALSE	2	0.0577777668004876
837	1	1101005	0	0	0	4	0	NA	NA	0	6.06294561933534	FALSE	3	0.114155654242183
838	1	1101005	0	0	0	5	0	NA	NA	0	9.09218944099379	FALSE	4	0.172751835270711
839	1	1101005	0	0	0	6	0	NA	NA	0	12.6642745709828	FALSE	5	0.241848467713972
840	1	1101005	0	0	0	7	0	NA	NA	0	16.8908544303798	FALSE	6	0.323605319639204
841	1	1101005	0	0	0	8	0	NA	NA	0	21.8963636363636	FALSE	7	0.420429392193792
842	1	1101005	0	0	0	9	0.833333333333332	NA	NA	0	26.8780191693291	FALSE	8	0.516792051199431
843	1	1101005	0	0	0	10	2.22222222222222	NA	NA	0	25.1720162601626	FALSE	9	0.483791982143918
844	1	1101005	0	1	1	11	1.16666666666667	NA	NA	0	15.1841379310345	FALSE	10	0.290591447251322
845	1	1101005	0	1	0	12	1.06060606060606	0	0	0	20.7762375415282	FALSE	1	0.398762231908286
846	1	1101005	0	1	0	13	0.972222222222221	0	0	0	30.3044086021505	FALSE	2	0.583070418772341
847	1	1101005	0	1	0	14	0.897435897435894	0	0	0	32.5153959484346	FALSE	3	0.625838654814733
848	1	1101005	0	1	0	15	0.833333333333336	0	0	0	37.4362592592593	FALSE	4	0.721025379407889
849	1	1101005	0	1	0	16	0.777777777777779	0	0	0	43.2312757973734	FALSE	5	0.83312128786624
850	1	1101005	0	1	0	17	0.729166666666668	0	0	0	46.4505820610687	FALSE	6	0.895393941940844
851	1	1101005	0	1	0	18	0.686274509803923	0	0	0	50.2868604651163	FALSE	7	0.969600997256825
852	1	1101005	0	1	0	19	0.648148148148149	0	0	0	54.7146183953033	FALSE	8	1.05524933740453
853	1	1101005	0	1	0	20	0.614035087719298	0	0	0	58.0802200000001	FALSE	9	1.12035185556061
854	1	1101005	0	1	0	21	0.583333333333332	0	0	0	62.37435	FALSE	10	1.20341536370116
855	1	1101002	0	0	0	2	0	NA	NA	0	0	FALSE	1	-0.00312294067864303
856	1	1101002	0	0	0	3	0	NA	NA	0	3.1483808095952	FALSE	2	0.0577777668004876
857	1	1101002	0	0	0	4	0	NA	NA	0	6.06294561933534	FALSE	3	0.114155654242183
858	1	1101002	0	0	0	5	0	NA	NA	0	9.09218944099379	FALSE	4	0.172751835270711
859	1	1101002	0	0	0	6	0	NA	NA	0	12.6642745709828	FALSE	5	0.241848467713972
860	1	1101002	0	0	0	7	0	NA	NA	0	16.8908544303798	FALSE	6	0.323605319639204
861	1	1101002	0	0	0	8	0	NA	NA	0	21.8963636363636	FALSE	7	0.420429392193792
862	1	1101002	0	0	0	9	0.833333333333332	NA	NA	0	26.8780191693291	FALSE	8	0.516792051199431
863	1	1101002	0	0	0	10	2.22222222222222	NA	NA	0	25.1720162601626	FALSE	9	0.483791982143918
864	1	1101002	0	1	1	11	3.83333333333333	NA	NA	0	15.1841379310345	FALSE	10	0.290591447251322
865	1	1101002	0	1	0	12	3.48484848484848	0	0	0	0.776237541528246	FALSE	1	0.0118922110167484
866	1	1101002	0	1	0	13	3.19444444444444	0	0	0	10.3044086021505	FALSE	2	0.196200397880803
867	1	1101002	0	1	0	14	2.94871794871795	0	0	0	12.5153959484346	FALSE	3	0.238968633923195
868	1	1101002	0	1	0	15	2.73809523809524	0	0	0	17.4362592592593	FALSE	4	0.334155358516352
869	1	1101002	0	1	0	16	2.55555555555556	0	0	0	23.2312757973734	FALSE	5	0.446251266974702
870	1	1101002	0	1	0	17	2.39583333333333	0	0	0	26.4505820610687	FALSE	6	0.508523921049306
871	1	1101002	0	1	0	18	2.25490196078431	0	0	0	30.2868604651163	FALSE	7	0.582730976365288
872	1	1101002	0	1	0	19	2.12962962962963	0	0	0	34.7146183953033	FALSE	8	0.668379316512995
873	1	1101002	0	1	0	20	2.01754385964912	0	0	0	38.0802200000001	FALSE	9	0.733481834669075
874	1	1101002	0	1	0	21	1.91666666666667	0	0	0	42.37435	FALSE	10	0.816545342809624
875	1	1101003	0	0	0	2	0	NA	NA	0	0	FALSE	1	-0.00312294067864303
876	1	1101003	0	0	0	3	0	NA	NA	0	3.1483808095952	FALSE	2	0.0577777668004876
877	1	1101003	0	0	0	4	0	NA	NA	0	6.06294561933534	FALSE	3	0.114155654242183
878	1	1101003	0	0	0	5	0	NA	NA	0	9.09218944099379	FALSE	4	0.172751835270711
879	1	1101003	0	0	0	6	0	NA	NA	0	12.6642745709828	FALSE	5	0.241848467713972
880	1	1101003	0	0	0	7	0	NA	NA	0	16.8908544303798	FALSE	6	0.323605319639204
881	1	1101003	0	0	0	8	0	NA	NA	0	21.8963636363636	FALSE	7	0.420429392193792
882	1	1101003	0	0	0	9	-2.5	NA	NA	0	26.8780191693291	FALSE	8	0.516792051199431
883	1	1101003	0	0	0	10	-3.7037037037037	NA	NA	0	45.1720162601626	FALSE	9	0.870662003035456
884	1	1101003	0	1	1	11	-3.5	NA	NA	0	55.1841379310345	FALSE	10	1.0643314890344
885	1	1101003	0	1	0	12	-3.18181818181818	0	0	0	55.7762375415282	FALSE	1	1.07578476846848
886	1	1101003	0	1	0	13	-2.91666666666667	0	0	0	65.3044086021505	FALSE	2	1.26009295533253
887	1	1101003	0	1	0	14	-2.69230769230769	0	0	0	67.5153959484346	FALSE	3	1.30286119137492
888	1	1101003	0	1	0	15	-2.5	0	0	0	72.4362592592593	FALSE	4	1.39804791596808
889	1	1101003	0	1	0	16	-2.33333333333334	0	0	0	78.2312757973734	FALSE	5	1.51014382442643
890	1	1101003	0	1	0	17	-2.1875	0	0	0	81.4505820610687	FALSE	6	1.57241647850103
891	1	1101003	0	1	0	18	-2.05882352941176	0	0	0	85.2868604651163	FALSE	7	1.64662353381702
892	1	1101003	0	1	0	19	-1.94444444444445	0	0	0	89.7146183953033	FALSE	8	1.73227187396472
893	1	1101003	0	1	0	20	-1.84210526315789	0	0	0	93.0802200000001	FALSE	9	1.7973743921208
894	1	1101003	0	1	0	21	-1.75	0	0	0	97.37435	FALSE	10	1.88043790026135
895	2	1102009	0	0	0	2	-7.33333333333333	NA	NA	0	0	FALSE	1	-0.00312294067864303
896	2	1102009	0	0	0	3	-5.16666666666667	NA	NA	0	2.9483808095952	FALSE	2	0.0539090665915722
897	2	1102009	0	0	0	4	-1.88888888888889	NA	NA	0	3.46294561933534	FALSE	3	0.0638625515262831
898	2	1102009	0	0	0	5	-3	NA	NA	0	0.892189440993789	FALSE	4	0.0141351267051808
899	2	1102009	0	0	0	6	-2.73333333333333	NA	NA	0	6.06427457098285	FALSE	5	0.114181360819765
900	2	1102009	0	0	0	7	-2.72222222222222	NA	NA	0	9.29085443037977	FALSE	6	0.17659471170042
901	2	1102009	0	0	0	8	-2.33333333333333	NA	NA	0	14.4963636363636	FALSE	7	0.277287484463923
902	2	1102009	0	0	0	9	-2.25	NA	NA	0	16.4780191693291	FALSE	8	0.315619640335831
903	2	1102009	0	0	0	10	-1.55555555555556	NA	NA	0	18.7720162601626	FALSE	9	0.359993575458626
904	2	1102009	0	1	1	11	-0.300000000000001	NA	NA	0	16.9841379310345	FALSE	10	0.325409749131561
905	2	1102009	0	1	0	12	-0.878787878787879	0.666666666666667	-0.666666666666667	0	11.3762375415283	FALSE	1	0.216933322089264
906	2	1102009	0	1	0	13	-1.58333333333333	2	-0.666666666666667	0	19.9044086021506	FALSE	2	0.381898007908741
907	2	1102009	0	1	0	14	-1.43589743589744	1.22222222222222	-0.555555555555556	0	14.3153959484346	FALSE	3	0.273786935803434
908	2	1102009	0	1	0	15	-1.66666666666667	1.83333333333333	-0.833333333333333	0	18.8362592592592	FALSE	4	0.361236259978759
909	2	1102009	0	1	0	16	-1.53333333333333	1.4	-0.733333333333333	0	15.2312757973734	FALSE	5	0.291503258618087
910	2	1102009	0	1	0	17	-1.4375	1.16666666666667	-0.611111111111111	0	18.0505820610687	FALSE	6	0.34603851227486
911	2	1102009	0	1	0	18	-1.94117647058824	2.28571428571429	-0.952380952380953	0	21.8868604651163	FALSE	7	0.420245567590842
912	2	1102009	0	1	0	19	-2.11111111111111	3.125	-1.20833333333333	0	5.31461839530334	FALSE	8	0.0996803858024347
913	2	1102009	0	1	0	20	-2.52631578947368	3.55555555555556	-1.33333333333333	0	-15.3197799999999	FALSE	9	-0.29946112111133
914	2	1102009	0	1	0	21	-2.4	4.2	-1.53333333333333	0	-26.0256499999999	FALSE	10	-0.506550128639434
915	2	1102008	0	0	0	2	-0.666666666666666	NA	NA	0	0	FALSE	1	-0.00312294067864303
916	2	1102008	0	0	0	3	-1.83333333333333	NA	NA	0	-2.0516191904048	FALSE	2	-0.0428084386313122
917	2	1102008	0	0	0	4	-2.77777777777778	NA	NA	0	-1.53705438066466	FALSE	3	-0.0328549536966013
918	2	1102008	0	0	0	5	-2	NA	NA	0	2.89218944099379	FALSE	4	0.0528221287943346
919	2	1102008	0	0	0	6	-1.13333333333333	NA	NA	0	3.06427457098285	FALSE	5	0.056150857686034
920	2	1102008	0	0	0	7	-1.16666666666667	NA	NA	0	3.29085443037977	FALSE	6	0.0605337054329584
921	2	1102008	0	0	0	8	-1	NA	NA	0	7.49636363636364	FALSE	7	0.141882977151885
922	2	1102008	0	0	0	9	-0.25	NA	NA	0	9.47801916932906	FALSE	8	0.180215133023793
923	2	1102008	0	0	0	10	0.222222222222221	NA	NA	0	6.77201626016259	FALSE	9	0.127871562923704
924	2	1102008	0	1	1	11	0.233333333333334	NA	NA	0	4.9841379310345	FALSE	10	0.093287736596638
925	2	1102008	0	1	0	12	-0.393939393939394	0.666666666666667	-0.666666666666667	0	7.37623754152827	FALSE	1	0.139559317910956
926	2	1102008	0	1	0	13	-0.25	0	-0.666666666666667	0	15.9044086021506	FALSE	2	0.304524003730434
927	2	1102008	0	1	0	14	-0.307692307692307	0.333333333333333	-0.555555555555556	0	11.3153959484346	FALSE	3	0.215756432669703
928	2	1102008	0	1	0	15	-0.238095238095239	0.166666666666667	-0.5	0	13.8362592592592	FALSE	4	0.264518754755875
929	2	1102008	0	1	0	16	-0.288888888888888	0.333333333333333	-0.466666666666667	0	14.2312757973734	FALSE	5	0.27215975757351
930	2	1102008	0	1	0	17	-0.270833333333334	0.277777777777778	-0.388888888888889	0	15.0505820610687	FALSE	6	0.28800800914113
931	2	1102008	0	1	0	18	-0.0588235294117645	-0.19047619047619	-0.380952380952381	0	18.8868604651163	FALSE	7	0.362215064457112
932	2	1102008	0	1	0	19	0.0370370370370381	-0.541666666666667	-0.0416666666666667	0	17.3146183953033	FALSE	8	0.331802398337357
933	2	1102008	0	1	0	20	0.210526315789474	-0.740740740740741	0	0	14.6802200000001	FALSE	9	0.280843910225977
934	2	1102008	0	1	0	21	0.199999999999999	-1	-0.333333333333333	0	12.9743500000001	FALSE	10	0.247846412099064
935	2	1102011	0	0	0	2	12.6666666666667	NA	NA	0	0	FALSE	1	-0.00312294067864303
936	2	1102011	0	0	0	3	10.8333333333333	NA	NA	0	-12.0516191904048	FALSE	2	-0.236243449077081
937	2	1102011	0	0	0	4	7.88888888888889	NA	NA	0	-20.5370543806647	FALSE	3	-0.400381473543562
938	2	1102011	0	0	0	5	7.33333333333333	NA	NA	0	-21.1078105590062	FALSE	4	-0.411421896275511
939	2	1102011	0	0	0	6	5.53333333333333	NA	NA	0	-24.9357254290172	FALSE	5	-0.485467171562119
940	2	1102011	0	0	0	7	5.27777777777778	NA	NA	0	-21.7091455696202	FALSE	6	-0.423053820681464
941	2	1102011	0	0	0	8	3.57142857142857	NA	NA	0	-21.5036363636364	FALSE	7	-0.419078553140844
942	2	1102011	0	0	0	9	1.25	NA	NA	0	-14.5219808306709	FALSE	8	-0.284028892046052
943	2	1102011	0	0	0	10	-0.222222222222221	NA	NA	0	-2.22798373983741	FALSE	9	-0.0462199464774883
944	2	1102011	0	1	1	11	-1.76666666666667	NA	NA	0	7.9841379310345	FALSE	10	0.151318239730369
945	2	1102011	0	1	0	12	-1	-0.666666666666667	2	0	22.3762375415283	FALSE	1	0.429711833579609
946	2	1102011	0	1	0	13	-0.583333333333334	-0.666666666666667	2.66666666666667	0	21.9044086021506	FALSE	2	0.420585009997895
947	2	1102011	0	1	0	14	-0.512820512820513	-0.555555555555556	2.11111111111111	0	12.3153959484346	FALSE	3	0.23509993371428
948	2	1102011	0	1	0	15	-0.333333333333334	-0.833333333333333	2.5	0	15.8362592592592	FALSE	4	0.303205756845028
949	2	1102011	0	1	0	16	-0.288888888888888	-0.733333333333333	2.2	0	15.2312757973734	FALSE	5	0.291503258618087
950	2	1102011	0	1	0	17	-0.270833333333334	-0.611111111111111	1.83333333333333	0	17.0505820610687	FALSE	6	0.326695011230284
951	2	1102011	0	1	0	18	-0.0588235294117645	-0.952380952380953	2.47619047619048	0	20.8868604651163	FALSE	7	0.400902066546265
952	2	1102011	0	1	0	19	0.0370370370370381	-1.20833333333333	2.625	0	14.3146183953033	FALSE	8	0.273771895203627
953	2	1102011	0	1	0	20	0.210526315789474	-1.33333333333333	2.81481481481481	0	10.6802200000001	FALSE	9	0.203469906047669
954	2	1102011	0	1	0	21	0.199999999999999	-1.53333333333333	3.53333333333333	0	5.97435000000007	FALSE	10	0.112441904787026
955	2	1102001	0	0	0	2	-4.66666666666667	NA	NA	0	0	FALSE	1	-0.00312294067864303
956	2	1102001	0	0	0	3	-3.83333333333333	NA	NA	0	0.948380809595204	FALSE	2	0.0152220645024185
957	2	1102001	0	0	0	4	-3.22222222222222	NA	NA	0	1.46294561933534	FALSE	3	0.0251755494371294
958	2	1102001	0	0	0	5	-2.33333333333333	NA	NA	0	3.89218944099379	FALSE	4	0.0721656298389114
959	2	1102001	0	0	0	6	-1.66666666666667	NA	NA	0	4.06427457098285	FALSE	5	0.0754943587306109
960	2	1102001	0	0	0	7	-1.38888888888889	NA	NA	0	5.29085443037977	FALSE	6	0.0992207075221122
961	2	1102001	0	0	0	8	-0.238095238095237	NA	NA	0	8.49636363636364	FALSE	7	0.161226478196462
962	2	1102001	0	0	0	9	1.25	NA	NA	0	5.47801916932906	FALSE	8	0.102841128845486
963	2	1102001	0	0	0	10	1.55555555555556	NA	NA	0	-2.22798373983741	FALSE	9	-0.0462199464774883
964	2	1102001	0	1	1	11	1.83333333333333	NA	NA	0	-4.0158620689655	FALSE	10	-0.0808037728045539
965	2	1102001	0	1	0	12	2.27272727272727	-0.666666666666667	-0.666666666666667	0	-4.62376245847173	FALSE	1	-0.0925626946239663
966	2	1102001	0	1	0	13	2.41666666666667	-1.33333333333333	-1.33333333333333	0	-3.09559139784943	FALSE	2	-0.0630025161165267
967	2	1102001	0	1	0	14	2.25641025641026	-1	-1	0	-5.68460405156537	FALSE	3	-0.113083085088104
968	2	1102001	0	1	0	15	2.23809523809524	-1.16666666666667	-1.16666666666667	0	-1.16374074074076	FALSE	4	-0.0256337609127787
969	2	1102001	0	1	0	16	2.11111111111111	-1	-1	0	2.23127579737337	FALSE	5	0.0400377450385879
970	2	1102001	0	1	0	17	1.97916666666667	-0.833333333333333	-0.833333333333333	0	5.05058206106872	FALSE	6	0.0945729986953611
971	2	1102001	0	1	0	18	2.05882352941176	-1.14285714285714	-1.14285714285714	0	8.88686046511629	FALSE	7	0.168780054011343
972	2	1102001	0	1	0	19	2.03703703703704	-1.375	-1.375	0	9.31461839530334	FALSE	8	0.177054389980742
973	2	1102001	0	1	0	20	2.10526315789474	-1.48148148148148	-1.48148148148148	0	10.6802200000001	FALSE	9	0.203469906047669
974	2	1102001	0	1	0	21	2	-1.66666666666667	-1.66666666666667	0	10.9743500000001	FALSE	10	0.209159410009911
975	2	1302002	0	0	0	2	0	NA	NA	1	0	FALSE	1	-0.00312294067864303
976	2	1302002	0	0	0	3	0	NA	NA	0	-2.8516191904048	FALSE	2	-0.0582832394669737
977	2	1302002	0	0	0	4	1.66666666666667	NA	NA	0	-8.93705438066466	FALSE	3	-0.17599686142647
978	2	1302002	0	0	0	5	2.5	NA	NA	0	-17.2378105590062	FALSE	4	-0.336562547232998
979	2	1302002	0	0	0	6	2.5	NA	NA	0	-24.9957254290172	FALSE	5	-0.486627781624793
980	2	1302002	0	0	0	7	1.66666666666667	NA	NA	0	-32.4391455696202	FALSE	6	-0.630609586889774
981	2	1302002	0	0	0	8	1.42857142857143	NA	NA	0	-36.7636363636364	FALSE	7	-0.714260379081087
982	2	1302002	0	0	0	9	2.5	NA	NA	0	-43.7819808306709	FALSE	8	-0.850019732610371
983	2	1302002	0	0	0	10	2.5	NA	NA	0	-54.1579837398374	FALSE	9	-1.05072795572237
984	2	1302002	0	1	1	11	2.5	NA	NA	0	-59.8158620689655	FALSE	10	-1.16017113109194
985	2	1302002	0	1	0	12	1.81818181818182	-0.5	-3.5	0	-63.8937624584717	FALSE	1	-1.23905200153604
986	2	1302002	0	1	0	13	1.875	-0.25	-1.75	0	-64.0355913978494	FALSE	2	-1.24179546977304
987	2	1302002	0	1	0	14	1.73076923076923	-0.166666666666667	-1.16666666666667	0	-70.4946040515654	FALSE	3	-1.36673538778713
988	2	1302002	0	1	0	15	1.60714285714286	-0.125	-0.875	0	-71.5737407407407	FALSE	4	-1.38760966946144
989	2	1302002	0	1	0	16	1.5	-0.1	-0.7	0	-71.7787242026266	FALSE	5	-1.39157476727055
990	2	1302002	0	1	0	17	1.40625	-0.0833333333333334	-0.583333333333333	0	-74.5594179389313	FALSE	6	-1.4453631194634
991	2	1302002	0	1	0	18	1.02941176470588	-0.0714285714285715	-0.5	0	-76.7231395348837	FALSE	7	-1.48721707041488
992	2	1302002	0	1	0	19	0.972222222222222	-0.0625	-0.4375	0	-72.9653816046967	FALSE	8	-1.41452887596704
993	2	1302002	0	1	0	20	0.657894736842104	-0.0555555555555556	-0.388888888888889	0	-72.59978	FALSE	9	-1.40745686094469
994	2	1302002	0	1	0	21	0.375	-0.05	-0.35	0	-65.97565	FALSE	10	-1.27932299537028
995	2	1302006	0	0	0	2	-15	NA	NA	1	0	FALSE	1	-0.00312294067864303
996	2	1302006	0	0	0	3	-11.25	NA	NA	0	7.1483808095952	FALSE	2	0.135151770978795
997	2	1302006	0	0	0	4	-10.8333333333333	NA	NA	0	6.06294561933534	FALSE	3	0.114155654242183
998	2	1302006	0	0	0	5	-10.625	NA	NA	0	7.76218944099379	FALSE	4	0.147024978881424
999	2	1302006	0	0	0	6	-9.5	NA	NA	0	10.0042745709828	FALSE	5	0.190394754935398
1000	2	1302006	0	0	0	7	-8.33333333333333	NA	NA	0	7.56085443037975	FALSE	6	0.143130454893301
1001	2	1302006	0	0	0	8	-7.14285714285714	NA	NA	0	3.23636363636365	FALSE	7	0.0594796627019878
1002	2	1302006	0	0	0	9	-6.875	NA	NA	0	-3.78198083067093	FALSE	8	-0.0762796908272959
1003	2	1302006	0	0	0	10	-6.66666666666667	NA	NA	0	-4.15798373983742	FALSE	9	-0.0835529034935218
1004	2	1302006	0	1	1	11	-6.5	NA	NA	0	-4.81586206896552	FALSE	10	-0.0962785736402156
1005	2	1302006	0	1	0	12	-7.04545454545455	4	-3.5	0	-3.89376245847177	FALSE	1	-0.0784419388614259
1006	2	1302006	0	1	0	13	-6.875	2	-1.75	0	-8.03559139784943	FALSE	2	-0.158559411276736
1007	2	1302006	0	1	0	14	-6.34615384615385	1.33333333333333	-1.16666666666667	0	-9.49460405156537	FALSE	3	-0.186781824067942
1008	2	1302006	0	1	0	15	-5.89285714285714	1	-0.875	0	-10.5737407407407	FALSE	4	-0.207656105742246
1009	2	1302006	0	1	0	16	-5.5	0.8	-0.7	0	-10.7787242026266	FALSE	5	-0.211621203551357
1010	2	1302006	0	1	0	17	-5.15625	0.666666666666667	-0.583333333333333	0	-13.5594179389313	FALSE	6	-0.265409555744215
1011	2	1302006	0	1	0	18	-5.14705882352941	0.571428571428571	-0.5	0	-15.7231395348837	FALSE	7	-0.307263506695694
1012	2	1302006	0	1	0	19	-4.44444444444444	0.5	-0.4375	0	-11.9653816046967	FALSE	8	-0.234575312247854
1013	2	1302006	0	1	0	20	-4.07894736842105	0.444444444444444	-0.388888888888889	0	-16.59978	FALSE	9	-0.324220802448389
1014	2	1302006	0	1	0	21	-3.75	0.4	-0.35	0	-14.97565	FALSE	10	-0.29280444209686
1015	2	1302010	0	0	0	2	15	NA	NA	1	0	FALSE	1	-0.00312294067864303
1016	2	1302010	0	0	0	3	11.25	NA	NA	0	-12.8516191904048	FALSE	2	-0.251718249912742
1017	2	1302010	0	0	0	4	9.16666666666667	NA	NA	0	-23.9370543806647	FALSE	3	-0.466149377095123
1018	2	1302010	0	0	0	5	8.125	NA	NA	0	-32.2378105590062	FALSE	4	-0.626715062901651
1019	2	1302010	0	0	0	6	7	NA	NA	0	-39.9957254290172	FALSE	5	-0.776780297293446
1020	2	1302010	0	0	0	7	6.66666666666667	NA	NA	0	-47.4391455696202	FALSE	6	-0.920762102558427
1021	2	1302010	0	0	0	8	5.71428571428571	NA	NA	0	-56.7636363636364	FALSE	7	-1.10113039997262
1022	2	1302010	0	0	0	9	4.375	NA	NA	0	-63.7819808306709	FALSE	8	-1.23688975350191
1023	2	1302010	0	0	0	10	4.16666666666667	NA	NA	0	-64.1579837398374	FALSE	9	-1.24416296616813
1024	2	1302010	0	1	1	11	4	NA	NA	0	-69.8158620689655	FALSE	10	-1.35360614153771
1025	2	1302010	0	1	0	12	5.22727272727273	-3.5	7	0	-73.8937624584717	FALSE	1	-1.43248701198181
1026	2	1302010	0	1	0	13	5	-1.75	3.5	0	-90.0355913978495	FALSE	2	-1.74472649693204
1027	2	1302010	0	1	0	14	4.61538461538461	-1.16666666666667	2.33333333333333	0	-96.4946040515654	FALSE	3	-1.86966641494613
1028	2	1302010	0	1	0	15	4.28571428571429	-0.875	1.75	0	-97.5737407407407	FALSE	4	-1.89054069662044
1029	2	1302010	0	1	0	16	4	-0.7	1.4	0	-97.7787242026266	FALSE	5	-1.89450579442955
1030	2	1302010	0	1	0	17	3.75	-0.583333333333333	1.16666666666667	0	-100.559417938931	FALSE	6	-1.9482941466224
1031	2	1302010	0	1	0	18	4.11764705882353	-0.5	1	0	-102.723139534884	FALSE	7	-1.99014809757388
1032	2	1302010	0	1	0	19	3.47222222222222	-0.4375	0.875	0	-108.965381604697	FALSE	8	-2.11089491357181
1033	2	1302010	0	1	0	20	3.42105263157895	-0.388888888888889	0.777777777777778	0	-103.59978	FALSE	9	-2.00710539332658
1034	2	1302010	0	1	0	21	3.375	-0.35	0.7	0	-101.97565	FALSE	10	-1.97568903297505
1035	2	999999	1	0	1	1	0	0	0	0	0	FALSE	10	-0.00312294067864303
1036	1	1301001	0	0	0	2	3.33333333333333	NA	NA	0	0	FALSE	1	-0.00312294067864303
1037	1	1301001	0	0	0	3	3.5	NA	NA	0	-0.851619190404797	FALSE	2	-0.0195962373778199
1038	1	1301001	0	0	0	4	1.77777777777778	NA	NA	0	-2.33705438066465	FALSE	3	-0.0483297545322627
1039	1	1301001	0	0	0	5	3.83333333333333	NA	NA	0	-0.307810559006214	FALSE	4	-0.00907707454831152
1040	1	1301001	0	0	0	6	7	NA	NA	0	-8.73572542901717	FALSE	5	-0.172102454639973
1041	1	1301001	0	0	0	7	4.5	NA	NA	0	-28.1091455696202	FALSE	6	-0.546852227366756
1042	1	1301001	0	0	0	8	2.85714285714286	NA	NA	0	-24.3036363636363	FALSE	7	-0.473240356065659
1043	1	1301001	0	0	0	9	2.375	NA	NA	0	-21.1219808306709	FALSE	8	-0.411695998940259
1044	1	1301001	0	0	0	10	2.37037037037037	NA	NA	0	-23.2279837398374	FALSE	9	-0.452433468413603
1045	1	1301001	0	1	1	11	1.13333333333333	NA	NA	0	-29.0158620689655	FALSE	10	-0.564391298918976
1046	1	1301001	0	1	0	12	1.33333333333333	-3.33333333333333	3.33333333333333	0	-21.4237624584717	FALSE	1	-0.417533512172858
1047	1	1301001	0	1	0	13	1.22222222222222	-1.33333333333333	0.666666666666667	0	-20.8955913978494	FALSE	2	-0.407316834709995
1048	1	1301001	0	1	0	14	1.15384615384615	-1.11111111111111	1.11111111111111	0	-24.6846040515654	FALSE	3	-0.480609604935064
1049	1	1301001	0	1	0	15	1.07142857142857	-1.66666666666667	0	0	-22.1637407407408	FALSE	4	-0.431847282848893
1050	1	1301001	0	1	0	16	1	-1.33333333333333	0	0	-16.3687242026267	FALSE	5	-0.319751374390543
1051	1	1301001	0	1	0	17	0.9375	-1.11111111111111	0	0	-13.1494179389313	FALSE	6	-0.257478720315939
1052	1	1301001	0	1	0	18	0.882352941176469	-0.952380952380952	0	0	-9.31313953488376	FALSE	7	-0.183271664999957
1053	1	1301001	0	1	0	19	0.833333333333334	-0.833333333333333	0	0	-4.8853816046967	FALSE	8	-0.0976233248522504
1054	1	1301001	0	1	0	20	0.789473684210527	-0.740740740740741	0	0	-1.51977999999997	FALSE	9	-0.0325208066961695
1055	1	1301001	0	1	0	21	1.08333333333333	-1.33333333333333	0.666666666666667	0	2.77435000000003	FALSE	10	0.0505427014443793
1056	1	1301003	0	0	0	2	3.33333333333333	NA	NA	0	0	FALSE	1	-0.00312294067864303
1057	1	1301003	0	0	0	3	-3.16666666666667	NA	NA	0	-0.851619190404797	FALSE	2	-0.0195962373778199
1058	1	1301003	0	0	0	4	-4.88888888888889	NA	NA	0	7.66294561933534	FALSE	3	0.145105255913506
1059	1	1301003	0	0	0	5	-2.83333333333333	NA	NA	0	14.6921894409938	FALSE	4	0.281075441120342
1060	1	1301003	0	0	0	6	-3.66666666666667	NA	NA	0	11.2642745709828	FALSE	5	0.214767566251564
1061	1	1301003	0	0	0	7	-2.61111111111111	NA	NA	0	11.8908544303798	FALSE	6	0.226887814416319
1062	1	1301003	0	0	0	8	-3.80952380952381	NA	NA	0	7.69636363636366	FALSE	7	0.145751677360801
1063	1	1301003	0	0	0	9	-3.29166666666667	NA	NA	0	13.8780191693291	FALSE	8	0.265326537619932
1064	1	1301003	0	0	0	10	-3.40740740740741	NA	NA	0	10.7720162601626	FALSE	9	0.205245567102011
1065	1	1301003	0	1	1	11	-2.06666666666667	NA	NA	0	9.9841379310345	FALSE	10	0.190005241819522
1066	1	1301003	0	1	0	12	-1.57575757575758	-3.33333333333333	-3.33333333333333	0	2.57623754152826	FALSE	1	0.046710512896987
1067	1	1301003	0	1	0	13	-1.44444444444444	-1.33333333333333	-2.66666666666667	0	8.10440860215056	FALSE	2	0.153644695582734
1068	1	1301003	0	1	0	14	-1.30769230769231	-1.11111111111111	-2	0	4.31539594843463	FALSE	3	0.080351925357665
1069	1	1301003	0	1	0	15	-1.21428571428571	-1.66666666666667	-2.33333333333333	0	8.83625925925924	FALSE	4	0.16780124953299
1070	1	1301003	0	1	0	16	-1.13333333333333	-1.33333333333333	-1.86666666666667	0	14.6312757973733	FALSE	5	0.279897157991341
1071	1	1301003	0	1	0	17	-1.0625	-1.11111111111111	-1.55555555555556	0	17.8505820610687	FALSE	6	0.342169812065944
1072	1	1301003	0	1	0	18	-1	-0.952380952380952	-1.33333333333333	0	21.6868604651162	FALSE	7	0.416376867381926
1073	1	1301003	0	1	0	19	-0.944444444444445	-0.833333333333333	-1.16666666666667	0	26.1146183953033	FALSE	8	0.502025207529633
1074	1	1301003	0	1	0	20	-0.894736842105264	-0.740740740740741	-1.03703703703704	0	29.48022	FALSE	9	0.567127725685714
1075	1	1301003	0	1	0	21	-0.516666666666667	-1.33333333333333	-1.6	0	33.77435	FALSE	10	0.650191233826263
1076	1	1301007	0	0	0	2	3.33333333333333	NA	NA	0	0	FALSE	1	-0.00312294067864303
1077	1	1301007	0	0	0	3	2.83333333333333	NA	NA	0	-0.851619190404797	FALSE	2	-0.0195962373778199
1078	1	1301007	0	0	0	4	3.55555555555556	NA	NA	0	-1.33705438066465	FALSE	3	-0.0289862534876859
1079	1	1301007	0	0	0	5	-1.5	NA	NA	0	-4.30781055900621	FALSE	4	-0.086451078726619
1080	1	1301007	0	0	0	6	-2.33333333333333	NA	NA	0	7.26427457098283	FALSE	5	0.137393562073257
1081	1	1301007	0	0	0	7	-3.72222222222222	NA	NA	0	6.89085443037976	FALSE	6	0.130170309193435
1082	1	1301007	0	0	0	8	-0.952380952380953	NA	NA	0	12.6963636363637	FALSE	7	0.242469182583685
1083	1	1301007	0	0	0	9	-1.625	NA	NA	0	-1.12198083067094	FALSE	8	-0.0248259780487215
1084	1	1301007	0	0	0	10	-0.74074074074074	NA	NA	0	0.772016260162587	FALSE	9	0.0118105566562423
1085	1	1301007	0	1	1	11	-1.66666666666667	NA	NA	0	-8.0158620689655	FALSE	10	-0.158177776982861
1086	1	1301007	0	1	0	12	-1.21212121212121	-3.33333333333333	3.33333333333333	0	-0.423762458471742	FALSE	1	-0.0113199902367436
1087	1	1301007	0	1	0	13	-1.11111111111111	-2.66666666666667	4.66666666666667	0	0.104408602150556	FALSE	2	-0.00110331277388093
1088	1	1301007	0	1	0	14	-1.1025641025641	-1.11111111111111	2.88888888888889	0	-3.68460405156537	FALSE	3	-0.07439608299895
1089	1	1301007	0	1	0	15	-1.02380952380952	-1.66666666666667	4.66666666666667	0	-4.16374074074076	FALSE	4	-0.0836642640465093
1090	1	1301007	0	1	0	16	-0.955555555555556	-1.33333333333333	3.73333333333333	0	-8.36872420262665	FALSE	5	-0.165003366033927
1091	1	1301007	0	1	0	17	-0.895833333333334	-1.11111111111111	3.11111111111111	0	-5.14941793893132	FALSE	6	-0.102730711959324
1092	1	1301007	0	1	0	18	-0.84313725490196	-0.952380952380952	2.66666666666667	0	-1.31313953488376	FALSE	7	-0.0285236566433422
1093	1	1301007	0	1	0	19	-0.796296296296298	-0.833333333333333	2.33333333333333	0	3.1146183953033	FALSE	8	0.0571246835043646
1094	1	1301007	0	1	0	20	-0.754385964912281	-0.740740740740741	2.07407407407407	0	6.48022000000003	FALSE	9	0.122227201660446
1095	1	1301007	0	1	0	21	-1.71666666666667	1.33333333333333	1.2	0	10.77435	FALSE	10	0.205290709800994
1096	1	1301004	0	0	0	2	-10	NA	NA	0	0	FALSE	1	-0.00312294067864303
1097	1	1301004	0	0	0	3	-3.16666666666667	NA	NA	0	9.1483808095952	FALSE	2	0.173838773067949
1098	1	1301004	0	0	0	4	-0.444444444444443	NA	NA	0	7.66294561933534	FALSE	3	0.145105255913506
1099	1	1301004	0	0	0	5	0.5	NA	NA	0	4.69218944099379	FALSE	4	0.0876404306745729
1100	1	1301004	0	0	0	6	-1	NA	NA	0	1.26427457098283	FALSE	5	0.0213325558057954
1101	1	1301004	0	0	0	7	1.83333333333333	NA	NA	0	1.89085443037976	FALSE	6	0.0334528039705507
1102	1	1301004	0	0	0	8	1.90476190476191	NA	NA	0	-12.3036363636363	FALSE	7	-0.241118343530737
1103	1	1301004	0	0	0	9	2.54166666666667	NA	NA	0	-16.1219808306709	FALSE	8	-0.314978493717375
1104	1	1301004	0	0	0	10	1.77777777777778	NA	NA	0	-24.2279837398374	FALSE	9	-0.47177696945818
1105	1	1301004	0	1	1	11	2.6	NA	NA	0	-25.0158620689655	FALSE	10	-0.487017294740668
1106	1	1301004	0	1	0	12	1.45454545454546	10	-3.33333333333333	0	-32.4237624584717	FALSE	1	-0.630312023663204
1107	1	1301004	0	1	0	13	1.33333333333333	5.33333333333333	-2.66666666666667	0	-46.8955913978494	FALSE	2	-0.910247861868994
1108	1	1301004	0	1	0	14	1.25641025641026	3.33333333333333	-2	0	-50.6846040515654	FALSE	3	-0.983540632094063
1109	1	1301004	0	1	0	15	1.16666666666667	5	-2.33333333333333	0	-46.1637407407408	FALSE	4	-0.896091307918738
1110	1	1301004	0	1	0	16	1.08888888888889	4	-1.86666666666667	0	-70.3687242026267	FALSE	5	-1.36430043079769
1111	1	1301004	0	1	0	17	1.02083333333333	3.33333333333333	-1.55555555555556	0	-67.1494179389313	FALSE	6	-1.30202777672309
1112	1	1301004	0	1	0	18	0.96078431372549	2.85714285714286	-1.33333333333333	0	-63.3131395348838	FALSE	7	-1.22782072140711
1113	1	1301004	0	1	0	19	0.907407407407407	2.5	-1.16666666666667	0	-58.8853816046967	FALSE	8	-1.1421723812594
1114	1	1301004	0	1	0	20	0.859649122807017	2.22222222222222	-1.03703703703704	0	-55.51978	FALSE	9	-1.07706986310332
1115	1	1301004	0	1	0	21	1.15	1.33333333333333	-0.266666666666667	0	-51.22565	FALSE	10	-0.994006354962772
1116	1	1401005	0	0	0	2	0	NA	NA	0	0	FALSE	1	-0.00312294067864303
1117	1	1401005	0	0	0	3	0	NA	NA	0	3.1483808095952	FALSE	2	0.0577777668004876
1118	1	1401005	0	0	0	4	0	NA	NA	0	6.06294561933534	FALSE	3	0.114155654242183
1119	1	1401005	0	0	0	5	0	NA	NA	0	9.09218944099379	FALSE	4	0.172751835270711
1120	1	1401005	0	0	0	6	0	NA	NA	0	12.6642745709828	FALSE	5	0.241848467713972
1121	1	1401005	0	0	0	7	0	NA	NA	0	16.8908544303798	FALSE	6	0.323605319639204
1122	1	1401005	0	0	0	8	0	NA	NA	0	21.8963636363636	FALSE	7	0.420429392193792
1123	1	1401005	0	0	0	9	0	NA	NA	0	26.8780191693291	FALSE	8	0.516792051199431
1124	1	1401005	0	0	0	10	0	NA	NA	0	33.1720162601626	FALSE	9	0.638539990500533
1125	1	1401005	0	1	1	11	0	NA	NA	0	39.1841379310345	FALSE	10	0.754835472321167
1126	1	1401005	0	1	0	12	0	0	0	0	46.7762375415282	FALSE	1	0.901693259067285
1127	1	1401005	0	1	0	13	0	0	0	0	56.3044086021505	FALSE	2	1.08600144593134
1128	1	1401005	0	1	0	14	0	0	0	0	58.5153959484346	FALSE	3	1.12876968197373
1129	1	1401005	0	1	0	15	0	0	0	0	63.4362592592593	FALSE	4	1.22395640656689
1130	1	1401005	0	1	0	16	0	0	0	0	69.2312757973734	FALSE	5	1.33605231502524
1131	1	1401005	0	1	0	17	0	0	0	0	72.4505820610687	FALSE	6	1.39832496909984
1132	1	1401005	0	1	0	18	0	0	0	0	76.2868604651163	FALSE	7	1.47253202441582
1133	1	1401005	0	1	0	19	0	0	0	0	80.7146183953033	FALSE	8	1.55818036456353
1134	1	1401005	0	1	0	20	0	0	0	0	84.0802200000001	FALSE	9	1.62328288271961
1135	1	1401005	0	1	0	21	0	0	0	0	88.37435	FALSE	10	1.70634639086016
1136	1	1401001	0	0	0	2	0	NA	NA	0	0	FALSE	1	-0.00312294067864303
1137	1	1401001	0	0	0	3	0	NA	NA	0	3.1483808095952	FALSE	2	0.0577777668004876
1138	1	1401001	0	0	0	4	0	NA	NA	0	6.06294561933534	FALSE	3	0.114155654242183
1139	1	1401001	0	0	0	5	0	NA	NA	0	9.09218944099379	FALSE	4	0.172751835270711
1140	1	1401001	0	0	0	6	0	NA	NA	0	12.6642745709828	FALSE	5	0.241848467713972
1141	1	1401001	0	0	0	7	0	NA	NA	0	16.8908544303798	FALSE	6	0.323605319639204
1142	1	1401001	0	0	0	8	0	NA	NA	0	21.8963636363636	FALSE	7	0.420429392193792
1143	1	1401001	0	0	0	9	0	NA	NA	0	26.8780191693291	FALSE	8	0.516792051199431
1144	1	1401001	0	0	0	10	0	NA	NA	0	33.1720162601626	FALSE	9	0.638539990500533
1145	1	1401001	0	1	1	11	0	NA	NA	0	39.1841379310345	FALSE	10	0.754835472321167
1146	1	1401001	0	1	0	12	0	0	0	0	46.7762375415282	FALSE	1	0.901693259067285
1147	1	1401001	0	1	0	13	0	0	0	0	56.3044086021505	FALSE	2	1.08600144593134
1148	1	1401001	0	1	0	14	0	0	0	0	58.5153959484346	FALSE	3	1.12876968197373
1149	1	1401001	0	1	0	15	0	0	0	0	63.4362592592593	FALSE	4	1.22395640656689
1150	1	1401001	0	1	0	16	0	0	0	0	69.2312757973734	FALSE	5	1.33605231502524
1151	1	1401001	0	1	0	17	0	0	0	0	72.4505820610687	FALSE	6	1.39832496909984
1152	1	1401001	0	1	0	18	0	0	0	0	76.2868604651163	FALSE	7	1.47253202441582
1153	1	1401001	0	1	0	19	0	0	0	0	80.7146183953033	FALSE	8	1.55818036456353
1154	1	1401001	0	1	0	20	0	0	0	0	84.0802200000001	FALSE	9	1.62328288271961
1155	1	1401001	0	1	0	21	0	0	0	0	88.37435	FALSE	10	1.70634639086016
1156	1	1401003	0	0	0	2	0	NA	NA	0	0	FALSE	1	-0.00312294067864303
1157	1	1401003	0	0	0	3	0	NA	NA	0	3.1483808095952	FALSE	2	0.0577777668004876
1158	1	1401003	0	0	0	4	0	NA	NA	0	6.06294561933534	FALSE	3	0.114155654242183
1159	1	1401003	0	0	0	5	0	NA	NA	0	9.09218944099379	FALSE	4	0.172751835270711
1160	1	1401003	0	0	0	6	0	NA	NA	0	12.6642745709828	FALSE	5	0.241848467713972
1161	1	1401003	0	0	0	7	0	NA	NA	0	16.8908544303798	FALSE	6	0.323605319639204
1162	1	1401003	0	0	0	8	0	NA	NA	0	21.8963636363636	FALSE	7	0.420429392193792
1163	1	1401003	0	0	0	9	0	NA	NA	0	26.8780191693291	FALSE	8	0.516792051199431
1164	1	1401003	0	0	0	10	0	NA	NA	0	33.1720162601626	FALSE	9	0.638539990500533
1165	1	1401003	0	1	1	11	0	NA	NA	0	39.1841379310345	FALSE	10	0.754835472321167
1166	1	1401003	0	1	0	12	0	0	0	0	46.7762375415282	FALSE	1	0.901693259067285
1167	1	1401003	0	1	0	13	0	0	0	0	56.3044086021505	FALSE	2	1.08600144593134
1168	1	1401003	0	1	0	14	0	0	0	0	58.5153959484346	FALSE	3	1.12876968197373
1169	1	1401003	0	1	0	15	0	0	0	0	63.4362592592593	FALSE	4	1.22395640656689
1170	1	1401003	0	1	0	16	0	0	0	0	69.2312757973734	FALSE	5	1.33605231502524
1171	1	1401003	0	1	0	17	0	0	0	0	72.4505820610687	FALSE	6	1.39832496909984
1172	1	1401003	0	1	0	18	0	0	0	0	76.2868604651163	FALSE	7	1.47253202441582
1173	1	1401003	0	1	0	19	0	0	0	0	80.7146183953033	FALSE	8	1.55818036456353
1174	1	1401003	0	1	0	20	0	0	0	0	84.0802200000001	FALSE	9	1.62328288271961
1175	1	1401003	0	1	0	21	0	0	0	0	88.37435	FALSE	10	1.70634639086016
1176	1	1401002	0	0	0	2	0	NA	NA	0	0	FALSE	1	-0.00312294067864303
1177	1	1401002	0	0	0	3	0	NA	NA	0	3.1483808095952	FALSE	2	0.0577777668004876
1178	1	1401002	0	0	0	4	0	NA	NA	0	6.06294561933534	FALSE	3	0.114155654242183
1179	1	1401002	0	0	0	5	0	NA	NA	0	9.09218944099379	FALSE	4	0.172751835270711
1180	1	1401002	0	0	0	6	0	NA	NA	0	12.6642745709828	FALSE	5	0.241848467713972
1181	1	1401002	0	0	0	7	0	NA	NA	0	16.8908544303798	FALSE	6	0.323605319639204
1182	1	1401002	0	0	0	8	0	NA	NA	0	21.8963636363636	FALSE	7	0.420429392193792
1183	1	1401002	0	0	0	9	0	NA	NA	0	26.8780191693291	FALSE	8	0.516792051199431
1184	1	1401002	0	0	0	10	0	NA	NA	0	33.1720162601626	FALSE	9	0.638539990500533
1185	1	1401002	0	1	1	11	0	NA	NA	0	39.1841379310345	FALSE	10	0.754835472321167
1186	1	1401002	0	1	0	12	0	0	0	0	46.7762375415282	FALSE	1	0.901693259067285
1187	1	1401002	0	1	0	13	0	0	0	0	56.3044086021505	FALSE	2	1.08600144593134
1188	1	1401002	0	1	0	14	0	0	0	0	58.5153959484346	FALSE	3	1.12876968197373
1189	1	1401002	0	1	0	15	0	0	0	0	63.4362592592593	FALSE	4	1.22395640656689
1190	1	1401002	0	1	0	16	0	0	0	0	69.2312757973734	FALSE	5	1.33605231502524
1191	1	1401002	0	1	0	17	0	0	0	0	72.4505820610687	FALSE	6	1.39832496909984
1192	1	1401002	0	1	0	18	0	0	0	0	76.2868604651163	FALSE	7	1.47253202441582
1193	1	1401002	0	1	0	19	0	0	0	0	80.7146183953033	FALSE	8	1.55818036456353
1194	1	1401002	0	1	0	20	0	0	0	0	84.0802200000001	FALSE	9	1.62328288271961
1195	1	1401002	0	1	0	21	0	0	0	0	88.37435	FALSE	10	1.70634639086016
1196	2	1702004	0	0	0	2	6.66666666666667	NA	NA	0	0	FALSE	1	-0.00312294067864303
1197	2	1702004	0	0	0	3	6.66666666666667	NA	NA	0	-4.8516191904048	FALSE	2	-0.0969702415561274
1198	2	1702004	0	0	0	4	6.66666666666667	NA	NA	0	-9.93705438066466	FALSE	3	-0.195340362471047
1199	2	1702004	0	0	0	5	6.66666666666667	NA	NA	0	-14.9078105590062	FALSE	4	-0.291492189799134
1200	2	1702004	0	0	0	6	8	NA	NA	0	-19.3357254290172	FALSE	5	-0.377143565712488
1201	2	1702004	0	0	0	7	5.55555555555556	NA	NA	0	-31.1091455696202	FALSE	6	-0.604882730500486
1202	2	1702004	0	0	0	8	5	NA	NA	0	-30.1036363636364	FALSE	7	-0.585432662124205
1203	2	1702004	0	0	0	9	3.54166666666667	NA	NA	0	-36.1219808306709	FALSE	8	-0.701848514608912
1204	2	1702004	0	0	0	10	3.7037037037037	NA	NA	0	-33.8279837398374	FALSE	9	-0.657474579486118
1205	2	1702004	0	1	1	11	3.3	NA	NA	0	-42.8158620689655	FALSE	10	-0.831331613334137
1206	2	1702004	0	1	0	12	2.6969696969697	0.333333333333333	-1	0	-46.8237624584717	FALSE	1	-0.908858438705111
1207	2	1702004	0	1	0	13	2.47222222222222	-0.333333333333333	-1.66666666666667	0	-42.2955913978495	FALSE	2	-0.821267757063941
1208	2	1702004	0	1	0	14	1.8974358974359	1.44444444444444	-1.66666666666667	0	-46.0846040515654	FALSE	3	-0.89456052728901
1209	2	1702004	0	1	0	15	1.76190476190476	1.08333333333333	-1.25	0	-53.1637407407408	FALSE	4	-1.03149581523078
1210	2	1702004	0	1	0	16	1.64444444444444	0.866666666666667	-1	0	-47.3687242026267	FALSE	5	-0.919399906772426
1211	2	1702004	0	1	0	17	1.54166666666667	0.722222222222222	-0.833333333333333	0	-44.1494179389313	FALSE	6	-0.857127252697822
1212	2	1702004	0	1	0	18	1.45098039215686	0.142857142857143	-1.19047619047619	0	-40.3131395348838	FALSE	7	-0.78292019738184
1213	2	1702004	0	1	0	19	1.37037037037037	0.125	-1.04166666666667	0	-35.8853816046967	FALSE	8	-0.697271857234134
1214	2	1702004	0	1	0	20	1.29824561403509	-0.259259259259259	-1.2962962962963	0	-32.51978	FALSE	9	-0.632169339078053
1215	2	1702004	0	1	0	21	1.56666666666667	-0.733333333333333	-1.66666666666667	0	-28.22565	FALSE	10	-0.549105830937504
1216	2	1702012	0	0	0	2	6.66666666666667	NA	NA	0	0	FALSE	1	-0.00312294067864303
1217	2	1702012	0	0	0	3	6.66666666666667	NA	NA	0	-4.8516191904048	FALSE	2	-0.0969702415561274
1218	2	1702012	0	0	0	4	6.66666666666667	NA	NA	0	-9.93705438066466	FALSE	3	-0.195340362471047
1219	2	1702012	0	0	0	5	6.66666666666667	NA	NA	0	-14.9078105590062	FALSE	4	-0.291492189799134
1220	2	1702012	0	0	0	6	2.66666666666667	NA	NA	0	-19.3357254290172	FALSE	5	-0.377143565712488
1221	2	1702012	0	0	0	7	1.11111111111111	NA	NA	0	-11.1091455696202	FALSE	6	-0.218012709608949
1222	2	1702012	0	0	0	8	0.238095238095239	NA	NA	0	-10.1036363636364	FALSE	7	-0.198562641232668
1223	2	1702012	0	0	0	9	-0.625	NA	NA	0	-11.1219808306709	FALSE	8	-0.21826098849449
1224	2	1702012	0	0	0	10	-0.74074074074074	NA	NA	0	-8.82798373983741	FALSE	9	-0.173887053371696
1225	2	1702012	0	1	1	11	-0.699999999999999	NA	NA	0	-12.8158620689655	FALSE	10	-0.251026581996831
1226	2	1702012	0	1	0	12	0.272727272727273	-1	3	0	-16.8237624584718	FALSE	1	-0.328553407367805
1227	2	1702012	0	1	0	13	0.805555555555555	-1.66666666666667	3	0	-22.2955913978495	FALSE	2	-0.434397736172404
1228	2	1702012	0	1	0	14	0.871794871794872	-1.66666666666667	2.33333333333333	0	-32.0846040515654	FALSE	3	-0.623751512664934
1229	2	1702012	0	1	0	15	0.80952380952381	-1.25	1.75	0	-31.1637407407408	FALSE	4	-0.605938792250085
1230	2	1702012	0	1	0	16	0.755555555555556	-1	1.4	0	-25.3687242026267	FALSE	5	-0.493842883791734
1231	2	1702012	0	1	0	17	0.708333333333334	-0.833333333333333	1.16666666666667	0	-22.1494179389313	FALSE	6	-0.431570229717131
1232	2	1702012	0	1	0	18	0.666666666666666	-1.19047619047619	0.523809523809524	0	-18.3131395348838	FALSE	7	-0.357363174401149
1233	2	1702012	0	1	0	19	0.62962962962963	-1.04166666666667	0.458333333333333	0	-13.8853816046967	FALSE	8	-0.271714834253442
1234	2	1702012	0	1	0	20	0.596491228070175	0.185185185185185	0.0370370370370371	0	-10.51978	FALSE	9	-0.206612316097361
1235	2	1702012	0	1	0	21	-0.433333333333334	1.66666666666667	-0.466666666666667	0	-36.22565	FALSE	10	-0.703853839294119
1236	2	1702005	0	0	0	2	-20	NA	NA	0	0	FALSE	1	-0.00312294067864303
1237	2	1702005	0	0	0	3	-20	NA	NA	0	15.1483808095952	FALSE	2	0.28989977933541
1238	2	1702005	0	0	0	4	-20	NA	NA	0	30.0629456193353	FALSE	3	0.578399679312028
1239	2	1702005	0	0	0	5	-20	NA	NA	0	45.0921894409938	FALSE	4	0.869117872875479
1240	2	1702005	0	0	0	6	-18.6666666666667	NA	NA	0	60.6642745709828	FALSE	5	1.17033651785366
1241	2	1702005	0	0	0	7	-15.5555555555556	NA	NA	0	68.8908544303798	FALSE	6	1.3294673739572
1242	2	1702005	0	0	0	8	-14.047619047619	NA	NA	0	64.8963636363636	FALSE	7	1.2521999371106
1243	2	1702005	0	0	0	9	-13.125	NA	NA	0	63.8780191693291	FALSE	8	1.23250158984878
1244	2	1702005	0	0	0	10	-11.8518518518519	NA	NA	0	66.1720162601626	FALSE	9	1.27687552497157
1245	2	1702005	0	1	1	11	-10.5666666666667	NA	NA	0	62.1841379310345	FALSE	10	1.19973599634644
1246	2	1702005	0	1	0	12	-9.90909090909091	0.333333333333333	-1	0	57.1762375415282	FALSE	1	1.10286566993088
1247	2	1702005	0	1	0	13	-9.08333333333333	-0.333333333333333	0.333333333333333	0	61.7044086021505	FALSE	2	1.19045635157205
1248	2	1702005	0	1	0	14	-8.25641025641026	-0.777777777777778	1	0	54.9153959484346	FALSE	3	1.05913307821325
1249	2	1702005	0	1	0	15	-7.66666666666667	-0.583333333333333	0.75	0	54.8362592592592	FALSE	4	1.05760229758353
1250	2	1702005	0	1	0	16	-7.15555555555556	-0.466666666666667	0.6	0	60.6312757973733	FALSE	5	1.16969820604188
1251	2	1702005	0	1	0	17	-6.70833333333333	-0.388888888888889	0.5	0	63.8505820610687	FALSE	6	1.23197086011648
1252	2	1702005	0	1	0	18	-6.31372549019608	-0.80952380952381	1.85714285714286	0	67.6868604651162	FALSE	7	1.30617791543246
1253	2	1702005	0	1	0	19	-5.96296296296296	-0.708333333333333	1.625	0	62.1146183953033	FALSE	8	1.1983912451344
1254	2	1702005	0	1	0	20	-5.64912280701754	-1	2.55555555555556	0	65.48022	FALSE	9	1.26349376329048
1255	2	1702005	0	1	0	21	-5.03333333333333	-1.4	3.13333333333333	0	59.77435	FALSE	10	1.15312226098526
1256	2	1702010	0	0	0	2	6.66666666666667	NA	NA	0	0	FALSE	1	-0.00312294067864303
1257	2	1702010	0	0	0	3	6.66666666666667	NA	NA	0	-4.8516191904048	FALSE	2	-0.0969702415561274
1258	2	1702010	0	0	0	4	6.66666666666667	NA	NA	0	-9.93705438066466	FALSE	3	-0.195340362471047
1259	2	1702010	0	0	0	5	6.66666666666667	NA	NA	0	-14.9078105590062	FALSE	4	-0.291492189799134
1260	2	1702010	0	0	0	6	8	NA	NA	0	-19.3357254290172	FALSE	5	-0.377143565712488
1261	2	1702010	0	0	0	7	8.88888888888889	NA	NA	0	-31.1091455696202	FALSE	6	-0.604882730500486
1262	2	1702010	0	0	0	8	8.80952380952381	NA	NA	0	-45.1036363636364	FALSE	7	-0.875585177792858
1263	2	1702010	0	0	0	9	10.2083333333333	NA	NA	0	-56.1219808306709	FALSE	8	-1.08871853550045
1264	2	1702010	0	0	0	10	8.88888888888889	NA	NA	0	-73.8279837398374	FALSE	9	-1.43121462126919
1265	2	1702010	0	1	1	11	7.96666666666667	NA	NA	0	-77.8158620689655	FALSE	10	-1.50835414989433
1266	2	1702010	0	1	0	12	6.93939393939394	0.333333333333333	-1	0	-81.8237624584717	FALSE	1	-1.5858809752653
1267	2	1702010	0	1	0	13	5.80555555555556	2.33333333333333	-1.66666666666667	0	-77.2955913978494	FALSE	2	-1.49829029362413
1268	2	1702010	0	1	0	14	5.48717948717949	1	-1.66666666666667	0	-88.0846040515654	FALSE	3	-1.70698757116124
1269	2	1702010	0	1	0	15	5.09523809523809	0.75	-1.25	0	-85.1637407407408	FALSE	4	-1.65048784865724
1270	2	1702010	0	1	0	16	4.75555555555556	0.6	-1	0	-79.3687242026267	FALSE	5	-1.53839194019889
1271	2	1702010	0	1	0	17	4.45833333333333	0.5	-0.833333333333333	0	-76.1494179389313	FALSE	6	-1.47611928612428
1272	2	1702010	0	1	0	18	4.19607843137255	1.85714285714286	-1.19047619047619	0	-72.3131395348838	FALSE	7	-1.4019122308083
1273	2	1702010	0	1	0	19	3.96296296296296	1.625	-1.04166666666667	0	-97.8853816046967	FALSE	8	-1.8965689219979
1274	2	1702010	0	1	0	20	3.75438596491228	1.07407407407407	-1.2962962962963	0	-94.51978	FALSE	9	-1.83146640384182
1275	2	1702010	0	1	0	21	3.9	0.466666666666667	-1	0	-90.22565	FALSE	10	-1.74840289570127
1276	1	1701003	0	0	0	2	3.5	NA	NA	1	0	FALSE	1	-0.00312294067864303
1277	1	1701003	0	0	0	3	4.25	NA	NA	0	-0.581619190404798	FALSE	2	-0.0143734920957842
1278	1	1701003	0	0	0	4	4.5	NA	NA	0	-2.99705438066466	FALSE	3	-0.0610964652216835
1279	1	1701003	0	0	0	5	3.375	NA	NA	0	-8.29781055900621	FALSE	4	-0.163631647894481
1280	1	1701003	0	0	0	6	2.7	NA	NA	0	-16.7257254290172	FALSE	5	-0.326657027986143
1281	1	1701003	0	0	0	7	0.5	NA	NA	0	-24.4991455696202	FALSE	6	-0.477022188595833
1282	1	1701003	0	0	0	8	-1.35714285714286	NA	NA	0	-20.2936363636364	FALSE	7	-0.395672916876906
1283	1	1701003	0	0	0	9	0.0625	NA	NA	0	-13.9819808306709	FALSE	8	-0.27358340148198
1284	1	1701003	0	0	0	10	-0.777777777777778	NA	NA	0	-24.3579837398374	FALSE	9	-0.474291624593975
1285	1	1701003	0	1	1	11	-1.2	NA	NA	0	-22.3458620689655	FALSE	10	-0.435370146951648
1286	1	1701003	0	1	0	12	-0.636363636363636	-3.5	4	0	-21.4237624584717	FALSE	1	-0.417533512172858
1287	1	1701003	0	1	0	13	-0.375	-2.75	3.25	0	-22.2255913978494	FALSE	2	-0.433043691099282
1288	1	1701003	0	1	0	14	-0.346153846153847	-1.83333333333333	2.16666666666667	0	-25.6846040515654	FALSE	3	-0.499953105979641
1289	1	1701003	0	1	0	15	-0.321428571428571	-1.375	1.625	0	-20.7637407407407	FALSE	4	-0.404766381386485
1290	1	1701003	0	1	0	16	-0.300000000000001	-1.1	1.3	0	-14.9687242026266	FALSE	5	-0.292670472928134
1291	1	1701003	0	1	0	17	-0.28125	-0.916666666666667	1.08333333333333	0	-11.7494179389313	FALSE	6	-0.230397818853531
1292	1	1701003	0	1	0	18	-0.264705882352942	-0.785714285714286	0.928571428571428	0	-7.91313953488373	FALSE	7	-0.156190763537549
1293	1	1701003	0	1	0	19	-0.25	-0.6875	0.8125	0	-3.48538160469667	FALSE	8	-0.0705424233898421
1294	1	1701003	0	1	0	20	-0.236842105263158	-0.611111111111111	0.722222222222222	0	-0.119779999999992	FALSE	9	-0.00543990523376228
1295	1	1701003	0	1	0	21	-0.225	-0.55	0.65	0	4.17435	FALSE	10	0.0776236029067865
1296	1	1701002	0	0	0	2	3.5	NA	NA	1	0	FALSE	1	-0.00312294067864303
1297	1	1701002	0	0	0	3	4.25	NA	NA	0	-0.581619190404798	FALSE	2	-0.0143734920957842
1298	1	1701002	0	0	0	4	7	NA	NA	0	-2.99705438066466	FALSE	3	-0.0610964652216835
1299	1	1701002	0	0	0	5	5.25	NA	NA	0	-13.2978105590062	FALSE	4	-0.260349153117365
1300	1	1701002	0	0	0	6	4.2	NA	NA	0	-21.7257254290172	FALSE	5	-0.423374533209027
1301	1	1701002	0	0	0	7	2	NA	NA	0	-29.4991455696202	FALSE	6	-0.573739693818718
1302	1	1701002	0	0	0	8	1	NA	NA	0	-26.2936363636364	FALSE	7	-0.511733923144367
1303	1	1701002	0	0	0	9	0.25	NA	NA	0	-24.9819808306709	FALSE	8	-0.486361912972326
1304	1	1701002	0	0	0	10	0.222222222222222	NA	NA	0	-25.3579837398374	FALSE	9	-0.493635125638551
1305	1	1701002	0	1	1	11	-0.300000000000001	NA	NA	0	-28.3458620689655	FALSE	10	-0.55143115321911
1306	1	1701002	0	1	0	12	0.181818181818182	-3.5	-0.5	0	-27.4237624584717	FALSE	1	-0.533594518440319
1307	1	1701002	0	1	0	13	0.375	-2.75	-0.5	0	-25.2255913978494	FALSE	2	-0.491074194233013
1308	1	1701002	0	1	0	14	0.346153846153847	-1.83333333333333	-0.333333333333333	0	-26.6846040515654	FALSE	3	-0.519296607024218
1309	1	1701002	0	1	0	15	0.321428571428573	-1.375	-0.25	0	-21.7637407407407	FALSE	4	-0.424109882431062
1310	1	1701002	0	1	0	16	0.300000000000001	-1.1	-0.2	0	-15.9687242026266	FALSE	5	-0.312013973972711
1311	1	1701002	0	1	0	17	0.28125	-0.916666666666667	-0.166666666666667	0	-12.7494179389313	FALSE	6	-0.249741319898108
1312	1	1701002	0	1	0	18	0.264705882352942	-0.785714285714286	-0.142857142857143	0	-8.91313953488373	FALSE	7	-0.175534264582126
1313	1	1701002	0	1	0	19	0.25	-0.6875	-0.125	0	-4.48538160469667	FALSE	8	-0.089885924434419
1314	1	1701002	0	1	0	20	0.236842105263159	-0.611111111111111	-0.111111111111111	0	-1.11977999999999	FALSE	9	-0.0247834062783392
1315	1	1701002	0	1	0	21	0.225000000000001	-0.55	-0.1	0	3.17435	FALSE	10	0.0582801018622097
1316	1	1701007	0	0	0	2	-7	NA	NA	1	0	FALSE	1	-0.00312294067864303
1317	1	1701007	0	0	0	3	-8.5	NA	NA	0	6.41838080959521	FALSE	2	0.121031015216254
1318	1	1701007	0	0	0	4	-11.5	NA	NA	0	14.0029456193353	FALSE	3	0.267743052536123
1319	1	1701007	0	0	0	5	-8.625	NA	NA	0	23.7021894409938	FALSE	4	0.455360385531979
1320	1	1701007	0	0	0	6	-6.9	NA	NA	0	15.2742745709829	FALSE	5	0.292335005440318
1321	1	1701007	0	0	0	7	-2.5	NA	NA	0	7.50085443037977	FALSE	6	0.141969844830627
1322	1	1701007	0	0	0	8	0.357142857142858	NA	NA	0	-8.29363636363635	FALSE	7	-0.163550904341984
1323	1	1701007	0	0	0	9	-0.3125	NA	NA	0	-21.9819808306709	FALSE	8	-0.428331409838596
1324	1	1701007	0	0	0	10	0.555555555555555	NA	NA	0	-22.3579837398374	FALSE	9	-0.435604622504821
1325	1	1701007	0	1	1	11	1.5	NA	NA	0	-30.3458620689655	FALSE	10	-0.590118155308263
1326	1	1701007	0	1	0	12	0.454545454545455	7	-3.5	0	-39.4237624584717	FALSE	1	-0.765716530975242
1327	1	1701007	0	1	0	13	0	5.5	-2.75	0	-46.2255913978494	FALSE	2	-0.897287716169127
1328	1	1701007	0	1	0	14	0	3.66666666666667	-1.83333333333333	0	-53.6846040515654	FALSE	3	-1.04157113522779
1329	1	1701007	0	1	0	15	0	2.75	-1.375	0	-48.7637407407407	FALSE	4	-0.946384410634637
1330	1	1701007	0	1	0	16	0	2.2	-1.1	0	-42.9687242026266	FALSE	5	-0.834288502176287
1331	1	1701007	0	1	0	17	0	1.83333333333333	-0.916666666666667	0	-39.7494179389313	FALSE	6	-0.772015848101683
1332	1	1701007	0	1	0	18	0	1.57142857142857	-0.785714285714286	0	-35.9131395348837	FALSE	7	-0.697808792785702
1333	1	1701007	0	1	0	19	0	1.375	-0.6875	0	-31.4853816046967	FALSE	8	-0.612160452637995
1334	1	1701007	0	1	0	20	0	1.22222222222222	-0.611111111111111	0	-28.1197799999999	FALSE	9	-0.547057934481914
1335	1	1701007	0	1	0	21	0	1.1	-0.55	0	-23.82565	FALSE	10	-0.463994426341366
1336	1	999999	1	0	1	1	0	0	0	0	0	FALSE	10	-0.00312294067864303
1337	3	203018	0	0	0	2	3.33333333333333	NA	NA	0	0	FALSE	1	-0.00312294067864303
1338	3	203018	0	0	0	3	1.66666666666667	NA	NA	0	-0.851619190404797	FALSE	2	-0.0195962373778199
1339	3	203018	0	0	0	4	1.11111111111111	NA	NA	0	2.06294561933534	FALSE	3	0.0367816500638755
1340	3	203018	0	0	0	5	0.833333333333332	NA	NA	0	5.09218944099379	FALSE	4	0.0953778310924037
1341	3	203018	0	0	0	6	0.666666666666668	NA	NA	0	8.66427457098284	FALSE	5	0.164474463535664
1342	3	203018	0	0	0	7	0.555555555555557	NA	NA	0	12.8908544303798	FALSE	6	0.246231315460896
1343	3	203018	0	0	0	8	0.476190476190474	NA	NA	0	17.8963636363636	FALSE	7	0.343055388015485
1344	3	203018	0	0	0	9	0.416666666666668	NA	NA	0	22.8780191693291	FALSE	8	0.439418047021124
1345	3	203018	0	0	0	10	0.37037037037037	NA	NA	0	29.1720162601626	FALSE	9	0.561165986322226
1346	3	203018	0	1	1	11	-1	NA	NA	0	35.1841379310345	FALSE	10	0.67746146814286
1347	3	203018	0	1	0	12	-0.909090909090907	0	0	0	46.7762375415282	FALSE	1	0.901693259067285
1348	3	203018	0	1	0	13	-0.833333333333336	0	0	0	56.3044086021505	FALSE	2	1.08600144593134
1349	3	203018	0	1	0	14	-0.76923076923077	0	0	0	58.5153959484346	FALSE	3	1.12876968197373
1350	3	203018	0	1	0	15	-0.714285714285712	0	0	0	63.4362592592593	FALSE	4	1.22395640656689
1351	3	203018	0	1	0	16	-0.666666666666664	0	0	0	69.2312757973734	FALSE	5	1.33605231502524
1352	3	203018	0	1	0	17	-0.625	0	0	0	72.4505820610687	FALSE	6	1.39832496909984
1353	3	203018	0	1	0	18	-0.588235294117645	0	0	0	76.2868604651163	FALSE	7	1.47253202441582
1354	3	203018	0	1	0	19	-0.555555555555554	0	0	0	80.7146183953033	FALSE	8	1.55818036456353
1355	3	203018	0	1	0	20	-0.526315789473685	0	0	0	84.0802200000001	FALSE	9	1.62328288271961
1356	3	203018	0	1	0	21	-0.5	0	0	0	88.37435	FALSE	10	1.70634639086016
1357	3	203014	0	0	0	2	3.33333333333333	NA	NA	0	0	FALSE	1	-0.00312294067864303
1358	3	203014	0	0	0	3	1.66666666666667	NA	NA	0	-0.851619190404797	FALSE	2	-0.0195962373778199
1359	3	203014	0	0	0	4	1.11111111111111	NA	NA	0	2.06294561933534	FALSE	3	0.0367816500638755
1360	3	203014	0	0	0	5	0.833333333333332	NA	NA	0	5.09218944099379	FALSE	4	0.0953778310924037
1361	3	203014	0	0	0	6	0.666666666666668	NA	NA	0	8.66427457098284	FALSE	5	0.164474463535664
1362	3	203014	0	0	0	7	0.555555555555557	NA	NA	0	12.8908544303798	FALSE	6	0.246231315460896
1363	3	203014	0	0	0	8	0.476190476190474	NA	NA	0	17.8963636363636	FALSE	7	0.343055388015485
1364	3	203014	0	0	0	9	0.416666666666668	NA	NA	0	22.8780191693291	FALSE	8	0.439418047021124
1365	3	203014	0	0	0	10	0.37037037037037	NA	NA	0	29.1720162601626	FALSE	9	0.561165986322226
1366	3	203014	0	1	1	11	1.66666666666667	NA	NA	0	35.1841379310345	FALSE	10	0.67746146814286
1367	3	203014	0	1	0	12	1.51515151515152	0	0	0	26.7762375415282	FALSE	1	0.514823238175747
1368	3	203014	0	1	0	13	1.38888888888889	0	0	0	36.3044086021505	FALSE	2	0.699131425039802
1369	3	203014	0	1	0	14	1.28205128205128	0	0	0	38.5153959484346	FALSE	3	0.741899661082194
1370	3	203014	0	1	0	15	1.19047619047619	0	0	0	43.4362592592593	FALSE	4	0.837086385675351
1371	3	203014	0	1	0	16	1.11111111111111	0	0	0	49.2312757973734	FALSE	5	0.949182294133701
1372	3	203014	0	1	0	17	1.04166666666667	0	0	0	52.4505820610687	FALSE	6	1.0114549482083
1373	3	203014	0	1	0	18	0.980392156862745	0	0	0	56.2868604651163	FALSE	7	1.08566200352429
1374	3	203014	0	1	0	19	0.925925925925927	0	0	0	60.7146183953033	FALSE	8	1.17131034367199
1375	3	203014	0	1	0	20	0.87719298245614	0	0	0	64.0802200000001	FALSE	9	1.23641286182807
1376	3	203014	0	1	0	21	0.833333333333332	0	0	0	68.37435	FALSE	10	1.31947636996862
1377	3	203013	0	0	0	2	-10	NA	NA	0	0	FALSE	1	-0.00312294067864303
1378	3	203013	0	0	0	3	-5	NA	NA	0	9.1483808095952	FALSE	2	0.173838773067949
1379	3	203013	0	0	0	4	-3.33333333333333	NA	NA	0	12.0629456193353	FALSE	3	0.230216660509644
1380	3	203013	0	0	0	5	-2.5	NA	NA	0	15.0921894409938	FALSE	4	0.288812841538173
1381	3	203013	0	0	0	6	-2	NA	NA	0	18.6642745709828	FALSE	5	0.357909473981433
1382	3	203013	0	0	0	7	-1.66666666666667	NA	NA	0	22.8908544303798	FALSE	6	0.439666325906665
1383	3	203013	0	0	0	8	-1.42857142857143	NA	NA	0	27.8963636363636	FALSE	7	0.536490398461254
1384	3	203013	0	0	0	9	-1.25	NA	NA	0	32.8780191693291	FALSE	8	0.632853057466892
1385	3	203013	0	0	0	10	-1.11111111111111	NA	NA	0	39.1720162601626	FALSE	9	0.754600996767995
1386	3	203013	0	1	1	11	-2.33333333333333	NA	NA	0	45.1841379310345	FALSE	10	0.870896478588628
1387	3	203013	0	1	0	12	-2.12121212121212	0	0	0	56.7762375415282	FALSE	1	1.09512826951305
1388	3	203013	0	1	0	13	-1.94444444444444	0	0	0	66.3044086021505	FALSE	2	1.27943645637711
1389	3	203013	0	1	0	14	-1.79487179487179	0	0	0	68.5153959484346	FALSE	3	1.3222046924195
1390	3	203013	0	1	0	15	-1.66666666666667	0	0	0	73.4362592592593	FALSE	4	1.41739141701266
1391	3	203013	0	1	0	16	-1.55555555555556	0	0	0	79.2312757973734	FALSE	5	1.52948732547101
1392	3	203013	0	1	0	17	-1.45833333333333	0	0	0	82.4505820610687	FALSE	6	1.59175997954561
1393	3	203013	0	1	0	18	-1.37254901960785	0	0	0	86.2868604651163	FALSE	7	1.66596703486159
1394	3	203013	0	1	0	19	-1.2962962962963	0	0	0	90.7146183953033	FALSE	8	1.7516153750093
1395	3	203013	0	1	0	20	-1.2280701754386	0	0	0	94.0802200000001	FALSE	9	1.81671789316538
1396	3	203013	0	1	0	21	-1.16666666666667	0	0	0	98.37435	FALSE	10	1.89978140130593
1397	3	203015	0	0	0	2	3.33333333333333	NA	NA	0	0	FALSE	1	-0.00312294067864303
1398	3	203015	0	0	0	3	1.66666666666667	NA	NA	0	-0.851619190404797	FALSE	2	-0.0195962373778199
1399	3	203015	0	0	0	4	1.11111111111111	NA	NA	0	2.06294561933534	FALSE	3	0.0367816500638755
1400	3	203015	0	0	0	5	0.833333333333332	NA	NA	0	5.09218944099379	FALSE	4	0.0953778310924037
1401	3	203015	0	0	0	6	0.666666666666668	NA	NA	0	8.66427457098284	FALSE	5	0.164474463535664
1402	3	203015	0	0	0	7	0.555555555555557	NA	NA	0	12.8908544303798	FALSE	6	0.246231315460896
1403	3	203015	0	0	0	8	0.476190476190474	NA	NA	0	17.8963636363636	FALSE	7	0.343055388015485
1404	3	203015	0	0	0	9	0.416666666666668	NA	NA	0	22.8780191693291	FALSE	8	0.439418047021124
1405	3	203015	0	0	0	10	0.37037037037037	NA	NA	0	29.1720162601626	FALSE	9	0.561165986322226
1406	3	203015	0	1	1	11	1.66666666666667	NA	NA	0	35.1841379310345	FALSE	10	0.67746146814286
1407	3	203015	0	1	0	12	1.51515151515152	0	0	0	26.7762375415282	FALSE	1	0.514823238175747
1408	3	203015	0	1	0	13	1.38888888888889	0	0	0	36.3044086021505	FALSE	2	0.699131425039802
1409	3	203015	0	1	0	14	1.28205128205128	0	0	0	38.5153959484346	FALSE	3	0.741899661082194
1410	3	203015	0	1	0	15	1.19047619047619	0	0	0	43.4362592592593	FALSE	4	0.837086385675351
1411	3	203015	0	1	0	16	1.11111111111111	0	0	0	49.2312757973734	FALSE	5	0.949182294133701
1412	3	203015	0	1	0	17	1.04166666666667	0	0	0	52.4505820610687	FALSE	6	1.0114549482083
1413	3	203015	0	1	0	18	0.980392156862745	0	0	0	56.2868604651163	FALSE	7	1.08566200352429
1414	3	203015	0	1	0	19	0.925925925925927	0	0	0	60.7146183953033	FALSE	8	1.17131034367199
1415	3	203015	0	1	0	20	0.87719298245614	0	0	0	64.0802200000001	FALSE	9	1.23641286182807
1416	3	203015	0	1	0	21	0.833333333333332	0	0	0	68.37435	FALSE	10	1.31947636996862
1417	1	201006	0	0	0	2	5	NA	NA	0	0	FALSE	1	-0.00312294067864303
1418	1	201006	0	0	0	3	2.5	NA	NA	0	-2.8516191904048	FALSE	2	-0.0582832394669737
1419	1	201006	0	0	0	4	1.66666666666667	NA	NA	0	0.0629456193353448	FALSE	3	-0.00190535202527825
1420	1	201006	0	0	0	5	1.25	NA	NA	0	3.09218944099379	FALSE	4	0.05669082900325
1421	1	201006	0	0	0	6	1	NA	NA	0	6.66427457098284	FALSE	5	0.125787461446511
1422	1	201006	0	0	0	7	0.833333333333332	NA	NA	0	10.8908544303798	FALSE	6	0.207544313371743
1423	1	201006	0	0	0	8	0.714285714285715	NA	NA	0	15.8963636363636	FALSE	7	0.304368385926331
1424	1	201006	0	0	0	9	0.625	NA	NA	0	20.8780191693291	FALSE	8	0.40073104493197
1425	1	201006	0	0	0	10	0.555555555555557	NA	NA	0	27.1720162601626	FALSE	9	0.522478984233072
1426	1	201006	0	1	1	11	0.5	NA	NA	0	33.1841379310345	FALSE	10	0.638774466053706
1427	1	201006	0	1	0	12	0.454545454545453	0	0	0	40.7762375415282	FALSE	1	0.785632252799824
1428	1	201006	0	1	0	13	0.416666666666668	0	0	0	50.3044086021505	FALSE	2	0.969940439663878
1429	1	201006	0	1	0	14	0.384615384615383	0	0	0	52.5153959484346	FALSE	3	1.01270867570627
1430	1	201006	0	1	0	15	0.357142857142858	0	0	0	57.4362592592593	FALSE	4	1.10789540029943
1431	1	201006	0	1	0	16	0.333333333333332	0	0	0	63.2312757973734	FALSE	5	1.21999130875778
1432	1	201006	0	1	0	17	0.3125	0	0	0	66.4505820610687	FALSE	6	1.28226396283238
1433	1	201006	0	1	0	18	0.294117647058822	0	0	0	70.2868604651163	FALSE	7	1.35647101814836
1434	1	201006	0	1	0	19	0.277777777777779	0	0	0	74.7146183953033	FALSE	8	1.44211935829607
1435	1	201006	0	1	0	20	0.263157894736842	0	0	0	78.0802200000001	FALSE	9	1.50722187645215
1436	1	201006	0	1	0	21	0.25	0	0	0	82.37435	FALSE	10	1.5902853845927
1437	1	201008	0	0	0	2	5	NA	NA	0	0	FALSE	1	-0.00312294067864303
1438	1	201008	0	0	0	3	2.5	NA	NA	0	-2.8516191904048	FALSE	2	-0.0582832394669737
1439	1	201008	0	0	0	4	1.66666666666667	NA	NA	0	0.0629456193353448	FALSE	3	-0.00190535202527825
1440	1	201008	0	0	0	5	1.25	NA	NA	0	3.09218944099379	FALSE	4	0.05669082900325
1441	1	201008	0	0	0	6	1	NA	NA	0	6.66427457098284	FALSE	5	0.125787461446511
1442	1	201008	0	0	0	7	0.833333333333332	NA	NA	0	10.8908544303798	FALSE	6	0.207544313371743
1443	1	201008	0	0	0	8	0.714285714285715	NA	NA	0	15.8963636363636	FALSE	7	0.304368385926331
1444	1	201008	0	0	0	9	0.625	NA	NA	0	20.8780191693291	FALSE	8	0.40073104493197
1445	1	201008	0	0	0	10	0.555555555555557	NA	NA	0	27.1720162601626	FALSE	9	0.522478984233072
1446	1	201008	0	1	1	11	0.5	NA	NA	0	33.1841379310345	FALSE	10	0.638774466053706
1447	1	201008	0	1	0	12	0.454545454545453	0	0	0	40.7762375415282	FALSE	1	0.785632252799824
1448	1	201008	0	1	0	13	0.416666666666668	0	0	0	50.3044086021505	FALSE	2	0.969940439663878
1449	1	201008	0	1	0	14	0.384615384615383	0	0	0	52.5153959484346	FALSE	3	1.01270867570627
1450	1	201008	0	1	0	15	0.357142857142858	0	0	0	57.4362592592593	FALSE	4	1.10789540029943
1451	1	201008	0	1	0	16	0.333333333333332	0	0	0	63.2312757973734	FALSE	5	1.21999130875778
1452	1	201008	0	1	0	17	0.3125	0	0	0	66.4505820610687	FALSE	6	1.28226396283238
1453	1	201008	0	1	0	18	0.294117647058822	0	0	0	70.2868604651163	FALSE	7	1.35647101814836
1454	1	201008	0	1	0	19	0.277777777777779	0	0	0	74.7146183953033	FALSE	8	1.44211935829607
1455	1	201008	0	1	0	20	0.263157894736842	0	0	0	78.0802200000001	FALSE	9	1.50722187645215
1456	1	201008	0	1	0	21	0.25	0	0	0	82.37435	FALSE	10	1.5902853845927
1457	1	201002	0	0	0	2	5	NA	NA	0	0	FALSE	1	-0.00312294067864303
1458	1	201002	0	0	0	3	2.5	NA	NA	0	-2.8516191904048	FALSE	2	-0.0582832394669737
1459	1	201002	0	0	0	4	1.66666666666667	NA	NA	0	0.0629456193353448	FALSE	3	-0.00190535202527825
1460	1	201002	0	0	0	5	1.25	NA	NA	0	3.09218944099379	FALSE	4	0.05669082900325
1461	1	201002	0	0	0	6	1	NA	NA	0	6.66427457098284	FALSE	5	0.125787461446511
1462	1	201002	0	0	0	7	0.833333333333332	NA	NA	0	10.8908544303798	FALSE	6	0.207544313371743
1463	1	201002	0	0	0	8	0.714285714285715	NA	NA	0	15.8963636363636	FALSE	7	0.304368385926331
1464	1	201002	0	0	0	9	0.625	NA	NA	0	20.8780191693291	FALSE	8	0.40073104493197
1465	1	201002	0	0	0	10	0.555555555555557	NA	NA	0	27.1720162601626	FALSE	9	0.522478984233072
1466	1	201002	0	1	1	11	0.5	NA	NA	0	33.1841379310345	FALSE	10	0.638774466053706
1467	1	201002	0	1	0	12	0.454545454545453	0	0	0	40.7762375415282	FALSE	1	0.785632252799824
1468	1	201002	0	1	0	13	0.416666666666668	0	0	0	50.3044086021505	FALSE	2	0.969940439663878
1469	1	201002	0	1	0	14	0.384615384615383	0	0	0	52.5153959484346	FALSE	3	1.01270867570627
1470	1	201002	0	1	0	15	0.357142857142858	0	0	0	57.4362592592593	FALSE	4	1.10789540029943
1471	1	201002	0	1	0	16	0.333333333333332	0	0	0	63.2312757973734	FALSE	5	1.21999130875778
1472	1	201002	0	1	0	17	0.3125	0	0	0	66.4505820610687	FALSE	6	1.28226396283238
1473	1	201002	0	1	0	18	0.294117647058822	0	0	0	70.2868604651163	FALSE	7	1.35647101814836
1474	1	201002	0	1	0	19	0.277777777777779	0	0	0	74.7146183953033	FALSE	8	1.44211935829607
1475	1	201002	0	1	0	20	0.263157894736842	0	0	0	78.0802200000001	FALSE	9	1.50722187645215
1476	1	201002	0	1	0	21	0.25	0	0	0	82.37435	FALSE	10	1.5902853845927
1477	1	201005	0	0	0	2	-15	NA	NA	0	0	FALSE	1	-0.00312294067864303
1478	1	201005	0	0	0	3	-7.5	NA	NA	0	12.1483808095952	FALSE	2	0.231869276201679
1479	1	201005	0	0	0	4	-5	NA	NA	0	15.0629456193353	FALSE	3	0.288247163643375
1480	1	201005	0	0	0	5	-3.75	NA	NA	0	18.0921894409938	FALSE	4	0.346843344671903
1481	1	201005	0	0	0	6	-3	NA	NA	0	21.6642745709828	FALSE	5	0.415939977115164
1482	1	201005	0	0	0	7	-2.5	NA	NA	0	25.8908544303798	FALSE	6	0.497696829040396
1483	1	201005	0	0	0	8	-2.14285714285714	NA	NA	0	30.8963636363636	FALSE	7	0.594520901594984
1484	1	201005	0	0	0	9	-1.875	NA	NA	0	35.8780191693291	FALSE	8	0.690883560600623
1485	1	201005	0	0	0	10	-1.66666666666667	NA	NA	0	42.1720162601626	FALSE	9	0.812631499901725
1486	1	201005	0	1	1	11	-1.5	NA	NA	0	48.1841379310345	FALSE	10	0.928926981722359
1487	1	201005	0	1	0	12	-1.36363636363636	0	0	0	55.7762375415282	FALSE	1	1.07578476846848
1488	1	201005	0	1	0	13	-1.25	0	0	0	65.3044086021505	FALSE	2	1.26009295533253
1489	1	201005	0	1	0	14	-1.15384615384615	0	0	0	67.5153959484346	FALSE	3	1.30286119137492
1490	1	201005	0	1	0	15	-1.07142857142857	0	0	0	72.4362592592593	FALSE	4	1.39804791596808
1491	1	201005	0	1	0	16	-1	0	0	0	78.2312757973734	FALSE	5	1.51014382442643
1492	1	201005	0	1	0	17	-0.9375	0	0	0	81.4505820610687	FALSE	6	1.57241647850103
1493	1	201005	0	1	0	18	-0.882352941176471	0	0	0	85.2868604651163	FALSE	7	1.64662353381702
1494	1	201005	0	1	0	19	-0.833333333333332	0	0	0	89.7146183953033	FALSE	8	1.73227187396472
1495	1	201005	0	1	0	20	-0.789473684210527	0	0	0	93.0802200000001	FALSE	9	1.7973743921208
1496	1	201005	0	1	0	21	-0.75	0	0	0	97.37435	FALSE	10	1.88043790026135
1497	2	202011	0	0	0	2	1.66666666666667	NA	NA	0	0	FALSE	1	-0.00312294067864303
1498	2	202011	0	0	0	3	0.5	NA	NA	0	-1.8516191904048	FALSE	2	-0.0389397384223968
1499	2	202011	0	0	0	4	1.11111111111111	NA	NA	0	-2.93705438066466	FALSE	3	-0.0599358551590089
1500	2	202011	0	0	0	5	-0.25	NA	NA	0	-5.10781055900621	FALSE	4	-0.10192587956228
1501	2	202011	0	0	0	6	0.466666666666667	NA	NA	0	-5.93572542901715	FALSE	5	-0.117940651715158
1502	2	202011	0	0	0	7	0.388888888888888	NA	NA	0	-12.9091455696203	FALSE	6	-0.252831011489187
1503	2	202011	0	0	0	8	2.61904761904762	NA	NA	0	-19.9036363636364	FALSE	7	-0.388128951469521
1504	2	202011	0	0	0	9	2.08333333333333	NA	NA	0	-36.5219808306709	FALSE	8	-0.709585915026743
1505	2	202011	0	0	0	10	2.96296296296296	NA	NA	0	-37.2279837398374	FALSE	9	-0.723242483037679
1506	2	202011	0	1	1	11	3.16666666666667	NA	NA	0	-49.2158620689655	FALSE	10	-0.955130020019429
1507	2	202011	0	1	0	12	2.51515151515151	1.33333333333333	-1.33333333333333	0	-56.6237624584718	FALSE	1	-1.09842474894196
1508	2	202011	0	1	0	13	2.16666666666667	0.666666666666667	-0.666666666666667	0	-54.2955913978495	FALSE	2	-1.05338976959886
1509	2	202011	0	1	0	14	2.12820512820513	0.444444444444444	-0.444444444444444	0	-53.0846040515654	FALSE	3	-1.02996503460105
1510	2	202011	0	1	0	15	2.09523809523809	0.333333333333333	-0.333333333333333	0	-50.1637407407408	FALSE	4	-0.973465312097046
1511	2	202011	0	1	0	16	1.8	0.266666666666667	-0.266666666666667	0	-46.3687242026267	FALSE	5	-0.900056405727849
1512	2	202011	0	1	0	17	1.77083333333333	0.111111111111111	-0.111111111111111	0	-42.7494179389313	FALSE	6	-0.830046351235414
1513	2	202011	0	1	0	18	1.64705882352941	0.0476190476190476	-0.142857142857143	0	-42.7131395348837	FALSE	7	-0.829344599888825
1514	2	202011	0	1	0	19	1.51851851851852	0.0416666666666667	-0.125	0	-39.0853816046967	FALSE	8	-0.759171060576779
1515	2	202011	0	1	0	20	1.35087719298246	0.037037037037037	-0.111111111111111	0	-35.51978	FALSE	9	-0.690199842211783
1516	2	202011	0	1	0	21	1.3	0.0333333333333334	-0.1	0	-31.0256499999999	FALSE	10	-0.603267633862318
1517	2	202004	0	0	0	2	-11.6666666666667	NA	NA	0	0	FALSE	1	-0.00312294067864303
1518	2	202004	0	0	0	3	-12.1666666666667	NA	NA	0	8.1483808095952	FALSE	2	0.154495272023372
1519	2	202004	0	0	0	4	-11.7777777777778	NA	NA	0	16.0629456193353	FALSE	3	0.307590664687952
1520	2	202004	0	0	0	5	-7.91666666666667	NA	NA	0	23.8921894409938	FALSE	4	0.459035650730449
1521	2	202004	0	0	0	6	-6.73333333333333	NA	NA	0	17.0642745709828	FALSE	5	0.32695987231011
1522	2	202004	0	0	0	7	-5.61111111111111	NA	NA	0	14.0908544303797	FALSE	6	0.269443516714388
1523	2	202004	0	0	0	8	-5.57142857142857	NA	NA	0	7.09636363636363	FALSE	7	0.134145576734054
1524	2	202004	0	0	0	9	-5.91666666666667	NA	NA	0	6.47801916932906	FALSE	8	0.122184629890063
1525	2	202004	0	0	0	10	-5.62962962962963	NA	NA	0	10.7720162601626	FALSE	9	0.205245567102011
1526	2	202004	0	1	1	11	-5.23333333333333	NA	NA	0	8.78413793103451	FALSE	10	0.16679304056603
1527	2	202004	0	1	0	12	-5.12121212121212	1.33333333333333	-1.33333333333333	0	6.37623754152827	FALSE	1	0.120215816866379
1528	2	202004	0	1	0	13	-4.83333333333333	0.666666666666667	-0.666666666666667	0	8.70440860215052	FALSE	2	0.16525079620948
1529	2	202004	0	1	0	14	-4.33333333333333	0.444444444444444	-0.444444444444444	0	9.91539594843459	FALSE	3	0.188675531207295
1530	2	202004	0	1	0	15	-3.9047619047619	0.333333333333333	-0.333333333333333	0	12.8362592592592	FALSE	4	0.245175253711298
1531	2	202004	0	1	0	16	-3.44444444444444	0.266666666666667	-0.266666666666667	0	16.6312757973733	FALSE	5	0.318584160080495
1532	2	202004	0	1	0	17	-2.97916666666667	0.111111111111111	-0.111111111111111	0	16.2505820610687	FALSE	6	0.311220210394622
1533	2	202004	0	1	0	18	-2.66666666666667	0.0476190476190476	0.0476190476190476	0	14.2868604651163	FALSE	7	0.273234959652058
1534	2	202004	0	1	0	19	-2.55555555555556	0.0416666666666667	0.0416666666666667	0	14.9146183953033	FALSE	8	0.285377995830372
1535	2	202004	0	1	0	20	-2.43859649122807	0.037037037037037	0.037037037037037	0	18.48022	FALSE	9	0.354349214195368
1536	2	202004	0	1	0	21	-2.3	0.0333333333333334	0.0333333333333334	0	21.9743500000001	FALSE	10	0.421937921500256
1537	2	202009	0	0	0	2	1.66666666666667	NA	NA	0	0	FALSE	1	-0.00312294067864303
1538	2	202009	0	0	0	3	2.5	NA	NA	0	-1.8516191904048	FALSE	2	-0.0389397384223968
1539	2	202009	0	0	0	4	4.22222222222222	NA	NA	0	-5.93705438066466	FALSE	3	-0.11796635829274
1540	2	202009	0	0	0	5	0.75	NA	NA	0	-12.1078105590062	FALSE	4	-0.237330386874319
1541	2	202009	0	0	0	6	1.8	NA	NA	0	-8.93572542901715	FALSE	5	-0.175971154848889
1542	2	202009	0	0	0	7	1.5	NA	NA	0	-17.9091455696202	FALSE	6	-0.349548516712071
1543	2	202009	0	0	0	8	0.523809523809524	NA	NA	0	-24.9036363636364	FALSE	7	-0.484846456692406
1544	2	202009	0	0	0	9	2.75	NA	NA	0	-25.5219808306709	FALSE	8	-0.496807403536398
1545	2	202009	0	0	0	10	2.07407407407407	NA	NA	0	-41.2279837398374	FALSE	9	-0.800616487215987
1546	2	202009	0	1	1	11	1.7	NA	NA	0	-43.2158620689655	FALSE	10	-0.839069013751968
1547	2	202009	0	1	0	12	2.39393939393939	-1.33333333333333	-1.33333333333333	0	-45.6237624584718	FALSE	1	-0.885646237451619
1548	2	202009	0	1	0	13	2.61111111111111	-0.666666666666667	-0.666666666666667	0	-47.2955913978495	FALSE	2	-0.917985262286826
1549	2	202009	0	1	0	14	2.53846153846154	-0.444444444444444	-0.444444444444444	0	-51.0846040515654	FALSE	3	-0.991278032511895
1550	2	202009	0	1	0	15	2.47619047619048	-0.333333333333333	-0.333333333333333	0	-48.1637407407408	FALSE	4	-0.934778310007892
1551	2	202009	0	1	0	16	2.51111111111111	-0.266666666666667	-0.266666666666667	0	-44.3687242026267	FALSE	5	-0.861369403638695
1552	2	202009	0	1	0	17	2.60416666666667	-0.333333333333333	-0.333333333333333	0	-44.7494179389313	FALSE	6	-0.868733353324568
1553	2	202009	0	1	0	18	2.58823529411765	-0.333333333333333	-0.333333333333333	0	-45.7131395348837	FALSE	7	-0.887375103022555
1554	2	202009	0	1	0	19	2.48148148148148	-0.291666666666667	-0.291666666666667	0	-44.0853816046967	FALSE	8	-0.855888565799664
1555	2	202009	0	1	0	20	2.47368421052632	-0.259259259259259	-0.259259259259259	0	-41.51978	FALSE	9	-0.806260848479245
1556	2	202009	0	1	0	21	2.5	-0.233333333333333	-0.233333333333333	0	-40.0256499999999	FALSE	10	-0.77735914326351
1557	2	202003	0	0	0	2	8.33333333333333	NA	NA	0	0	FALSE	1	-0.00312294067864303
1558	2	202003	0	0	0	3	9.16666666666667	NA	NA	0	-6.8516191904048	FALSE	2	-0.135657243645281
1559	2	202003	0	0	0	4	6.44444444444444	NA	NA	0	-15.9370543806647	FALSE	3	-0.311401368738508
1560	2	202003	0	0	0	5	7.41666666666667	NA	NA	0	-17.1078105590062	FALSE	4	-0.334047892097203
1561	2	202003	0	0	0	6	4.46666666666667	NA	NA	0	-28.9357254290172	FALSE	5	-0.562841175740426
1562	2	202003	0	0	0	7	3.72222222222222	NA	NA	0	-27.9091455696202	FALSE	6	-0.54298352715784
1563	2	202003	0	0	0	8	2.42857142857143	NA	NA	0	-34.9036363636364	FALSE	7	-0.678281467138175
1564	2	202003	0	0	0	9	1.08333333333333	NA	NA	0	-35.5219808306709	FALSE	8	-0.690242413982166
1565	2	202003	0	0	0	10	0.592592592592593	NA	NA	0	-31.2279837398374	FALSE	9	-0.607181476770218
1566	2	202003	0	1	1	11	0.366666666666666	NA	NA	0	-33.2158620689655	FALSE	10	-0.645634003306199
1567	2	202003	0	1	0	12	0.212121212121212	-1.33333333333333	4	0	-35.6237624584718	FALSE	1	-0.69221122700585
1568	2	202003	0	1	0	13	0.0555555555555554	-0.666666666666667	2	0	-33.2955913978495	FALSE	2	-0.647176247662749
1569	2	202003	0	1	0	14	-0.333333333333334	-0.444444444444444	1.33333333333333	0	-32.0846040515654	FALSE	3	-0.623751512664934
1570	2	202003	0	1	0	15	-0.666666666666666	-0.333333333333333	1	0	-24.1637407407408	FALSE	4	-0.470534284938047
1571	2	202003	0	1	0	16	-0.866666666666667	-0.266666666666667	0.8	0	-15.3687242026267	FALSE	5	-0.300407873345966
1572	2	202003	0	1	0	17	-1.39583333333333	0.111111111111111	0.555555555555556	0	-10.7494179389313	FALSE	6	-0.211054317808954
1573	2	202003	0	1	0	18	-1.56862745098039	0.238095238095238	0.428571428571429	0	-7.71313953488374	FALSE	7	-0.152322063328634
1574	2	202003	0	1	0	19	-1.44444444444444	0.208333333333333	0.375	0	-4.08538160469669	FALSE	8	-0.0821485240165887
1575	2	202003	0	1	0	20	-1.3859649122807	0.185185185185185	0.333333333333333	0	-1.51977999999997	FALSE	9	-0.0325208066961695
1576	2	202003	0	1	0	21	-1.5	0.166666666666667	0.3	0	1.97435000000007	FALSE	10	0.0350679006087187
1577	2	2102003	0	0	0	2	-3.33333333333333	NA	NA	0	0	FALSE	1	-0.00312294067864303
1578	2	2102003	0	0	0	3	-1.66666666666667	NA	NA	0	1.1483808095952	FALSE	2	0.0190907647113338
1579	2	2102003	0	0	0	4	0	NA	NA	0	-1.93705438066466	FALSE	3	-0.040592354114432
1580	2	2102003	0	0	0	5	0.833333333333334	NA	NA	0	-8.90781055900621	FALSE	4	-0.175431183531673
1581	2	2102003	0	0	0	6	0.666666666666666	NA	NA	0	-15.3357254290172	FALSE	5	-0.299769561534181
1582	2	2102003	0	0	0	7	0.277777777777777	NA	NA	0	-17.1091455696202	FALSE	6	-0.33407371587641
1583	2	2102003	0	0	0	8	0.476190476190476	NA	NA	0	-19.1036363636364	FALSE	7	-0.37265415063386
1584	2	2102003	0	0	0	9	0.416666666666667	NA	NA	0	-25.1219808306709	FALSE	8	-0.489070003118567
1585	2	2102003	0	0	0	10	0.185185185185185	NA	NA	0	-30.8279837398374	FALSE	9	-0.599444076352387
1586	2	2102003	0	1	1	11	0.166666666666667	NA	NA	0	-34.8158620689655	FALSE	10	-0.676583604977522
1587	2	2102003	0	1	0	12	0.23936170212766	0	0	1	-39.2237624584718	FALSE	1	-0.761847830766327
1588	2	2102003	0	1	0	13	0.0930372148859542	0	0	0	-35.6955913978495	FALSE	2	-0.693600650169733
1589	2	2102003	0	1	0	14	-0.0490196078431371	0	0	0	-34.1546040515654	FALSE	3	-0.663792559827208
1590	2	2102003	0	1	0	15	0.00248262164846036	0	0	0	-29.9037407407407	FALSE	4	-0.581565980933917
1591	2	2102003	0	1	0	16	0.0454545454545459	0	0	0	-30.1087242026266	FALSE	5	-0.585531078743028
1592	2	2102003	0	1	0	17	0.0814536340852134	0	0	0	-32.8894179389313	FALSE	6	-0.639319430935886
1593	2	2102003	0	1	0	18	0.11171032357473	0	0	0	-35.0531395348837	FALSE	7	-0.681173381887365
1594	2	2102003	0	1	0	19	0.137205987170349	0	0	0	-36.6253816046967	FALSE	8	-0.71158604800712
1595	2	2102003	0	1	0	20	0.158730158730159	0	0	0	-39.2597799999999	FALSE	9	-0.7625445361185
1596	2	2102003	0	1	0	21	0.176923076923076	0	0	0	-40.9656499999999	FALSE	10	-0.795542034245412
1597	2	2102012	0	0	0	2	10	NA	NA	0	0	FALSE	1	-0.00312294067864303
1598	2	2102012	0	0	0	3	-1.66666666666667	NA	NA	0	-8.8516191904048	FALSE	2	-0.174344245734435
1599	2	2102012	0	0	0	4	0	NA	NA	0	-1.93705438066466	FALSE	3	-0.040592354114432
1600	2	2102012	0	0	0	5	0.833333333333334	NA	NA	0	-8.90781055900621	FALSE	4	-0.175431183531673
1601	2	2102012	0	0	0	6	0.666666666666666	NA	NA	0	-15.3357254290172	FALSE	5	-0.299769561534181
1602	2	2102012	0	0	0	7	1.38888888888889	NA	NA	0	-17.1091455696202	FALSE	6	-0.33407371587641
1603	2	2102012	0	0	0	8	0.476190476190476	NA	NA	0	-24.1036363636364	FALSE	7	-0.469371655856744
1604	2	2102012	0	0	0	9	0.416666666666667	NA	NA	0	-25.1219808306709	FALSE	8	-0.489070003118567
1605	2	2102012	0	0	0	10	0.925925925925926	NA	NA	0	-30.8279837398374	FALSE	9	-0.599444076352387
1606	2	2102012	1	1	1	11	0.833333333333333	NA	NA	0	-39.8158620689655	FALSE	10	-0.773301110200406
1607	2	2102013	0	0	0	2	-16.6666666666667	NA	NA	0	0	FALSE	1	-0.00312294067864303
1608	2	2102013	0	0	0	3	-1.66666666666667	NA	NA	0	11.1483808095952	FALSE	2	0.212525775157103
1609	2	2102013	0	0	0	4	-4.44444444444444	NA	NA	0	-1.93705438066466	FALSE	3	-0.040592354114432
1610	2	2102013	0	0	0	5	-5.83333333333333	NA	NA	0	1.09218944099379	FALSE	4	0.0180038269140962
1611	2	2102013	0	0	0	6	-4.66666666666667	NA	NA	0	4.66427457098284	FALSE	5	0.0871004593573569
1612	2	2102013	0	0	0	7	-5.27777777777778	NA	NA	0	2.89085443037976	FALSE	6	0.0527963050151276
1613	2	2102013	0	0	0	8	-5.23809523809524	NA	NA	0	5.89636363636365	FALSE	7	0.110933375480562
1614	2	2102013	0	0	0	9	-4.58333333333333	NA	NA	0	4.87801916932906	FALSE	8	0.0912350282187398
1615	2	2102013	0	0	0	10	-4.25925925925926	NA	NA	0	-0.827983739837407	FALSE	9	-0.0191390450150806
1616	2	2102013	0	1	1	11	-3.83333333333333	NA	NA	0	-4.81586206896552	FALSE	10	-0.0962785736402156
1617	2	2102013	0	1	0	12	-3.53058510638298	0	0	1	-9.22376245847175	FALSE	1	-0.18154279942902
1618	2	2102013	0	1	0	13	-3.47238895558223	0	0	0	-5.69559139784946	FALSE	2	-0.113295618832427
1619	2	2102013	0	1	0	14	-3.43137254901961	0	0	0	-4.1546040515654	FALSE	3	-0.0834875284899017
1620	2	2102013	0	1	0	15	-3.2149950347567	0	0	0	0.0962592592592841	FALSE	4	-0.00126094959661087
1621	2	2102013	0	1	0	16	-3.02272727272727	0	0	0	-0.108724202626604	FALSE	5	-0.00522604740572153
1622	2	2102013	0	1	0	17	-2.85087719298246	0	0	0	-2.88941793893127	FALSE	6	-0.0590143995985793
1623	2	2102013	0	1	0	18	-2.69645608628659	0	0	0	-5.05313953488371	FALSE	7	-0.100868350550059
1624	2	2102013	0	1	0	19	-2.55702066999287	0	0	0	-6.62538160469666	FALSE	8	-0.131281016669813
1625	2	2102013	0	1	0	20	-2.43055555555556	0	0	0	-9.25977999999992	FALSE	9	-0.182239504781194
1626	2	2102013	0	1	0	21	-2.31538461538462	0	0	0	-10.96565	FALSE	10	-0.215237002908107
1627	2	2102007	0	0	0	2	10	NA	NA	0	0	FALSE	1	-0.00312294067864303
1628	2	2102007	0	0	0	3	5	NA	NA	0	-8.8516191904048	FALSE	2	-0.174344245734435
1629	2	2102007	0	0	0	4	4.44444444444444	NA	NA	0	-11.9370543806647	FALSE	3	-0.234027364560201
1630	2	2102007	0	0	0	5	4.16666666666667	NA	NA	0	-18.9078105590062	FALSE	4	-0.368866193977441
1631	2	2102007	0	0	0	6	3.33333333333333	NA	NA	0	-25.3357254290172	FALSE	5	-0.493204571979949
1632	2	2102007	0	0	0	7	3.61111111111111	NA	NA	0	-27.1091455696202	FALSE	6	-0.527508726322179
1633	2	2102007	0	0	0	8	4.28571428571429	NA	NA	0	-34.1036363636364	FALSE	7	-0.662806666302513
1634	2	2102007	0	0	0	9	3.75	NA	NA	0	-45.1219808306709	FALSE	8	-0.875940024010104
1635	2	2102007	0	0	0	10	3.14814814814815	NA	NA	0	-50.8279837398374	FALSE	9	-0.986314097243924
1636	2	2102007	0	1	1	11	2.83333333333333	NA	NA	0	-54.8158620689655	FALSE	10	-1.06345362586906
1637	2	2102007	0	1	0	12	2.75265957446809	0	0	1	-59.2237624584718	FALSE	1	-1.14871785165786
1638	2	2102007	0	1	0	13	3.26230492196879	0	0	0	-55.6955913978495	FALSE	2	-1.08047067106127
1639	2	2102007	0	1	0	14	3.70915032679739	0	0	0	-64.1546040515654	FALSE	3	-1.24409759116451
1640	2	2102007	0	1	0	15	3.57745779543198	0	0	0	-69.9037407407407	FALSE	4	-1.35530602271699
1641	2	2102007	0	1	0	16	3.45454545454545	0	0	0	-70.1087242026266	FALSE	5	-1.3592711205261
1642	2	2102007	0	1	0	17	3.33959899749373	0	0	0	-72.8894179389313	FALSE	6	-1.41305947271896
1643	2	2102007	0	1	0	18	3.23189522342065	0	0	0	-75.0531395348837	FALSE	7	-1.45491342367044
1644	2	2102007	0	1	0	19	3.13079116179615	0	0	0	-76.6253816046967	FALSE	8	-1.48532608979019
1645	2	2102007	0	1	0	20	3.03571428571429	0	0	0	-79.2597799999999	FALSE	9	-1.53628457790158
1646	2	2102007	0	1	0	21	2.94615384615385	0	0	0	-80.9656499999999	FALSE	10	-1.56928207602849
1647	3	2103019	0	0	0	2	11	NA	NA	0	0	FALSE	1	-0.00312294067864303
1648	3	2103019	0	0	0	3	7.16666666666667	NA	NA	0	-10.0516191904048	FALSE	2	-0.197556446987927
1649	3	2103019	0	0	0	4	7.86363636363636	NA	NA	1	-11.1370543806647	FALSE	3	-0.218552563724539
1650	3	2103019	0	0	0	5	8.19230769230769	NA	NA	0	-19.8378105590062	FALSE	4	-0.386855649948898
1651	3	2103019	0	0	0	6	8.56666666666667	NA	NA	0	-26.9357254290172	FALSE	5	-0.524154173651272
1652	3	2103019	0	0	0	7	8.85294117647059	NA	NA	0	-34.4391455696202	FALSE	6	-0.669296588978927
1653	3	2103019	0	0	0	8	9.18421052631579	NA	NA	0	-41.1636363636364	FALSE	7	-0.799371783677226
1654	3	2103019	0	0	0	9	7.83333333333333	NA	NA	0	-48.9819808306709	FALSE	8	-0.950605938042171
1655	3	2103019	0	0	0	10	6.97826086956522	NA	NA	0	-49.0179837398374	FALSE	9	-0.95130236035324
1656	3	2103019	0	1	1	11	6.23454545454545	NA	NA	0	-52.0058620689655	FALSE	10	-1.0090983879338
1657	3	2103019	0	1	0	12	6.18518518518519	0	0	0	-56.4137624584718	FALSE	1	-1.0943626137226
1658	3	2103019	0	1	0	13	5.86074270557029	0	0	0	-52.2155913978494	FALSE	2	-1.01315528742614
1659	3	2103019	0	1	0	14	5.50921658986175	0	0	0	-51.0746040515654	FALSE	3	-0.991084597501448
1660	3	2103019	0	1	0	15	5.1969696969697	0	0	0	-46.1537407407407	FALSE	4	-0.895897872908291
1661	3	2103019	0	1	0	16	4.91785714285714	0	0	0	-40.3587242026266	FALSE	5	-0.783801964449941
1662	3	2103019	0	1	0	17	4.66693163751987	0	0	0	-37.1394179389313	FALSE	6	-0.721529310375337
1663	3	2103019	0	1	0	18	4.44017094017094	0	0	0	-33.3031395348837	FALSE	7	-0.647322255059356
1664	3	2103019	0	1	0	19	4.23427471116816	0	0	0	-28.8753816046967	FALSE	8	-0.561673914911649
1665	3	2103019	0	1	0	20	4.04651162790698	0	0	0	-25.5097799999999	FALSE	9	-0.496571396755568
1666	3	2103019	0	1	0	21	3.87460317460318	0	0	0	-21.21565	FALSE	10	-0.41350788861502
1667	3	2103018	0	0	0	2	-15.6666666666667	NA	NA	0	0	FALSE	1	-0.00312294067864303
1668	3	2103018	0	0	0	3	-6.16666666666667	NA	NA	0	9.9483808095952	FALSE	2	0.18931357390361
1669	3	2103018	0	0	0	4	-9.18181818181818	NA	NA	1	8.86294561933534	FALSE	3	0.168317457166998
1670	3	2103018	0	0	0	5	-11.1923076923077	NA	NA	0	20.1621894409938	FALSE	4	0.386884391834177
1671	3	2103018	0	0	0	6	-12.4333333333333	NA	NA	0	33.0642745709828	FALSE	5	0.63645588902334
1672	3	2103018	0	0	0	7	-13.3319327731092	NA	NA	0	45.5608544303797	FALSE	6	0.878183494587223
1673	3	2103018	0	0	0	8	-13.9078947368421	NA	NA	0	58.8363636363636	FALSE	7	1.13497832078046
1674	3	2103018	0	0	0	9	-13.5952380952381	NA	NA	0	71.0180191693291	FALSE	8	1.37061418730705
1675	3	2103018	0	0	0	10	-13.1086956521739	NA	NA	0	75.9820162601626	FALSE	9	1.46663527021887
1676	3	2103018	0	1	1	11	-12.0927272727273	NA	NA	0	77.9941379310345	FALSE	10	1.5055567478612
1677	3	2103018	0	1	0	12	-11.6296296296296	0	0	0	73.5862375415282	FALSE	1	1.42029252207239
1678	3	2103018	0	1	0	13	-10.6273209549072	0	0	0	85.7844086021506	FALSE	2	1.65624785672547
1679	3	2103018	0	1	0	14	-9.83640552995392	0	0	0	86.9253959484346	FALSE	3	1.67831854665016
1680	3	2103018	0	1	0	15	-9.15454545454546	0	0	0	91.8462592592593	FALSE	4	1.77350527124332
1681	3	2103018	0	1	0	16	-8.56071428571429	0	0	0	97.6412757973734	FALSE	5	1.88560117970167
1682	3	2103018	0	1	0	17	-8.0389507154213	0	0	0	100.860582061069	FALSE	6	1.94787383377627
1683	3	2103018	0	1	0	18	-7.57692307692308	0	0	0	104.696860465116	FALSE	7	2.02208088909225
1684	3	2103018	0	1	0	19	-7.16495507060334	0	0	0	109.124618395303	FALSE	8	2.10772922923996
1685	3	2103018	0	1	0	20	-6.7953488372093	0	0	0	112.49022	FALSE	9	2.17283174739604
1686	3	2103018	0	1	0	21	-6.46190476190476	0	0	0	116.78435	FALSE	10	2.25589525553659
1687	3	2103009	0	0	0	2	11	NA	NA	0	0	FALSE	1	-0.00312294067864303
1688	3	2103009	0	0	0	3	3.83333333333333	NA	NA	0	-10.0516191904048	FALSE	2	-0.197556446987927
1689	3	2103009	0	0	0	4	4.625	NA	NA	1	-6.13705438066466	FALSE	3	-0.121835058501655
1690	3	2103009	0	0	0	5	5.56153846153846	NA	NA	0	-12.8378105590062	FALSE	4	-0.25145114263686
1691	3	2103009	0	0	0	6	5.88333333333333	NA	NA	0	-19.9357254290172	FALSE	5	-0.388749666339234
1692	3	2103009	0	0	0	7	6.13025210084034	NA	NA	0	-25.4391455696202	FALSE	6	-0.495205079577735
1693	3	2103009	0	0	0	8	6.07565789473684	NA	NA	0	-30.1636363636364	FALSE	7	-0.58659327218688
1694	3	2103009	0	0	0	9	6.64285714285714	NA	NA	0	-33.9819808306709	FALSE	8	-0.660453422373518
1695	3	2103009	0	0	0	10	6.6195652173913	NA	NA	0	-44.0179837398374	FALSE	9	-0.854584855130356
1696	3	2103009	0	1	1	11	5.90727272727273	NA	NA	0	-52.0058620689655	FALSE	10	-1.0090983879338
1697	3	2103009	0	1	0	12	5.64351851851852	0	0	0	-56.4137624584718	FALSE	1	-1.0943626137226
1698	3	2103009	0	1	0	13	5.13660477453581	0	0	0	-50.2155913978494	FALSE	2	-0.974468285336989
1699	3	2103009	0	1	0	14	4.8352534562212	0	0	0	-47.0746040515654	FALSE	3	-0.913710593323141
1700	3	2103009	0	1	0	15	4.56666666666667	0	0	0	-42.1537407407407	FALSE	4	-0.818523868729984
1701	3	2103009	0	1	0	16	4.32589285714286	0	0	0	-36.3587242026266	FALSE	5	-0.706427960271633
1702	3	2103009	0	1	0	17	4.10890302066773	0	0	0	-33.1394179389313	FALSE	6	-0.64415530619703
1703	3	2103009	0	1	0	18	3.91239316239316	0	0	0	-29.3031395348837	FALSE	7	-0.569948250881048
1704	3	2103009	0	1	0	19	3.73363286264442	0	0	0	-24.8753816046967	FALSE	8	-0.484299910733341
1705	3	2103009	0	1	0	20	3.5703488372093	0	0	0	-21.5097799999999	FALSE	9	-0.41919739257726
1706	3	2103009	0	1	0	21	3.42063492063492	0	0	0	-17.21565	FALSE	10	-0.336133884436713
1707	3	2103015	0	0	0	2	-6.33333333333333	NA	NA	0	0	FALSE	1	-0.00312294067864303
1708	3	2103015	1	0	0	3	-4.83333333333333	NA	NA	0	2.9483808095952	FALSE	2	0.0539090665915722
1709	1	2101020	0	0	0	2	0	NA	NA	0	0	FALSE	1	-0.00312294067864303
1710	1	2101020	0	0	0	3	0	NA	NA	0	3.1483808095952	FALSE	2	0.0577777668004876
1711	1	2101020	0	0	0	4	0	NA	NA	0	6.06294561933534	FALSE	3	0.114155654242183
1712	1	2101020	0	0	0	5	0	NA	NA	0	9.09218944099379	FALSE	4	0.172751835270711
1713	1	2101020	0	0	0	6	0	NA	NA	0	12.6642745709828	FALSE	5	0.241848467713972
1714	1	2101020	0	0	0	7	0	NA	NA	0	16.8908544303798	FALSE	6	0.323605319639204
1715	1	2101020	0	0	0	8	0	NA	NA	0	21.8963636363636	FALSE	7	0.420429392193792
1716	1	2101020	0	0	0	9	0	NA	NA	0	26.8780191693291	FALSE	8	0.516792051199431
1717	1	2101020	0	0	0	10	0	NA	NA	0	33.1720162601626	FALSE	9	0.638539990500533
1718	1	2101020	0	1	1	11	-0.699999999999999	NA	NA	0	39.1841379310345	FALSE	10	0.754835472321167
1719	1	2101020	0	1	0	12	-0.636363636363633	0	0	0	43.1762375415282	FALSE	1	0.832056655306808
1720	1	2101020	0	1	0	13	-0.583333333333336	0	0	0	52.7044086021505	FALSE	2	1.01636484217086
1721	1	2101020	0	1	0	14	-0.53846153846154	0	0	0	54.9153959484346	FALSE	3	1.05913307821325
1722	1	2101020	0	1	0	15	-0.5	0	0	0	59.8362592592592	FALSE	4	1.15431980280641
1723	1	2101020	0	1	0	16	-0.466666666666665	0	0	0	65.6312757973733	FALSE	5	1.26641571126476
1724	1	2101020	0	1	0	17	-0.4375	0	0	0	68.8505820610687	FALSE	6	1.32868836533937
1725	1	2101020	0	1	0	18	-0.411764705882351	0	0	0	72.6868604651162	FALSE	7	1.40289542065535
1726	1	2101020	0	1	0	19	-0.388888888888889	0	0	0	77.1146183953033	FALSE	8	1.48854376080305
1727	1	2101020	0	1	0	20	-0.368421052631579	0	0	0	80.48022	FALSE	9	1.55364627895913
1728	1	2101020	0	1	0	21	-0.0166666666666657	-0.2	-0.333333333333333	0	84.77435	FALSE	10	1.63670978709968
1729	1	2101008	0	0	0	2	0	NA	NA	0	0	FALSE	1	-0.00312294067864303
1730	1	2101008	0	0	0	3	0	NA	NA	0	3.1483808095952	FALSE	2	0.0577777668004876
1731	1	2101008	0	0	0	4	0	NA	NA	0	6.06294561933534	FALSE	3	0.114155654242183
1732	1	2101008	0	0	0	5	0	NA	NA	0	9.09218944099379	FALSE	4	0.172751835270711
1733	1	2101008	0	0	0	6	0	NA	NA	0	12.6642745709828	FALSE	5	0.241848467713972
1734	1	2101008	0	0	0	7	0	NA	NA	0	16.8908544303798	FALSE	6	0.323605319639204
1735	1	2101008	0	0	0	8	0	NA	NA	0	21.8963636363636	FALSE	7	0.420429392193792
1736	1	2101008	0	0	0	9	0	NA	NA	0	26.8780191693291	FALSE	8	0.516792051199431
1737	1	2101008	0	0	0	10	0	NA	NA	0	33.1720162601626	FALSE	9	0.638539990500533
1738	1	2101008	0	1	1	11	1.96666666666667	NA	NA	0	39.1841379310345	FALSE	10	0.754835472321167
1739	1	2101008	0	1	0	12	1.78787878787879	0	0	0	23.1762375415282	FALSE	1	0.44518663441527
1740	1	2101008	0	1	0	13	1.63888888888889	0	0	0	32.7044086021505	FALSE	2	0.629494821279325
1741	1	2101008	0	1	0	14	1.51282051282051	0	0	0	34.9153959484346	FALSE	3	0.672263057321717
1742	1	2101008	0	1	0	15	1.40476190476191	0	0	0	39.8362592592592	FALSE	4	0.767449781914873
1743	1	2101008	0	1	0	16	1.31111111111111	0	0	0	45.6312757973733	FALSE	5	0.879545690373224
1744	1	2101008	0	1	0	17	1.22916666666667	0	0	0	48.8505820610687	FALSE	6	0.941818344447828
1745	1	2101008	0	1	0	18	1.15686274509804	0	0	0	52.6868604651162	FALSE	7	1.01602539976381
1746	1	2101008	0	1	0	19	1.09259259259259	0	0	0	57.1146183953033	FALSE	8	1.10167373991152
1747	1	2101008	0	1	0	20	1.03508771929825	0	0	0	60.48022	FALSE	9	1.1667762580676
1748	1	2101008	0	1	0	21	1.31666666666667	-0.333333333333333	1	0	64.77435	FALSE	10	1.24983976620815
1749	1	2101002	0	0	0	2	0	NA	NA	0	0	FALSE	1	-0.00312294067864303
1750	1	2101002	0	0	0	3	0	NA	NA	0	3.1483808095952	FALSE	2	0.0577777668004876
1751	1	2101002	0	0	0	4	0	NA	NA	0	6.06294561933534	FALSE	3	0.114155654242183
1752	1	2101002	0	0	0	5	0	NA	NA	0	9.09218944099379	FALSE	4	0.172751835270711
1753	1	2101002	0	0	0	6	0	NA	NA	0	12.6642745709828	FALSE	5	0.241848467713972
1754	1	2101002	0	0	0	7	0	NA	NA	0	16.8908544303798	FALSE	6	0.323605319639204
1755	1	2101002	0	0	0	8	0	NA	NA	0	21.8963636363636	FALSE	7	0.420429392193792
1756	1	2101002	0	0	0	9	0	NA	NA	0	26.8780191693291	FALSE	8	0.516792051199431
1757	1	2101002	0	0	0	10	0	NA	NA	0	33.1720162601626	FALSE	9	0.638539990500533
1758	1	2101002	0	1	1	11	-0.699999999999999	NA	NA	0	39.1841379310345	FALSE	10	0.754835472321167
1759	1	2101002	0	1	0	12	-0.636363636363633	0	0	0	43.1762375415282	FALSE	1	0.832056655306808
1760	1	2101002	0	1	0	13	-0.583333333333336	0	0	0	52.7044086021505	FALSE	2	1.01636484217086
1761	1	2101002	0	1	0	14	-0.53846153846154	0	0	0	54.9153959484346	FALSE	3	1.05913307821325
1762	1	2101002	0	1	0	15	-0.5	0	0	0	59.8362592592592	FALSE	4	1.15431980280641
1763	1	2101002	0	1	0	16	-0.466666666666665	0	0	0	65.6312757973733	FALSE	5	1.26641571126476
1764	1	2101002	0	1	0	17	-0.4375	0	0	0	68.8505820610687	FALSE	6	1.32868836533937
1765	1	2101002	0	1	0	18	-0.411764705882351	0	0	0	72.6868604651162	FALSE	7	1.40289542065535
1766	1	2101002	0	1	0	19	-0.388888888888889	0	0	0	77.1146183953033	FALSE	8	1.48854376080305
1767	1	2101002	0	1	0	20	-0.368421052631579	0	0	0	80.48022	FALSE	9	1.55364627895913
1768	1	2101002	0	1	0	21	-0.0166666666666657	-0.2	-0.333333333333333	0	84.77435	FALSE	10	1.63670978709968
1769	1	2101001	0	0	0	2	0	NA	NA	0	0	FALSE	1	-0.00312294067864303
1770	1	2101001	0	0	0	3	0	NA	NA	0	3.1483808095952	FALSE	2	0.0577777668004876
1771	1	2101001	0	0	0	4	0	NA	NA	0	6.06294561933534	FALSE	3	0.114155654242183
1772	1	2101001	0	0	0	5	0	NA	NA	0	9.09218944099379	FALSE	4	0.172751835270711
1773	1	2101001	0	0	0	6	0	NA	NA	0	12.6642745709828	FALSE	5	0.241848467713972
1774	1	2101001	0	0	0	7	0	NA	NA	0	16.8908544303798	FALSE	6	0.323605319639204
1775	1	2101001	0	0	0	8	0	NA	NA	0	21.8963636363636	FALSE	7	0.420429392193792
1776	1	2101001	0	0	0	9	0	NA	NA	0	26.8780191693291	FALSE	8	0.516792051199431
1777	1	2101001	0	0	0	10	0	NA	NA	0	33.1720162601626	FALSE	9	0.638539990500533
1778	1	2101001	0	1	1	11	-0.566666666666666	NA	NA	0	39.1841379310345	FALSE	10	0.754835472321167
1779	1	2101001	0	1	0	12	-0.515151515151516	0	0	0	42.1762375415282	FALSE	1	0.812713154262231
1780	1	2101001	0	1	0	13	-0.472222222222221	0	0	0	51.7044086021505	FALSE	2	0.997021341126285
1781	1	2101001	0	1	0	14	-0.435897435897434	0	0	0	53.9153959484346	FALSE	3	1.03978957716868
1782	1	2101001	0	1	0	15	-0.404761904761905	0	0	0	58.8362592592592	FALSE	4	1.13497630176183
1783	1	2101001	0	1	0	16	-0.377777777777776	0	0	0	64.6312757973733	FALSE	5	1.24707221022018
1784	1	2101001	0	1	0	17	-0.354166666666668	0	0	0	67.8505820610687	FALSE	6	1.30934486429479
1785	1	2101001	0	1	0	18	-0.333333333333332	0	0	0	71.6868604651162	FALSE	7	1.38355191961077
1786	1	2101001	0	1	0	19	-0.314814814814817	0	0	0	76.1146183953033	FALSE	8	1.46920025975848
1787	1	2101001	0	1	0	20	-0.298245614035089	0	0	0	79.48022	FALSE	9	1.53430277791456
1788	1	2101001	0	1	0	21	-1.28333333333333	0.733333333333333	-0.333333333333333	0	83.77435	FALSE	10	1.61736628605511
1789	4	2204031	0	0	0	2	3.33333333333333	NA	NA	0	0	FALSE	1	-0.00312294067864303
1790	4	2204031	0	0	0	3	3.16666666666667	NA	NA	0	-3.8516191904048	FALSE	2	-0.0776267405115506
1791	4	2204031	0	0	0	4	7.11111111111111	NA	NA	0	-7.53705438066466	FALSE	3	-0.148915959964063
1792	4	2204031	0	0	0	5	5.33333333333333	NA	NA	0	-22.5078105590062	FALSE	4	-0.438502797737918
1793	4	2204031	0	0	0	6	4.26666666666667	NA	NA	0	-24.9357254290172	FALSE	5	-0.485467171562119
1794	4	2204031	0	0	0	7	4.55555555555556	NA	NA	0	-26.7091455696202	FALSE	6	-0.519771325904348
1795	4	2204031	0	0	0	8	3.90476190476191	NA	NA	0	-31.9036363636364	FALSE	7	-0.620250964004444
1796	4	2204031	0	0	0	9	3.45833333333333	NA	NA	0	-34.7219808306709	FALSE	8	-0.674767613146504
1797	4	2204031	0	0	0	10	3.18518518518519	NA	NA	0	-36.0279837398374	FALSE	9	-0.700030281784186
1798	4	2204031	0	1	1	11	3.33333333333333	NA	NA	0	-37.2158620689655	FALSE	10	-0.723008007484507
1799	4	2204031	0	1	0	12	3.21212121212121	-0.666666666666667	2	0	-41.2237624584718	FALSE	1	-0.800534832855481
1800	4	2204031	0	1	0	13	2.97222222222222	-0.333333333333333	1	0	-42.0955913978494	FALSE	2	-0.817399056855025
1801	4	2204031	0	1	0	14	3	-0.555555555555556	0.777777777777778	0	-45.0846040515654	FALSE	3	-0.875217026244433
1802	4	2204031	0	1	0	15	3.19047619047619	-1.16666666666667	0.833333333333333	0	-49.3637407407408	FALSE	4	-0.957990511261384
1803	4	2204031	1	1	0	16	3.22222222222222	-1.4	0.266666666666667	0	-58.1687242026266	FALSE	5	-1.12830971805386
1804	4	2204030	0	0	0	2	-3.33333333333333	NA	NA	0	0	FALSE	1	-0.00312294067864303
1805	4	2204030	0	0	0	3	-0.166666666666666	NA	NA	0	1.1483808095952	FALSE	2	0.0190907647113338
1806	4	2204030	0	0	0	4	1.77777777777778	NA	NA	0	-2.53705438066466	FALSE	3	-0.0521984547411782
1807	4	2204030	0	0	0	5	2	NA	NA	0	-10.5078105590062	FALSE	4	-0.206380785202995
1808	4	2204030	0	0	0	6	1.6	NA	NA	0	-14.9357254290172	FALSE	5	-0.29203216111635
1809	4	2204030	0	0	0	7	1.22222222222222	NA	NA	0	-16.7091455696202	FALSE	6	-0.326336315458579
1810	4	2204030	0	0	0	8	1.61904761904762	NA	NA	0	-16.9036363636364	FALSE	7	-0.330098448335791
1811	4	2204030	0	0	0	9	1.79166666666667	NA	NA	0	-22.7219808306709	FALSE	8	-0.442645600611582
1812	4	2204030	0	0	0	10	0.962962962962962	NA	NA	0	-26.0279837398374	FALSE	9	-0.506595271338418
1813	4	2204030	0	1	1	11	0	NA	NA	0	-22.2158620689655	FALSE	10	-0.432855491815853
1814	4	2204030	0	1	0	12	0.181818181818182	-0.666666666666667	-0.666666666666667	0	-16.2237624584718	FALSE	1	-0.316947306741059
1815	4	2204030	0	1	0	13	-0.0277777777777768	-0.333333333333333	-0.333333333333333	0	-15.0955913978494	FALSE	2	-0.295124528651449
1816	4	2204030	0	1	0	14	0.435897435897436	-0.555555555555556	-0.555555555555556	0	-16.0846040515654	FALSE	3	-0.314255495951704
1817	4	2204030	0	1	0	15	0.619047619047619	-1.16666666666667	-0.833333333333333	0	-21.3637407407408	FALSE	4	-0.416372482013231
1818	4	2204030	0	1	0	16	0.822222222222223	-1.4	-0.8	0	-26.1687242026266	FALSE	5	-0.509317684627395
1819	4	2204030	0	1	0	17	0.816176470588236	-1.3695652173913	-0.798913043478261	1	-34.3494179389313	FALSE	6	-0.667560942460969
1820	4	2204030	0	1	0	18	0.846715328467154	-1.34042553191489	-0.795994993742178	0	-36.5131395348837	FALSE	7	-0.709414893412448
1821	4	2204030	0	1	0	19	0.819746376811594	-1.3125	-0.791666666666667	0	-42.0853816046967	FALSE	8	-0.81720156371051
1822	4	2204030	0	1	0	20	0.814124210835413	-1.28571428571429	-0.78625134264232	0	-44.51978	FALSE	9	-0.864291351612975
1823	4	2204030	0	1	0	21	0.80857142857143	-1.26	-0.78	0	-46.22565	FALSE	10	-0.897288849739888
1824	4	2204001	0	0	0	2	10	NA	NA	0	0	FALSE	1	-0.00312294067864303
1825	4	2204001	0	0	0	3	3.16666666666667	NA	NA	0	-8.8516191904048	FALSE	2	-0.174344245734435
1826	4	2204001	0	0	0	4	-1.77777777777778	NA	NA	0	-7.53705438066466	FALSE	3	-0.148915959964063
1827	4	2204001	0	0	0	5	-3	NA	NA	0	-2.5078105590062	FALSE	4	-0.0516327768463804
1828	4	2204001	0	0	0	6	-1.06666666666667	NA	NA	0	0.0642745709828461	FALSE	5	-0.00187964544769662
1829	4	2204001	0	0	0	7	-1	NA	NA	0	-6.70914556962023	FALSE	6	-0.13290130501281
1830	4	2204001	0	0	0	8	-0.285714285714286	NA	NA	0	-6.90363636363637	FALSE	7	-0.136663437890022
1831	4	2204001	0	0	0	9	-0.708333333333334	NA	NA	0	-12.7219808306709	FALSE	8	-0.249210590165813
1832	4	2204001	0	0	0	10	-0.518518518518519	NA	NA	0	-11.0279837398374	FALSE	9	-0.216442755669765
1833	4	2204001	0	1	1	11	0	NA	NA	0	-12.2158620689655	FALSE	10	-0.239420481370085
1834	4	2204001	0	1	0	12	0.181818181818182	-0.666666666666667	-0.666666666666667	0	-16.2237624584718	FALSE	1	-0.316947306741059
1835	4	2204001	0	1	0	13	0.638888888888889	-0.333333333333333	-0.333333333333333	0	-15.0955913978494	FALSE	2	-0.295124528651449
1836	4	2204001	0	1	0	14	0.0256410256410255	0.777777777777778	-0.555555555555556	0	-22.0846040515654	FALSE	3	-0.430316502219165
1837	4	2204001	0	1	0	15	-0.714285714285714	2.83333333333333	-1.16666666666667	0	-26.3637407407408	FALSE	4	-0.513089987236116
1838	4	2204001	0	1	0	16	-1.31111111111111	3.66666666666667	-1.33333333333333	0	-47.1687242026266	FALSE	5	-0.91553120656351
1839	4	2204001	0	1	0	17	-1.27845268542199	3.4320652173913	-1.30434782608696	1	-65.3494179389313	FALSE	6	-1.26720947484285
1840	4	2204001	0	1	0	18	-1.35362633949371	3.2252816020025	-1.27659574468085	0	-67.5131395348837	FALSE	7	-1.30906342579433
1841	4	2204001	0	1	0	19	-1.3143115942029	3.04166666666667	-1.25	0	-68.0853816046967	FALSE	8	-1.32013259086951
1842	4	2204001	0	1	0	20	-1.28365878725591	2.87755102040816	-1.22448979591837	0	-71.51978	FALSE	9	-1.38656587981655
1843	4	2204001	0	1	0	21	-1.25428571428571	2.73	-1.2	0	-73.22565	FALSE	10	-1.41956337794346
1844	4	2204029	0	0	0	2	-10	NA	NA	0	0	FALSE	1	-0.00312294067864303
1845	4	2204029	0	0	0	3	-6.16666666666667	NA	NA	0	6.1483808095952	FALSE	2	0.115808269934218
1846	4	2204029	0	0	0	4	-7.11111111111111	NA	NA	0	6.46294561933535	FALSE	3	0.121893054660014
1847	4	2204029	0	0	0	5	-4.33333333333333	NA	NA	0	9.4921894409938	FALSE	4	0.180489235688542
1848	4	2204029	0	0	0	6	-4.8	NA	NA	0	4.06427457098285	FALSE	5	0.0754943587306109
1849	4	2204029	0	0	0	7	-4.77777777777778	NA	NA	0	7.29085443037977	FALSE	6	0.137907709611266
1850	4	2204029	0	0	0	8	-5.23809523809524	NA	NA	0	10.0963636363636	FALSE	7	0.192176079867785
1851	4	2204029	0	0	0	9	-4.54166666666667	NA	NA	0	13.2780191693291	FALSE	8	0.253720436993186
1852	4	2204029	0	0	0	10	-3.62962962962963	NA	NA	0	11.9720162601626	FALSE	9	0.228457768355504
1853	4	2204029	0	1	1	11	-3.33333333333333	NA	NA	0	8.78413793103451	FALSE	10	0.16679304056603
1854	4	2204029	0	1	0	12	-3.57575757575758	2	-0.666666666666667	0	8.77623754152825	FALSE	1	0.166640219373363
1855	4	2204029	0	1	0	13	-3.58333333333333	1	-0.333333333333333	0	9.90440860215057	FALSE	2	0.188462997462973
1856	4	2204029	0	1	0	14	-3.46153846153846	0.333333333333333	0.333333333333333	0	9.91539594843459	FALSE	3	0.188675531207295
1857	4	2204029	0	1	0	15	-3.0952380952381	-0.5	1.16666666666667	0	8.63625925925925	FALSE	4	0.163932549324075
1858	4	2204029	1	1	0	16	-2.73333333333333	-0.866666666666667	1.86666666666667	0	0.831275797373394	FALSE	5	0.0129568435761807
1859	2	2202003	0	0	0	2	-1.66666666666667	NA	NA	0	0	FALSE	1	-0.00312294067864303
1860	2	2202003	0	0	0	3	0.833333333333332	NA	NA	0	2.1483808095952	FALSE	2	0.0384342657559107
1861	2	2202003	0	0	0	4	1.66666666666666	NA	NA	0	1.06294561933534	FALSE	3	0.0174381490192986
1862	2	2202003	0	0	0	5	2.08333333333333	NA	NA	0	0.092189440993792	FALSE	4	-0.00133967413048066
1863	2	2202003	0	0	0	6	3	NA	NA	0	-0.33572542901716	FALSE	5	-0.00961704586552748
1864	2	2202003	0	0	0	7	4.72222222222222	NA	NA	0	-4.10914556962024	FALSE	6	-0.0826082022969106
1865	2	2202003	0	0	0	8	2.61904761904762	NA	NA	0	-15.1036363636364	FALSE	7	-0.295280146455552
1866	2	2202003	0	0	0	9	1.875	NA	NA	0	-10.1219808306709	FALSE	8	-0.198917487449913
1867	2	2202003	0	0	0	10	1.2962962962963	NA	NA	0	-11.8279837398374	FALSE	9	-0.231917556505426
1868	2	2202003	0	1	1	11	0.166666666666666	NA	NA	0	-13.8158620689655	FALSE	10	-0.270370083041408
1869	2	2202003	0	1	0	12	-0.454545454545455	6	-4.66666666666667	0	-6.22376245847175	FALSE	1	-0.12351229629529
1870	2	2202003	0	1	0	13	0.138888888888889	0.166666666666667	-2.5	0	-26.6955913978495	FALSE	2	-0.519509140768542
1871	2	2202003	0	1	0	14	0.512820512820513	-1.44444444444444	-2.77777777777778	0	-36.4846040515654	FALSE	3	-0.708862917261072
1872	2	2202003	0	1	0	15	0.952380952380951	-2.5	-2.5	0	-50.5637407407407	FALSE	4	-0.981202712514876
1873	2	2202003	0	1	0	16	1.33041958041958	-3.1	-2.32857142857143	1	-59.7687242026266	FALSE	5	-1.15925931972518
1874	2	2202003	0	1	0	17	1.67748215444517	-3.43181818181818	-2.40909090909091	0	-71.2194179389313	FALSE	6	-1.38075582597452
1875	2	2202003	0	1	0	18	1.99728260869565	-3.61111111111111	-2.69444444444444	0	-84.0531395348837	FALSE	7	-1.62900493307163
1876	2	2202003	0	1	0	19	2.29295774647887	-3.90769230769231	-2.52307692307692	0	-94.2953816046967	FALSE	8	-1.82712575324787
1877	2	2202003	0	1	0	20	1.79794520547945	-3.28246753246753	-2.64935064935065	0	-109.59978	FALSE	9	-2.12316639959404
1878	2	2202003	0	1	0	21	1.71111111111111	-3.31666666666667	-2.26666666666667	0	-143.30565	FALSE	10	-2.77515593114741
1879	2	2202020	0	0	0	2	-8.33333333333333	NA	NA	0	0	FALSE	1	-0.00312294067864303
1880	2	2202020	0	0	0	3	-9.16666666666667	NA	NA	0	7.1483808095952	FALSE	2	0.135151770978795
1881	2	2202020	0	0	0	4	-9.44444444444444	NA	NA	0	16.0629456193353	FALSE	3	0.307590664687952
1882	2	2202020	0	0	0	5	-9.58333333333333	NA	NA	0	25.0921894409938	FALSE	4	0.482247851983941
1883	2	2202020	0	0	0	6	-9	NA	NA	0	34.6642745709828	FALSE	5	0.667405490694663
1884	2	2202020	0	0	0	7	-7.5	NA	NA	0	40.8908544303798	FALSE	6	0.787849344709049
1885	2	2202020	0	0	0	8	-5.95238095238095	NA	NA	0	39.8963636363636	FALSE	7	0.768612410996176
1886	2	2202020	0	0	0	9	-3.95833333333333	NA	NA	0	34.8780191693291	FALSE	8	0.671540059556046
1887	2	2202020	0	0	0	10	-2.40740740740741	NA	NA	0	23.1720162601626	FALSE	9	0.445104980054765
1888	2	2202020	0	1	1	11	-1.83333333333333	NA	NA	0	11.1841379310345	FALSE	10	0.213217443073014
1889	2	2202020	0	1	0	12	-2.27272727272727	8.66666666666667	-7.33333333333333	0	8.77623754152825	FALSE	1	0.166640219373363
1890	2	2202020	0	1	0	13	-3.75	12.8333333333333	-6.5	0	-13.6955913978495	FALSE	2	-0.268043627189042
1891	2	2202020	0	1	0	14	-4.61538461538461	13.2222222222222	-3.22222222222222	0	-43.4846040515654	FALSE	3	-0.84426742457311
1892	2	2202020	0	1	0	15	-5.71428571428572	14.1666666666667	-3.16666666666667	0	-79.5637407407407	FALSE	4	-1.54216424280761
1893	2	2202020	0	1	0	16	-6.27447552447552	14.0642857142857	-3.67857142857143	1	-108.768724202627	FALSE	5	-2.10709087090945
1894	2	2202020	0	1	0	17	-6.7910447761194	13.7840909090909	-3.77272727272727	0	-137.549417938931	FALSE	6	-2.6638102502613
1895	2	2202020	0	1	0	18	-7.26902173913044	13.3472222222222	-3.76388888888889	0	-165.383139534884	FALSE	7	-3.20221187302707
1896	2	2202020	0	1	0	19	-7.71267605633803	13.4	-3.90769230769231	0	-186.625381604697	FALSE	8	-3.61311120469365
1897	2	2202020	0	1	0	20	-7.85168598524763	13.1785714285714	-4.42207792207792	0	-217.25978	FALSE	9	-4.20568772205318
1898	2	2202020	0	1	0	21	-8.11111111111111	13.4833333333333	-4.83333333333333	0	-246.96565	FALSE	10	-4.78030324942825
1899	2	2202027	0	0	0	2	5	NA	NA	0	0	FALSE	1	-0.00312294067864303
1900	2	2202027	0	0	0	3	4.16666666666667	NA	NA	0	-2.8516191904048	FALSE	2	-0.0582832394669737
1901	2	2202027	0	0	0	4	3.88888888888889	NA	NA	0	-3.93705438066466	FALSE	3	-0.0792793562035858
1902	2	2202027	0	0	0	5	3.75	NA	NA	0	-4.90781055900621	FALSE	4	-0.098057179353365
1903	2	2202027	0	0	0	6	1.66666666666667	NA	NA	0	-5.33572542901716	FALSE	5	-0.106334551088412
1904	2	2202027	0	0	0	7	1.38888888888889	NA	NA	0	0.890854430379761	FALSE	6	0.0141093029259738
1905	2	2202027	0	0	0	8	-0.238095238095237	NA	NA	0	-0.103636363636355	FALSE	7	-0.005127630786899
1906	2	2202027	0	0	0	9	-0.625	NA	NA	0	4.87801916932906	FALSE	8	0.0912350282187398
1907	2	2202027	0	0	0	10	-0.925925925925926	NA	NA	0	3.17201626016259	FALSE	9	0.0582349591632269
1908	2	2202027	0	1	1	11	-1.83333333333333	NA	NA	0	1.18413793103448	FALSE	10	0.0197824326272456
1909	2	2202027	0	1	0	12	-1.06060606060606	-7.33333333333333	-7.33333333333333	0	8.77623754152825	FALSE	1	0.166640219373363
1910	2	2202027	0	1	0	13	-0.416666666666668	-6.5	-4.5	0	10.3044086021505	FALSE	2	0.196200397880803
1911	2	2202027	0	1	0	14	0	-5.88888888888889	-4.55555555555556	0	1.51539594843462	FALSE	3	0.0261901224328495
1912	2	2202027	1	1	0	15	0.476190476190476	-5.83333333333333	-3.83333333333333	0	-11.5637407407407	FALSE	4	-0.226806171776378
1913	2	2202014	0	0	0	2	5	NA	NA	0	0	FALSE	1	-0.00312294067864303
1914	2	2202014	0	0	0	3	4.16666666666667	NA	NA	0	-2.8516191904048	FALSE	2	-0.0582832394669737
1915	2	2202014	0	0	0	4	3.88888888888889	NA	NA	0	-3.93705438066466	FALSE	3	-0.0792793562035858
1916	2	2202014	0	0	0	5	3.75	NA	NA	0	-4.90781055900621	FALSE	4	-0.098057179353365
1917	2	2202014	0	0	0	6	4.33333333333333	NA	NA	0	-5.33572542901716	FALSE	5	-0.106334551088412
1918	2	2202014	0	0	0	7	1.38888888888889	NA	NA	0	-9.10914556962024	FALSE	6	-0.179325707519795
1919	2	2202014	0	0	0	8	3.57142857142857	NA	NA	0	-0.103636363636355	FALSE	7	-0.005127630786899
1920	2	2202014	0	0	0	9	2.70833333333333	NA	NA	0	-15.1219808306709	FALSE	8	-0.295634992672798
1921	2	2202014	0	0	0	10	2.03703703703704	NA	NA	0	-16.8279837398374	FALSE	9	-0.328635061728311
1922	2	2202014	0	1	1	11	3.5	NA	NA	0	-18.8158620689655	FALSE	10	-0.367087588264292
1923	2	2202014	0	1	0	12	3.78787878787879	-7.33333333333333	19.3333333333333	0	-31.2237624584718	FALSE	1	-0.607099822409712
1924	2	2202014	0	1	0	13	4.02777777777778	-6.5	13.5	0	-49.6955913978495	FALSE	2	-0.96440966479381
1925	2	2202014	0	1	0	14	4.1025641025641	-5.88888888888889	10.5555555555556	0	-65.4846040515654	FALSE	3	-1.2698244475538
1926	2	2202014	0	1	0	15	4.28571428571428	-5.83333333333333	9.5	0	-85.5637407407407	FALSE	4	-1.65822524907507
1927	2	2202014	0	1	0	16	4.52447552447552	-5.99285714285714	9.24285714285714	1	-100.768724202627	FALSE	5	-1.95234286255283
1928	2	2202014	0	1	0	17	4.74367293964958	-5.98863636363636	9.01136363636364	0	-118.219417938931	FALSE	6	-2.28990037506963
1929	2	2202014	0	1	0	18	4.94565217391304	-5.90277777777778	8.91666666666667	0	-138.053139534884	FALSE	7	-2.67355398947878
1930	2	2202014	0	1	0	19	5.13239436619718	-5.98461538461538	8.69230769230769	0	-157.295381604697	FALSE	8	-3.04576631905621
1931	2	2202014	0	1	0	20	5.5795574288725	-6.44805194805195	9.37987012987013	0	-177.59978	FALSE	9	-3.43852447062527
1932	2	2202014	0	1	0	21	5.86666666666667	-6.81666666666667	9.4	0	-217.63565	FALSE	10	-4.21295836379081
1933	3	2203005	0	0	0	2	15	NA	NA	0	0	FALSE	1	-0.00312294067864303
1934	3	2203005	0	0	0	3	12	NA	NA	0	-14.8516191904048	FALSE	2	-0.290405252001896
1935	3	2203005	0	0	0	4	10.7777777777778	NA	NA	0	-22.7370543806647	FALSE	3	-0.442937175841631
1936	3	2203005	0	0	0	5	11	NA	NA	0	-29.7078105590062	FALSE	4	-0.577776005258872
1937	3	2203005	0	0	0	6	9.46666666666667	NA	NA	0	-40.1357254290172	FALSE	5	-0.779488387439687
1938	3	2203005	0	0	0	7	8.72222222222222	NA	NA	0	-39.9091455696202	FALSE	6	-0.775105539692763
1939	3	2203005	0	0	0	8	9.57142857142857	NA	NA	0	-40.9036363636364	FALSE	7	-0.794342473405636
1940	3	2203005	0	0	0	9	9.5	NA	NA	0	-53.5219808306709	FALSE	8	-1.03842543278455
1941	3	2203005	0	0	0	10	9.18518518518519	NA	NA	0	-58.0279837398374	FALSE	9	-1.12558730476488
1942	3	2203005	0	1	1	11	9.5	NA	NA	0	-60.0158620689655	FALSE	10	-1.16403983130086
1943	3	2203005	0	1	0	12	9.09090909090909	-3.33333333333333	-3.33333333333333	0	-67.2237624584718	FALSE	1	-1.30346586001448
1944	3	2203005	0	1	0	13	8.75	-3.33333333333333	-3.33333333333333	0	-63.6955913978495	FALSE	2	-1.23521867941789
1945	3	2203005	0	1	0	14	8.07692307692308	-2.22222222222222	-2.22222222222222	0	-67.4846040515654	FALSE	3	-1.30851144964296
1946	3	2203005	0	1	0	15	7.5	-1.66666666666667	-1.66666666666667	0	-62.5637407407407	FALSE	4	-1.2133247250498
1947	3	2203005	0	1	0	16	7	-1.33333333333333	-1.33333333333333	0	-56.7687242026266	FALSE	5	-1.10122881659145
1948	3	2203005	0	1	0	17	6.5625	-1.11111111111111	-1.11111111111111	0	-53.5494179389313	FALSE	6	-1.03895616251684
1949	3	2203005	0	1	0	18	6.17647058823529	-0.952380952380952	-0.952380952380952	0	-49.7131395348837	FALSE	7	-0.964749107200863
1950	3	2203005	0	1	0	19	5.83333333333333	-0.833333333333333	-0.833333333333333	0	-45.2853816046967	FALSE	8	-0.879100767053156
1951	3	2203005	0	1	0	20	5.52631578947368	-0.740740740740741	-0.740740740740741	0	-41.9197799999999	FALSE	9	-0.813998248897075
1952	3	2203005	0	1	0	21	5.58333333333333	-1	-1	0	-37.62565	FALSE	10	-0.730934740756526
1953	3	2203011	0	0	0	2	-5	NA	NA	0	0	FALSE	1	-0.00312294067864303
1954	3	2203011	0	0	0	3	-6	NA	NA	0	0.148380809595203	FALSE	2	-0.000252736333243061
1955	3	2203011	0	0	0	4	-5.66666666666667	NA	NA	0	4.26294561933535	FALSE	3	0.0793373523619447
1956	3	2203011	0	0	0	5	-3	NA	NA	0	7.29218944099379	FALSE	4	0.137933533390473
1957	3	2203011	0	0	0	6	-4.4	NA	NA	0	1.86427457098284	FALSE	5	0.0329386564325417
1958	3	2203011	0	0	0	7	-2.83333333333333	NA	NA	0	12.0908544303797	FALSE	6	0.230756514625235
1959	3	2203011	0	0	0	8	-1.28571428571428	NA	NA	0	11.0963636363636	FALSE	7	0.211519580912362
1960	3	2203011	0	0	0	9	-2	NA	NA	0	3.47801916932906	FALSE	8	0.064154126756332
1961	3	2203011	0	0	0	10	-1.77777777777778	NA	NA	0	10.9720162601626	FALSE	9	0.209114267310927
1962	3	2203011	0	1	1	11	-0.633333333333333	NA	NA	0	13.9841379310345	FALSE	10	0.26737924599783
1963	3	2203011	0	1	0	12	-0.121212121212121	-3.33333333333333	3.33333333333333	0	8.77623754152825	FALSE	1	0.166640219373363
1964	3	2203011	0	1	0	13	0.305555555555555	-3.33333333333333	3.33333333333333	0	7.30440860215054	FALSE	2	0.138169894747072
1965	3	2203011	0	1	0	14	0.282051282051281	-2.22222222222222	2.22222222222222	0	-1.48460405156538	FALSE	3	-0.0318403807008811
1966	3	2203011	0	1	0	15	0.261904761904761	-1.66666666666667	1.66666666666667	0	3.43625925925926	FALSE	4	0.0633463438922754
1967	3	2203011	0	1	0	16	0.244444444444445	-1.33333333333333	1.33333333333333	0	9.23127579737337	FALSE	5	0.175442252350626
1968	3	2203011	0	1	0	17	0.229166666666666	-1.11111111111111	1.11111111111111	0	12.4505820610687	FALSE	6	0.23771490642523
1969	3	2203011	0	1	0	18	0.215686274509803	-0.952380952380952	0.952380952380952	0	16.2868604651163	FALSE	7	0.311921961741211
1970	3	2203011	0	1	0	19	0.203703703703704	-0.833333333333333	0.833333333333333	0	20.7146183953033	FALSE	8	0.397570301888918
1971	3	2203011	0	1	0	20	0.192982456140351	-0.740740740740741	0.740740740740741	0	24.0802200000001	FALSE	9	0.462672820044999
1972	3	2203011	0	1	0	21	-0.816666666666666	0.333333333333333	0.333333333333333	0	28.37435	FALSE	10	0.545736328185548
1973	3	2203023	0	0	0	2	1.66666666666667	NA	NA	0	0	FALSE	1	-0.00312294067864303
1974	3	2203023	0	0	0	3	5.33333333333333	NA	NA	0	-4.8516191904048	FALSE	2	-0.0969702415561274
1975	3	2203023	0	0	0	4	6.33333333333333	NA	NA	0	-12.7370543806647	FALSE	3	-0.249502165395862
1976	3	2203023	0	0	0	5	2.66666666666667	NA	NA	0	-19.7078105590062	FALSE	4	-0.384340994813103
1977	3	2203023	0	0	0	6	2.8	NA	NA	0	-15.1357254290172	FALSE	5	-0.295900861325265
1978	3	2203023	0	0	0	7	3.16666666666667	NA	NA	0	-14.9091455696203	FALSE	6	-0.291518013578341
1979	3	2203023	0	0	0	8	1.19047619047619	NA	NA	0	-15.9036363636364	FALSE	7	-0.310754947291214
1980	3	2203023	0	0	0	9	2.16666666666667	NA	NA	0	-9.52198083067094	FALSE	8	-0.187311386823167
1981	3	2203023	0	0	0	10	2.66666666666667	NA	NA	0	-14.0279837398374	FALSE	9	-0.274473258803495
1982	3	2203023	0	1	1	11	0.966666666666667	NA	NA	0	-16.0158620689655	FALSE	10	-0.312925785339477
1983	3	2203023	0	1	0	12	1.33333333333333	-3.33333333333333	3.33333333333333	0	-3.22376245847175	FALSE	1	-0.0654817931615591
1984	3	2203023	0	1	0	13	1.63888888888889	-3.33333333333333	3.33333333333333	0	-4.69559139784946	FALSE	2	-0.0939521177878502
1985	3	2203023	0	1	0	14	1.51282051282051	-2.22222222222222	2.22222222222222	0	-13.4846040515654	FALSE	3	-0.263962393235804
1986	3	2203023	0	1	0	15	1.40476190476191	-1.66666666666667	1.66666666666667	0	-8.56374074074074	FALSE	4	-0.168775668642647
1987	3	2203023	0	1	0	16	1.31111111111111	-1.33333333333333	1.33333333333333	0	-2.76872420262663	FALSE	5	-0.0566797601842965
1988	3	2203023	0	1	0	17	1.22916666666667	-1.11111111111111	1.11111111111111	0	0.450582061068701	FALSE	6	0.00559289389030699
1989	3	2203023	0	1	0	18	1.15686274509804	-0.952380952380952	0.952380952380952	0	4.28686046511626	FALSE	7	0.0797999492062887
1990	3	2203023	0	1	0	19	1.09259259259259	-0.833333333333333	0.833333333333333	0	8.71461839530332	FALSE	8	0.165448289353996
1991	3	2203023	0	1	0	20	1.03508771929825	-0.740740740740741	0.740740740740741	0	12.0802200000001	FALSE	9	0.230550807510077
1992	3	2203023	0	1	0	21	1.31666666666667	-1	1.66666666666667	0	16.37435	FALSE	10	0.313614315650625
1993	3	2203016	0	0	0	2	-11.6666666666667	NA	NA	0	0	FALSE	1	-0.00312294067864303
1994	3	2203016	0	0	0	3	-11.3333333333333	NA	NA	0	5.1483808095952	FALSE	2	0.0964647688896413
1995	3	2203016	0	0	0	4	-11.4444444444444	NA	NA	0	12.2629456193353	FALSE	3	0.23408536071856
1996	3	2203016	0	0	0	5	-10.6666666666667	NA	NA	0	20.2921894409938	FALSE	4	0.389399046969972
1997	3	2203016	0	0	0	6	-7.86666666666667	NA	NA	0	24.8642745709828	FALSE	5	0.47783918045781
1998	3	2203016	0	0	0	7	-9.05555555555555	NA	NA	0	25.0908544303797	FALSE	6	0.482222028204734
1999	3	2203016	0	0	0	8	-9.47619047619047	NA	NA	0	39.0963636363636	FALSE	7	0.753137610160515
[truncated: 6,336 more rows]
