# Supplementary material for: Conducting interactive experiments online
Source: Exp Econ. 2017 May 9;21(1):99–131. doi: 10.1007/s10683-017-9527-2 (PMC5807491; doi:10.1007/s10683-017-9527-2)
Supplement: Supplementary file 2 — Supplementary materials 2 Experimental data and analysis files (Zip 14,352 kb) [file 10683_2017_9527_MOESM2_ESM.zip › data and code/demographics.csv]

sessionid	subject	ppGroup	group	currentGroupSize	randomid	randomidNotPlayed	onPage	selfDisconnect	otherDisconnect	expTerminated	leftExperiment	lastActionTime	quizFail	quiz2Fail	connected	period	periodReady	passedInstructions	passedInstructions2	wentBack	waitMore	waitMore2	quizOK	quiz2OK	bonusExp2Received	bankruptOK	quizTimeSeconds	quiz2TimeSeconds	enterQuiz	enterQuiz2	enterWait0	enterDecision	enterResults	enterInformationScreen	totalEarningsExp1	earnings	euros	age	gender	grewUp	parentsGrewUp	siblings	education	incomeParents	householdSize	monthlyBudget	ethnicity	ZIPcode	townSize
141201_0930	6	0	0	0	A6		/hively/HTG_lab/instructions.php	0	0	0	0	1417447244	0	0	0	0	0	0	0	0	0	0	0	0	0	0	0	0	0	0	0	0	0	0	0	0	0												0
141201_0930	7	0	0	0	A7		/hively/HTG_lab/instructions.php	0	0	0	0	1417447178	0	0	0	0	0	0	0	0	0	0	0	0	0	0	0	0	0	0	0	0	0	0	0	0	0												0
141201_0930	10	0	0	0	A10		/hively/HTG_lab/instructions.php	0	0	0	0	1417447138	0	0	0	0	0	0	0	0	0	0	0	0	0	0	0	0	0	0	0	0	0	0	0	0	0												0
141201_0930	11	0	0	0	A11		/hively/HTG_lab/instructions.php	0	0	0	0	1417447132	0	0	0	0	0	0	0	0	0	0	0	0	0	0	0	0	0	0	0	0	0	0	0	0	0												0
141201_0930	2	1	1	4	A2		/hively/HTG_lab/earnings.php	0	1	0	0	1417445971	0	0	0	21	1	1	1	0	0	0	1	1	1	0	243	61	1417444558	1417445266	1417445327	1417445939	1417445947	1417445961	238	519	20.4	22	male	NY	NY	5	psychology	4	2	400	White	2138	250000
141201_0930	3	1	1	4	A3		/hively/HTG_lab/earnings.php	0	1	0	0	1417445972	0	0	0	21	1	1	1	0	0	0	1	1	1	0	168	52	1417444473	1417445220	1417445272	1417445939	1417445948	1417445962	228	538	20.78	18	male	HI	HI	2	High school diploma	4	5	500	Chinese	2138	50000
141201_0930	4	1	1	4	A4		/hively/HTG_lab/earnings.php	0	1	0	0	1417445972	3	2	0	21	1	1	1	0	0	0	1	1	1	0	181	49	1417444468	1417445134	1417445183	1417445938	1417445947	1417445963	208	482	19.66	21	male	Maryland	California and Massachusetts	2	History	5	5	1500	Mixed	2138	15
141201_0930	5	1	1	4	A5		/hively/HTG_lab/earnings.php	0	1	0	0	1417445972	1	0	0	21	1	1	1	0	0	0	1	1	1	0	133	82	1417444541	1417445197	1417445279	1417445939	1417445947	1417445961	198	477	19.56	18	female	Virginia	Ghana	1	general education	4	4	50	Black	2138	10000
141201_0930	1	2	2	4	A1		/hively/HTG_lab/earnings.php	0	0	0	0	1417446213	99	35	0	21	1	1	1	0	0	0	1	1	1	0	658	183	1417444464	1417445489	1417445672	1417446176	1417446182	1417446202	326	425	18.52	22	male	MA	MA	3	High School Diploma	2	4	170	Black	2138	100
141201_0930	8	2	2	4	A8		/hively/HTG_lab/earnings.php	0	0	0	0	1417446214	1	0	0	21	1	1	1	0	0	0	1	1	1	0	625	65	1417444436	1417445520	1417445585	1417446175	1417446183	1417446202	318	426	18.54	20	female	Texas	south Texas		current student	1	4	200	Hispanic	2139	50
141201_0930	9	2	2	4	A9		/hively/HTG_lab/earnings.php	0	0	0	0	1417446212	22	13	0	21	1	1	1	0	0	0	1	1	1	0	724	300	1417444461	1417445483	1417445783	1417446176	1417446183	1417446201	309	402	18.06	20	male	Arizona	United States	4	None	1	3	$200	AsianOther	2169	132
141201_0930	12	2	2	4	A12		/hively/HTG_lab/earnings.php	0	0	0	0	1417446214	6	1	0	21	1	1	1	0	0	0	1	1	1	0	557	82	1417444433	1417445495	1417445577	1417446176	1417446182	1417446201	304	409	18.18	21	male	MA	Abroad	4	Soon to be Sociology	1	6	$0	Black	2138	100
141201_1330	3	1	1	4	A3		/hively/HTG_lab/earnings.php	0	0	0	0	1417460539	0	0	0	21	1	1	1	0	0	0	1	1	1	0	83	23	1417459586	1417460162	1417460185	1417460506	1417460513	1417460528	202	477	19.54	26	male	MA	MA and VT	1	Business administration and fi	4	5	1000	White	2143	20000
141201_1330	5	1	1	4	A5		/hively/HTG_lab/earnings.php	0	0	0	0	1417460538	0	0	0	21	1	1	1	0	0	0	1	1	1	0	133	15	1417459552	1417460154	1417460169	1417460505	1417460512	1417460528	245	535	20.7	20	female	California	Beijing	0	Economics	4	3	300	Chinese	2138	60000
141201_1330	6	1	1	4	A6		/hively/HTG_lab/earnings.php	0	0	0	0	1417460539	1	0	0	21	1	1	1	0	0	0	1	1	1	0	110	19	1417459570	1417460212	1417460231	1417460506	1417460513	1417460528	227	484	19.68	18	male	Georgia	North Carolina/Michigan	1	High School	5	5	300	White	30097	30000
141201_1330	8	1	1	4	A8		/hively/HTG_lab/earnings.php	0	0	0	0	1417460539	5	0	0	21	1	1	1	0	0	0	1	1	1	0	192	24	1417459608	1417460117	1417460141	1417460506	1417460512	1417460529	257	477	19.54	18	male	Massachusetts	New Jersey, Rhode Island	1	General study in high school.	4	4	$100-150	White	2138	23
141201_1330	1	2	2	4	A1		/hively/HTG_lab/earnings.php	0	0	0	0	1417461656	0	0	0	21	1	1	1	0	0	0	1	1	1	0	188	31	1417459792	1417460854	1417460885	1417461619	1417461627	1417461648	244	399	17.98	20	female	California	California, Connecticut	3	Applied Mathematics	4	6	100	White	2138	25
141201_1330	2	2	2	4	A2		/hively/HTG_lab/earnings.php	0	0	0	0	1417461656	2	0	0	21	1	1	1	0	0	0	1	1	1	0	302	48	1417459640	1417460876	1417460924	1417461618	1417461627	1417461647	214	417	18.36	22	female	TN	TN	3	Philosophy & Art	3	2	700	Black	2130	100
141201_1330	4	2	2	4	A4		/hively/HTG_lab/earnings.php	0	0	0	0	1417461657	4	0	0	21	1	1	1	0	0	0	1	1	1	0	209	131	1417459615	1417460969	1417461100	1417461618	1417461628	1417461648	251	463	19.28	23	female	VA	MN, VA	1	Human Devolpment and Psycholog	3	2	300	Mixed	23060	560
141201_1330	7	2	2	4	A7		/hively/HTG_lab/earnings.php	0	0	0	0	1417461656	4	0	0	21	1	1	1	0	0	0	1	1	1	0	237	90	1417459564	1417460827	1417460917	1417461619	1417461626	1417461649	217	408	18.18	23	female	Istanbul, Turkey	turkey	3	social psychology	4	4	1000	White	1610	15
141211_1000	4	0	0	0	C4		/hively/HTG_lab/instructions.php	0	0	0	0	1418313671	0	0	1	0	0	0	0	0	0	0	0	0	0	0	0	0	0	0	0	0	0	0	0	0	0												0
141211_1000	5	0	0	0	C5		/hively/HTG_lab/instructions.php	0	0	0	0	1418313673	0	0	1	0	0	0	0	0	0	0	0	0	0	0	0	0	0	0	0	0	0	0	0	0	0												0
141211_1000	6	0	0	0	C6		/hively/HTG_lab/instructions.php	0	0	0	0	1418313672	0	0	1	0	0	0	0	0	0	0	0	0	0	0	0	0	0	0	0	0	0	0	0	0	0												0
141211_1000	12	0	0	0	C12		/hively/HTG_lab/instructions.php	0	0	0	0	1418313672	0	0	1	0	0	0	0	0	0	0	0	0	0	0	0	0	0	0	0	0	0	0	0	0	0												0
141211_1000	1	1	1	4	C1		/hively/HTG_lab/earnings.php	0	0	0	0	1418311756	2	0	0	21	1	1	1	0	0	0	1	1	1	0	115	12	1418310674	1418311305	1418311317	1418311700	1418311709	1418311727	294	585	21.7	20	female	Canada	China	0	Psychology	4	3	1500	Chinese	2138	100000
141211_1000	3	1	1	4	C3		/hively/HTG_lab/earnings.php	0	0	0	0	1418311757	0	1	0	21	1	1	1	0	0	0	1	1	1	0	121	24	1418310708	1418311337	1418311361	1418311699	1418311707	1418311727	279	587	21.74	22	female	Singapore	Singapore	2	Social Studies	4	6	450	Chinese	2138	5
141211_1000	7	1	1	4	C7		/hively/HTG_lab/earnings.php	0	0	0	0	1418311756	0	0	0	21	1	1	1	0	0	0	1	1	1	0	127	54	1418310749	1418311339	1418311393	1418311698	1418311709	1418311728	319	627	22.54	24	female	NY	NY	1	Psychology	3	4	1000	Indian	2139	250000
141211_1000	9	1	1	4	C9		/hively/HTG_lab/earnings.php	0	0	0	0	1418311756	3	0	0	21	1	1	1	0	0	0	1	1	1	0	190	25	1418310761	1418311341	1418311366	1418311699	1418311709	1418311728	304	607	22.14	20	male	New Jersey	New York	2	Economics	3	4	40	Mixed	2138	5
141211_1000	2	2	2	4	C2		/hively/HTG_lab/earnings.php	0	0	0	0	1418312125	1	0	0	21	1	1	1	0	0	0	1	1	1	0	324	32	1418310743	1418311594	1418311626	1418312102	1418312108	1418312122	211	508	20.18	21	male	missouri	missouri	2	gov	4	5	unsure	White	64113	2
141211_1000	8	2	2	4	C8		/hively/HTG_lab/earnings.php	0	0	0	0	1418312127	4	1	0	21	1	1	1	0	0	0	1	1	1	0	460	149	1418310783	1418311602	1418311751	1418312103	1418312107	1418312122	326	637	22.76	21	female	Florida	Father = England. Mother = Vir	4	High School	2	4	200	Mixed		0
141211_1000	10	2	2	4	C10		/hively/HTG_lab/earnings.php	0	0	0	0	1418312125	7	2	0	21	1	1	1	0	0	0	1	1	1	0	407	163	1418310712	1418311512	1418311675	1418312102	1418312108	1418312121	251	548	20.98	23	male	MA	NY	1	Jazz Composition	3	4	$800	Mixed	2134	3
141211_1000	11	2	2	4	C11		/hively/HTG_lab/earnings.php	0	0	0	0	1418312126	10	0	0	21	1	1	1	0	0	0	1	1	1	0	426	67	1418310694	1418311510	1418311577	1418312103	1418312109	1418312120	298	610	22.22	18	female	Florida	Nepal		Biology	1	5	500	AsianOther	2138	5000000
141211_1400	1	0	0	0	C1		/hively/HTG_lab/questionnaire.php	0	0	0	0	1418328636	0	0	0	0	0	0	0	0	0	0	0	0	0	0	0	0	0	0	0	0	0	0	0	0	0												0
141211_1400	3	2	2	4	C2		/hively/HTG_lab/earnings.php	0	0	0	0	1418326633	2	1	0	21	1	1	1	0	0	0	1	1	1	0	226	94	1418325283	1418326007	1418326101	1418326614	1418326619	1418326630	254	453	19.06	25	female	MA	Switzerland and India	1	MBA (master's)	3	2	1500	Mixed	2215	10
141211_1400	5	2	2	4	C4		/hively/HTG_lab/earnings.php	0	0	0	0	1418326632	3	0	0	21	1	1	1	0	0	0	1	1	1	0	209	23	1418325304	1418325993	1418326016	1418326615	1418326619	1418326629	204	460	19.2	28	male	Australia	Australia	3	Public Policy	4	2	5000	White	2139	3
141211_1400	7	2	2	4	C6		/hively/HTG_lab/earnings.php	0	0	0	0	1418326632	6	4	0	21	1	1	1	0	0	0	1	1	1	0	257	100	1418325307	1418325952	1418326052	1418326615	1418326620	1418326629	304	559	21.18	26	male	OK	NE and IA	2	Policy	3	2	3000	White	73010	2000
141211_1400	11	2	2	4	C10		/hively/HTG_lab/earnings.php	0	0	0	0	1418326633	5	1	0	21	1	1	1	0	0	0	1	1	1	0	336	75	1418325241	1418325973	1418326048	1418326614	1418326620	1418326630	254	485	19.7	27	female	Florida	New York	1	MBA (obtained) Law (acquiring)	3	1		White	32082	8000
141211_1400	2	3	3	4	C1		/hively/HTG_lab/questionnaire.php	0	0	0	0	1418326805	7	0	0	21	1	1	1	0	0	0	1	1	1	0	218	100	1418325397	1418326230	1418326330	1418326763	1418326776	1418326799	244	506	0												0
141211_1400	6	3	3	4	C5		/hively/HTG_lab/earnings.php	0	0	0	0	1418326804	4	0	0	21	1	1	1	0	0	0	1	1	1	0	352	28	1418325396	1418326283	1418326311	1418326763	1418326776	1418326797	221	509	20.2	22	male	Germany	Germany	2	public policy	4	3	500	White	2134	2
141211_1400	8	3	3	4	C7		/hively/HTG_lab/earnings.php	0	0	0	0	1418326806	0	3	0	21	1	1	1	0	0	0	1	1	1	0	501	82	1418325324	1418326314	1418326396	1418326764	1418326776	1418326799	180	456	19.14	32	male	ohio	china	0	doctorate	5	2	400	Chinese	2703	1
141211_1400	12	3	3	4	C11		/hively/HTG_lab/earnings.php	0	0	0	0	1418326805	8	0	0	21	1	1	1	0	0	0	1	1	1	0	356	33	1418325261	1418326311	1418326344	1418326764	1418326775	1418326798	231	514	20.3	18	female	Florida	New York	1	Currently in college for gover	5	4		White	2138	80
150202_1200	8	1	1	4	8		/hively/HTG_lab/earnings.php	0	0	0	0	1422897884	0	0	0	21	1	1	1	0	0	0	1	1	1	0	227	27	1422896480	1422897310	1422897337	1422897830	1422897837	1422897869	216	532	20.64	33	male	Washington, DC	California and Indiana	1	Architecture	4	1	1000	White	20007	600
150202_1200	9	1	1	4	9		/hively/HTG_lab/earnings.php	0	0	0	0	1422897884	1	0	0	21	1	1	1	0	0	0	1	1	1	0	174	28	1422896698	1422897379	1422897407	1422897831	1422897837	1422897870	336	650	23	29	male	China	China	0	MBA	2	3	500	Chinese	6511	20000000
150202_1200	10	1	1	4	10		/hively/HTG_lab/earnings.php	0	0	0	0	1422897883	0	0	0	21	1	1	1	0	0	0	1	1	1	0	93	33	1422896756	1422897311	1422897344	1422897830	1422897837	1422897871	256	553	21.06	29	male	new jersey	new jersey	1	business	4	2	800	Indian	6511	40000
150202_1200	12	1	1	4	12		/hively/HTG_lab/earnings.php	0	0	0	0	1422897885	1	0	0	21	1	1	1	0	0	0	1	1	1	0	159	22	1422896672	1422897303	1422897325	1422897831	1422897835	1422897873	196	504	20.08	29	female	Tamaulipas, Mexico	Veracruz and San Luis Potosi,	1	Master in Finance	3	3	1,000	Hispanic	6511	2
150202_1200	3	2	2	4	3		/hively/HTG_lab/earnings.php	0	0	0	0	1422897922	0	0	0	21	1	1	1	0	0	0	1	1	1	0	151	19	1422896773	1422897557	1422897576	1422897899	1422897906	1422897917	254	592	21.84	32	male	India	India	2	MBA	4	2	1000	Indian	6511	12
150202_1200	4	2	2	4	4		/hively/HTG_lab/earnings.php	0	0	0	0	1422897923	1	1	0	21	1	1	1	0	0	0	1	1	1	0	180	24	1422896704	1422897452	1422897476	1422897898	1422897905	1422897918	274	610	22.2	27	male	Texas	California, Korea	2	Business	4	2	1000	Mixed	6510	1
150202_1200	6	2	2	4	6		/hively/HTG_lab/decision.php	0	0	0	0	1422898352	3	4	0	21	0	1	1	1	0	0	1	1	1	0	284	102	1422896738	1422897460	1422897562	1422898300	1422897904	1422897919	234	561	21.22	28	male	Connecticut	Connecticut	1	Real Estate and Finance	2	2	1000	White	6511	60
150202_1200	11	2	2	4	11		/hively/HTG_lab/earnings.php	0	0	0	0	1422897923	2	0	0	21	1	1	1	0	0	0	1	1	1	0	261	23	1422896630	1422897447	1422897470	1422897898	1422897905	1422897918	149	490	19.8	20	male	California	Wisconsin and California	1	Classics	4	6 in a suite	200 (not including room and bo	White	90266	20
150202_1200	1	3	3	4	1		/hively/HTG_lab/earnings.php	0	0	0	0	1422898474	7	2	0	21	1	1	1	0	0	0	1	1	1	0	508	150	1422896660	1422897733	1422897883	1422898438	1422898448	1422898467	266	531	20.62	48	female	CT	CT	3	Business Administration	3	5	5,000	Black	6514	800
150202_1200	2	3	3	4	2		/hively/HTG_lab/earnings.php	0	0	0	0	1422898474	6	2	0	21	1	1	1	0	0	0	1	1	1	0	432	173	1422896753	1422897723	1422897896	1422898438	1422898448	1422898467	371	722	24.44	32	female	CT	CT	2	Bachelor	2	3	1000	White	6611	60000
150202_1200	5	3	3	4	5		/hively/HTG_lab/earnings.php	0	0	0	0	1422898475	3	0	0	21	1	1	1	0	0	0	1	1	1	0	220	29	1422896812	1422897793	1422897822	1422898439	1422898449	1422898467	296	554	21.08	54	female	NY	NY	1	social psychology	4	1	2000	White	6460	10
150202_1200	7	3	3	4	7		/hively/HTG_lab/earnings.php	0	0	0	0	1422898476	2	3	0	21	1	1	1	0	0	0	1	1	1	0	365	198	1422896730	1422897740	1422897938	1422898440	1422898448	1422898467	266	510	20.2	59	female	Ohio	Ohio and Wisconsin	3	Public Health	3	1	$1,700.00	White	6511	40
150202_1500	2	0	0	0	2		/hively/HTG_lab/instructions.php	0	0	0	0	1422910394	0	0	0	0	0	0	0	0	0	0	0	0	0	0	0	0	0	0	0	0	0	0	0	0	0												0
150202_1500	4	0	0	0	4		/hively/HTG_lab/instructions.php	0	0	0	0	1422910384	0	0	0	0	0	0	0	0	0	0	0	0	0	0	0	0	0	0	0	0	0	0	0	0	0												0
150202_1500	5	0	0	0	5		/hively/HTG_lab/instructions.php	0	0	0	0	1422910378	0	0	0	0	0	0	0	0	0	0	0	0	0	0	0	0	0	0	0	0	0	0	0	0	0												0
150202_1500	10	0	0	0	10		/hively/HTG_lab/instructions.php	0	0	0	0	1422910312	0	0	0	0	0	0	0	0	0	0	0	0	0	0	0	0	0	0	0	0	0	0	0	0	0												0
150202_1500	1	1	1	4	1		/hively/HTG_lab/earnings.php	0	0	0	0	1422908456	0	0	0	21	1	1	1	0	0	0	1	1	1	0	103	29	1422907468	1422908052	1422908081	1422908430	1422908442	1422908451	248	574	21.48	27	male	overseas, France	Portugal	1	Business	3	3	1000	White	6511	60
150202_1500	3	1	1	4	3		/hively/HTG_lab/earnings.php	0	0	0	0	1422908456	0	0	0	21	1	1	1	0	0	0	1	1	1	0	119	21	1422907470	1422908023	1422908044	1422908431	1422908440	1422908451	255	572	21.44	18	male	NJ	Nigeria	3	Engineering	4	6	1000	Black	8854	10
150202_1500	7	1	1	4	7		/hively/HTG_lab/earnings.php	0	0	0	0	1422908456	0	0	0	21	1	1	1	0	0	0	1	1	1	0	88	28	1422907476	1422908031	1422908059	1422908430	1422908441	1422908452	225	552	21.04	24	male	China	China	0	Master of Science	3	1	2000	Chinese	6511	100000
150202_1500	11	1	1	4	11		/hively/HTG_lab/earnings.php	0	0	0	0	1422908456	0	0	0	21	1	1	1	0	0	0	1	1	1	0	100	15	1422907448	1422907973	1422907988	1422908431	1422908440	1422908450	155	482	19.64	24	male	Singapore	Singapore and Indonesia	0	International Relations	2	2	$750	Chinese	6520	5500000
150202_1500	6	2	2	4	6		/hively/HTG_lab/earnings.php	0	0	0	0	1422908501	1	0	0	21	1	1	1	0	0	0	1	1	1	0	184	21	1422907458	1422908137	1422908158	1422908467	1422908481	1422908490	199	524	20.48	21	female	Texas	Texas	2	Psychology	1	2	200	White	6520	1000
150202_1500	8	2	2	4	8		/hively/HTG_lab/earnings.php	0	0	0	0	1422908502	0	0	0	21	1	1	1	0	0	0	1	1	1	0	147	36	1422907529	1422908071	1422908107	1422908467	1422908479	1422908491	267	564	21.28	29	male	Kansas	Outside the U.S.	1	Music	4	1	1000	AsianOther	6510	200000
150202_1500	9	2	2	4	9		/hively/HTG_lab/earnings.php	0	0	0	0	1422908502	4	0	0	21	1	1	1	0	0	0	1	1	1	0	252	24	1422907444	1422908067	1422908091	1422908465	1422908479	1422908490	257	564	21.28	22	male	New Jersey	India	1	Chemical Engineering	4	3	2000	Indian	6520	5000
150202_1500	12	2	2	4	12		/hively/HTG_lab/earnings.php	0	0	0	0	1422908501	2	0	0	21	1	1	1	0	0	0	1	1	1	0	148	45	1422907456	1422908059	1422908104	1422908465	1422908480	1422908490	237	530	20.62	22	male	Overseas	Overseas	1	Mathematics	5	4	500	AsianOther	6520	2000
150204_1200	5	1	1	4	5		/hively/HTG_lab/earnings.php	0	0	0	0	1423071029	0	0	0	21	1	1	1	0	0	0	1	1	1	0	102	170	1423069636	1423070365	1423070535	1423071007	1423071012	1423071025	180	341	16.82	25	male	Georgia	New York and Jamaica	1	Environmental Management	2	1	200	Mixed	6510	200000
150204_1200	6	1	1	4	6		/hively/HTG_lab/earnings.php	0	0	0	0	1423071029	1	0	0	21	1	1	1	0	0	0	1	1	1	0	106	20	1423069537	1423070317	1423070337	1423071006	1423071012	1423071025	246	415	18.3	25	male	International	International	1	Economics	3	4	300	Chinese	6520	5
150204_1200	7	1	1	4	7		/hively/HTG_lab/earnings.php	0	0	0	0	1423071028	1	3	0	21	1	1	1	0	0	0	1	1	1	0	164	114	1423069567	1423070414	1423070528	1423071005	1423071013	1423071024	259	401	18.02	21	female	Texas	China	1	Environmental Studies	3	4	100	Chinese	6520	300
150204_1200	11	1	1	4	11		/hively/HTG_lab/earnings.php	0	0	0	0	1423071029	0	0	0	21	1	1	1	0	0	0	1	1	1	0	143	30	1423069560	1423070333	1423070363	1423071007	1423071012	1423071025	258	446	18.92	21	male	Ohio	Ohio	1	Computer Science	5	2	$800	White	6520	1000000
150204_1200	1	2	2	4	1		/hively/HTG_lab/earnings.php	0	0	0	0	1423070845	0	0	0	21	1	1	1	0	0	0	1	1	1	0	125	67	1423069743	1423070427	1423070494	1423070823	1423070829	1423070840	219	494	19.88	29	male	Connecticut	Ukraine	1	Computer Information System	2	3	1800	White	6611	100000
150204_1200	2	2	2	4	2		/hively/HTG_lab/earnings.php	0	0	0	0	1423070845	0	2	0	21	1	1	1	0	0	0	1	1	1	0	116	36	1423069666	1423070341	1423070377	1423070822	1423070829	1423070838	169	442	18.84	30	male	Canada	India	1	Engineering	2	4	500	Indian	6511	6000000
150204_1200	3	2	2	4	3		/hively/HTG_lab/earnings.php	0	0	0	0	1423070844	2	0	0	21	1	1	1	0	0	0	1	1	1	0	129	27	1423069625	1423070343	1423070370	1423070823	1423070830	1423070838	263	548	20.96	23	male	New York	Nigera	2	Economics	3	6	150	Black	6511	200
150204_1200	8	2	2	4	8		/hively/HTG_lab/earnings.php	0	0	0	0	1423070844	4	2	0	21	1	1	1	0	0	0	1	1	1	0	247	136	1423069542	1423070335	1423070471	1423070822	1423070828	1423070840	304	578	21.56	27	female	CT	CT	0	Animal Science - BS	3	2	1000	White	6515	3000
150204_1200	4	3	3	4	4		/hively/HTG_lab/earnings.php	0	0	0	0	1423071253	7	1	0	21	1	1	1	0	0	0	1	1	1	0	312	62	1423069718	1423070666	1423070728	1423071225	1423071230	1423071247	241	333	16.68	19	male	Connecticut	Iowa	1	High School Diploma	2	4	$4,000	White	6511	30000
150204_1200	9	3	3	4	9		/hively/HTG_lab/earnings.php	0	0	0	0	1423071253	28	5	0	21	1	1	1	0	0	0	1	1	1	0	718	175	1423069531	1423070614	1423070789	1423071225	1423071230	1423071249	206	349	17	27	female	Connecticut	Connecticut	3		3	3	$3,000	White	6492	3
150204_1200	10	3	3	4	10		/hively/HTG_lab/earnings.php	0	0	0	0	1423071254	12	1	0	21	1	1	1	0	0	0	1	1	1	0	695	152	1423069529	1423070635	1423070787	1423071226	1423071231	1423071249	242	354	17.08	31	female	CT	CT	2	Psychology	3	3	No budget	White	6512	100
150204_1200	12	3	3	4	12		/hively/HTG_lab/earnings.php	0	0	0	0	1423071253	7	0	0	21	1	1	1	0	0	0	1	1	1	0	400	20	1423069717	1423070695	1423070715	1423071225	1423071230	1423071247	220	336	16.74	21	female	Connecticut	Guatemala City, Guatemala	1	Global Affairs (Focus on Inter	2	1	200	Hispanic	6520	40000
150204_1400	1	0	0	0	1		/hively/HTG_lab/instructions.php	0	0	0	0	1423079919	0	0	0	0	0	0	0	0	0	0	0	0	0	0	0	0	0	0	0	0	0	0	0	0	0												0
150204_1400	3	0	0	0	3		/hively/HTG_lab/instructions.php	0	0	0	0	1423079936	0	0	0	0	0	0	0	0	0	0	0	0	0	0	0	0	0	0	0	0	0	0	0	0	0												0
150204_1400	7	0	0	0	7		/hively/HTG_lab/instructions.php	0	0	0	0	1423079971	0	0	0	0	0	0	0	0	0	0	0	0	0	0	0	0	0	0	0	0	0	0	0	0	0												0
150204_1400	9	0	0	0	9		/hively/HTG_lab/instructions.php	0	0	0	0	1423079882	0	0	0	0	0	0	0	0	0	0	0	0	0	0	0	0	0	0	0	0	0	0	0	0	0												0
150204_1400	8	1	1	4	8		/hively/HTG_lab/earnings.php	0	0	0	0	1423078127	1	0	0	21	1	1	1	0	0	0	1	1	1	0	140	22	1423076986	1423077588	1423077610	1423078039	1423078052	1423078081	315	593	21.86	21	male	Vermont	NYC	1	Biology	4	3	500	Chinese	6520	13000
150204_1400	10	1	1	4	10		/hively/HTG_lab/earnings.php	0	0	0	0	1423078128	2	0	0	21	1	1	1	0	0	0	1	1	1	0	169	17	1423077026	1423077580	1423077597	1423078039	1423078052	1423078082	160	463	19.26	25	male	0-9 in Kansas, 9-18 in Rochest	Dad in Erie, PA - Mom in Chica	1	Sociology	4	2	705	White	6511	300
150204_1400	11	1	1	4	11		/hively/HTG_lab/earnings.php	0	0	0	0	1423078127	0	0	0	21	1	1	1	0	0	0	1	1	1	0	127	19	1423077054	1423077585	1423077604	1423078040	1423078051	1423078127	290	590	21.8	22	male	Texas	Ethiopia	2	Biomedical Engineering	1	2	500	Black	6511	2
150204_1400	12	1	1	4	12		/hively/HTG_lab/earnings.php	0	0	0	0	1423078127	0	1	0	21	1	1	1	0	0	0	1	1	1	0	119	33	1423076992	1423077628	1423077661	1423078039	1423078050	1423078082	275	574	21.48	22	male	Texas	Texas	2	Biology	2	2	300	Hispanic	77038	1000000
150204_1400	2	2	2	4	2		/hively/HTG_lab/earnings.php	0	0	0	0	1423078629	1	1	0	21	1	1	1	0	0	0	1	1	1	0	283	65	1423076990	1423077864	1423077929	1423078591	1423078599	1423078618	279	438	18.76	22	female	Virginia	California and the United King	1	Environmental Studies	3	3	1000	White	6511	100
150204_1400	4	2	2	4	4		/hively/HTG_lab/earnings.php	0	0	0	0	1423078628	9	2	0	21	1	1	1	0	0	0	1	1	1	0	419	114	1423077088	1423077853	1423077967	1423078591	1423078600	1423078619	255	399	18	36	female	CT	CT	0	Marketing	2	2	2200	White	6511	25000
150204_1400	5	2	2	4	5		/hively/HTG_lab/earnings.php	0	0	0	0	1423078628	2	3	0	21	1	1	1	0	0	0	1	1	1	0	335	228	1423077103	1423077888	1423078116	1423078591	1423078599	1423078619	224	401	18.04	28	female	CT	CT	1	Communication	3	4	2,300	White	6516	20
150204_1400	6	2	2	4	6		/hively/HTG_lab/earnings.php	0	0	0	0	1423078629	1	0	0	21	1	1	1	0	0	0	1	1	1	0	269	70	1423077058	1423077936	1423078006	1423078590	1423078601	1423078619	268	431	18.64	31	female	new zealand	new zealand	0	Art History	4	2	2000	Mixed	6511	2000000
s1	1	888	1	1	68749365	12822921	/June27a/earnings.php	0	1	0	0	1403895365	1	9	0	21	1	1	1	0	0	0	1	1	1	0	125	118	1403894509	1403894977	1403895095	1403895342	1403895348	1403895359	266	611	6.87	32	female	Illinois	Illinois	7	GED	3	4	5000	White	42001	80000
s1	2	888	1	3	34378120	18955588	/June27a/earnings.php	0	1	0	0	1403895363	0	0	0	21	1	1	1	0	0	0	1	1	1	0	108	92	1403894544	1403894992	1403895084	1403895341	1403895349	1403895358	263	608	6.84	26	female	california	india	3	biology	3	2	500	Indian	92102	500000
s1	5	888	1	2	64717611	19862996	/June27a/earnings.php	0	1	0	0	1403895364	2	0	0	21	1	1	1	0	0	0	1	1	1	0	154	23	1403894519	1403895017	1403895040	1403895342	1403895350	1403895358	291	636	7.12	29	male	Alabama	Tennessee	1	Communications	3	4	6000	White	35226	60
s1	15	888	1	0	55948127	12880345	/June27a/earnings.php	0	1	0	0	1403895365	1	0	0	21	1	1	1	0	0	0	1	1	1	0	81	17	1403894602	1403894983	1403895000	1403895341	1403895349	1403895360	296	641	7.17	27	male	New York	New York	3	Economics	4	2	2000	White	7302	500000
s1	7	888	2	0	58129507	14616492	/June27a/earnings.php	0	1	0	0	1403895417	4	0	0	21	1	1	1	0	0	0	1	1	1	0	234	37	1403894488	1403895082	1403895119	1403895392	1403895403	1403895414	309	654	7.3	30	female	va	us	2	biology	3	2	1500	White	201	50000
s1	12	888	2	2	92740643	16371164	/June27a/earnings.php	0	1	0	0	1403895416	1	0	0	21	1	1	1	0	0	0	1	1	1	0	148	28	1403894551	1403895108	1403895136	1403895393	1403895400	1403895412	309	654	7.3	52	male	Georgia	Georgia and Germany	2	Civil Engineering	2	5	3000	White	80231	100000
s1	14	888	2	3	26268081	10812246	/June27a/wait_3.php	0	1	0	1	1403896442	1	0	0	7	0	1	0	0	0	0	1	0	0	0	148	0	1403894563	0	1403894711	1403894931	1403894946	1403894951	0	264	0												0
s1	20	888	2	1	83074499	14124211	/June27a/earnings.php	0	1	0	0	1403895416	0	0	0	21	1	1	1	0	0	0	1	1	1	0	67	35	1403894652	1403895101	1403895136	1403895393	1403895402	1403895413	329	674	7.5	27	male	Texas	Wisconsin	2	Psychology	5	1	1250	White	77077	3000000
s1	3	888	3	2	74650191	14491282	/June27a/earnings.php	0	1	0	0	1403895676	5	0	0	21	1	1	1	0	0	0	1	1	1	0	302	52	1403894496	1403895403	1403895455	1403895661	1403895666	1403895674	309	654	7.3	31	female	Oklahoma	California	3	none	2	2	2500	White	73120	500
s1	8	888	3	1	95666239	14986368	/June27a/earnings.php	0	1	0	0	1403895677	0	0	0	21	1	1	1	0	0	0	1	1	1	0	253	62	1403894521	1403895409	1403895471	1403895661	1403895666	1403895674	329	674	7.5	27	male	Georgia	Pennsylvania	3	n/a, High School Diploma	2	4	550	White	30517	8500
s1	16	888	3	3	41642567	12627943	/June27a/earnings.php	0	1	1	0	1403895189	0	0	0	5	0	1	0	0	0	0	1	0	0	0	153	0	1403894593	0	1403894746	1403894914	1403894905	1403894909	0	128	2.28	19	female	North Carolina	North Carolina	2	Some College	3	5	$200	White	27330	5
s1	18	888	3	0	48486028	18894683	/June27a/earnings.php	0	1	0	0	1403895676	1	1	0	21	1	1	1	0	0	0	1	1	1	0	189	35	1403894586	1403895400	1403895435	1403895659	1403895667	1403895674	309	654	7.3	23	male	Michigan	Michigan	2	Crew	3	2	1000	White	48221	100
s1	10	888	4	2	34665089	19750012	/June27a/wait_2.php	0	1	0	1	1403896464	17	7	0	11	0	1	1	0	0	0	1	1	1	0	381	91	1403894501	1403895353	1403895444	1403895648	1403895695	1403895700	318	318	0												0
s1	13	888	4	0	23893577	19856006	/June27a/earnings.php	0	1	0	0	1403896057	2	2	0	21	1	1	1	0	0	0	1	1	1	0	271	168	1403894664	1403895478	1403895646	1403896005	1403896016	1403896045	297	642	7.18	58	male	NJ	NJ	6	computer	2	1	240	White	13142	75000
s1	17	888	4	3	73610643	18724026	/June27a/earnings.php	0	1	0	1	1403894983	5	0	0	1	0	1	0	0	0	0	1	0	0	0	293	0	1403894571	0	1403894864	1403894938	0	0	0	0	1	23	male	OR	TX	3	comp science	3	3	1500	White	97439	300
s1	23	888	4	1	36940380	12926655	/June27a/earnings.php	0	1	0	0	1403896055	0	3	0	21	1	1	1	0	0	0	1	1	1	0	145	118	1403894708	1403895341	1403895459	1403896003	1403896016	1403896043	307	652	7.28	31	female	CA	CA	2	N/a	2	2	400	White	95249	200000
s1	6	888	5	0	69854629	15190748	/June27a/earnings.php	0	1	0	0	1403896282	52	14	0	21	1	1	1	0	0	0	1	1	1	0	890	97	1403894493	1403895666	1403895763	1403896259	1403896264	1403896277	194	398	4.74	32	male	ohio	ohio	0	associates	3	5	1000	White	43234	5
s1	19	888	5	3	23881984	11150712	/June27a/earnings.php	0	1	0	0	1403896281	11	1	0	21	1	1	1	0	0	0	1	1	1	0	581	44	1403894662	1403895676	1403895720	1403896259	1403896265	1403896277	289	313	3.89	37	female	AZ	PA	1	nursing	5	5	650	White	26031	250000
s1	22	888	5	2	73904183	16433881	/June27a/earnings.php	0	1	0	0	1403896281	3	17	0	21	1	1	1	0	1	0	1	1	1	0	292	212	1403894685	1403895663	1403895875	1403896259	1403896265	1403896277	223	371	4.47	32	male	Michigan	Michigan	2	Bachelor Degree	4	2	2000	White	48067	100000
s1	24	888	5	1	71891419	17628872	/June27a/questionnaire.php	0	1	0	0	1403896281	6	0	0	21	1	1	1	0	0	0	1	1	1	0	249	26	1403894891	1403895679	1403895705	1403896259	1403896265	1403896276	227	376	0												0
s1	4			0	57344664	13330897	/June27a/instructions.php	0	0	0	0	1403896465	0	0	1	0	0	0	0	0	0	0	0	0	0	0	0	0	0	0	0	0	0	0	0	0	0												0
s1	9			0	74437583	16123776	/June27a/instructions.php	0	0	0	0	1403894502	0	0	0	0	0	0	0	0	0	0	0	0	0	0	0	0	0	0	0	0	0	0	0	0	0												0
s1	11			0	84006518	19107387	/June27a/quiz.php	0	0	0	0	1403895052	6	0	0	0	0	1	0	0	0	0	0	0	0	0	0	0	1403894573	0	0	0	0	0	0	0	0												0
s1	21			0	96560525	11828055	/June27a/instructions.php	0	0	0	0	1403894617	0	0	0	0	0	0	0	0	0	0	0	0	0	0	0	0	0	0	0	0	0	0	0	0	0												0
s1	25			0	29046175	14018365	/June27a/earningsWaitingRoom.php	0	0	1	0	1403895646	0	0	0	0	0	1	0	0	0	0	1	0	0	0	125	0	1403895412	0	1403895537	0	0	0	0	0	1												0
s10	6	0	0	0	97643286	19434329	/August11/earningsWaitingRoom.php	0	0	1	0	1407974337	37	0	0	0	0	1	0	0	0	0	1	0	0	0	1630	0	1407972439	0	1407974069	0	0	0	0	0	1												0
s10	8	0	0	0	60133711	18533868	/August11/instructions.php	0	0	0	0	1407972327	0	0	0	0	0	0	0	0	0	0	0	0	0	0	0	0	0	0	0	0	0	0	0	0	0												0
s10	10	0	0	0	28355714	17911277	/August11/quiz.php	0	0	0	0	1407973268	24	0	0	0	0	1	0	0	0	0	0	0	0	0	0	0	1407972442	0	0	0	0	0	0	0	0												0
s10	11	0	0	0	78826729	15711365	/August11/quiz.php	0	0	0	0	1407972855	7	0	0	0	0	1	0	0	0	0	0	0	0	0	0	0	1407972475	0	0	0	0	0	0	0	0												0
s10	17	0	0	0	72475431	13640487	/August11/quiz.php	0	0	0	0	1407972517	0	0	0	0	0	1	0	0	0	0	0	0	0	0	0	0	1407972466	0	0	0	0	0	0	0	0												0
s10	27	0	0	0	69635313	15125459	/August11/instructions.php	0	0	0	0	1407972476	0	0	0	0	0	0	0	0	0	0	0	0	0	0	0	0	0	0	0	0	0	0	0	0	0												0
s10	29	0	0	0	78672565	13371201	/August11/instructions.php	0	0	0	0	1407972532	0	0	0	0	0	0	0	0	0	0	0	0	0	0	0	0	0	0	0	0	0	0	0	0	0												0
s10	33	0	0	0	22514218	10585160	/August11/instructions.php	0	0	0	0	1407972490	0	0	0	0	0	0	0	0	0	0	0	0	0	0	0	0	0	0	0	0	0	0	0	0	0												0
s10	35	0	0	0	99821838	19789330	/August11/instructions.php	0	0	0	0	1407972655	0	0	0	0	0	0	0	0	0	0	0	0	0	0	0	0	0	0	0	0	0	0	0	0	0												0
s10	36	0	0	0	46922734	15861168	/August11/quiz.php	0	0	0	0	1407973547	51	0	0	0	0	1	0	0	0	0	0	0	0	0	0	0	1407972589	0	0	0	0	0	0	0	0												0
s10	38	0	0	0	52106421	14112358	/August11/quiz.php	0	0	0	0	1407972981	9	0	0	0	0	1	0	0	0	0	0	0	0	0	0	0	1407972602	0	0	0	0	0	0	0	0												0
s10	40	0	0	0	96639925	12199443	/August11/instructions.php	0	0	0	0	1407972781	0	0	0	0	0	0	0	0	0	0	0	0	0	0	0	0	0	0	0	0	0	0	0	0	0												0
s10	3	88888	1	0	97316447	17442491	/August11/earnings.php	0	1	0	0	1407973262	7	2	0	21	1	1	1	0	0	0	1	1	1	0	173	81	1407972336	1407972854	1407972935	1407973235	1407973243	1407973253	317	660	7.61	32	male	Alaska	Oregon	2	Education	3	5	2000	White	94115	30
s10	12	88888	1	2	50416989	12797551	/August11/earnings.php	0	1	0	0	1407973260	0	0	0	21	1	1	1	0	0	0	1	1	1	0	69	18	1407972434	1407972904	1407972922	1407973235	1407973244	1407973253	277	619	7.2	23	male	California	California	0	Computer science	3	2	1200	Hispanic	92832	2000000
s10	13	88888	1	1	31889107	19039787	/August11/earnings.php	0	1	0	0	1407973261	0	0	0	21	1	1	1	0	0	0	1	1	1	0	112	39	1407972418	1407972901	1407972940	1407973236	1407973242	1407973252	301	645	7.46	30	male	PA	PA	1	Business	3	1	1600	White	16229	2000
s10	16	88888	1	3	42667488	15462600	/August11/experimentTimedOut.php	0	1	0	1	1407972650	0	0	0	3	0	1	0	0	0	0	1	0	0	0	169	0	1407972371	0	1407972540	1407972621	1407972598	1407972616	0	71	0												0
s10	2	88888	2	3	75599451	14959299	/August11/earnings.php	0	1	0	0	1407973519	0	1	0	21	1	1	1	0	0	0	1	1	1	0	127	61	1407972440	1407972952	1407973013	1407973471	1407973483	1407973499	312	657	7.57	20	female	Florida	Florida/Michigan	2	pharmacy	3	2	1000	White	32503	50000
s10	19	88888	2	2	84383758	15850438	/August11/earnings.php	0	1	0	0	1407973519	0	0	0	21	1	1	1	0	0	0	1	1	1	0	91	66	1407972496	1407972938	1407973004	1407973469	1407973483	1407973499	302	647	7.47	46	male	Pennsylvania	Pennsylvania	3	General Studies	3	3	1800	White	32011	1500
s10	23	88888	2	1	69671918	10513090	/August11/earnings.php	0	1	0	0	1407973520	0	0	0	21	1	1	1	0	0	0	1	1	1	0	145	52	1407972441	1407972914	1407972966	1407973470	1407973481	1407973500	312	657	7.57	24	female	Hawaii	Hawaii/Phillippines and Pennsy	1	BS in Computer Science	2	2		Mixed	96786	25000
s10	30	88888	2	0	38974684	12459379	/August11/earnings.php	0	1	0	0	1407973521	0	0	0	21	1	1	1	0	0	0	1	1	1	0	66	26	1407972501	1407972908	1407972934	1407973473	1407973481	1407973502	327	672	7.72	24	male	CA	MA	1	Accounting	3	3	2200	White	1854	1000
s10	14	88888	3	3	40007483	10358460	/August11/questionnaire.php	0	1	0	1	1407973658	3	0	0	10	0	1	0	0	0	0	1	0	0	0	252	0	1407972432	0	1407972684	1407973009	1407972992	1407972998	0	222	0												0
s10	21	88888	3	1	99198798	16939952	/August11/earnings.php	0	1	0	0	1407973693	3	2	0	21	1	1	1	0	0	0	1	1	1	0	247	40	1407972437	1407973184	1407973224	1407973651	1407973656	1407973684	290	611	7.12	36	female	Nj	Nj	2	Spanish	3	5	1500	White	21015	2000
s10	24	88888	3	0	47398498	10797611	/August11/earnings.php	0	1	0	0	1407973693	0	0	0	21	1	1	1	0	0	0	1	1	1	0	166	31	1407972552	1407973212	1407973243	1407973651	1407973658	1407973684	228	523	6.24	34	male	Hong Kong, China	Hong Kong, China	1	Economics	3	2	3500	Chinese	23702	6000000
s10	25	88888	3	2	70282743	19015896	/August11/earnings.php	0	1	0	0	1407973692	0	0	0	21	1	1	1	0	0	0	1	1	1	0	89	62	1407972526	1407973183	1407973245	1407973652	1407973658	1407973686	375	649	7.5	29	male	Pennsylvania	Pennsylvania	0	Accounting (Bachelors)	3	3	1500	White	16415	100000
s10	5	88888	4	2	38399095	12408489	/August11/earnings.php	0	1	0	0	1407973749	0	0	0	21	1	1	1	0	0	0	1	1	1	0	409	157	1407972370	1407973227	1407973384	1407973718	1407973732	1407973746	366	603	7.03	34	male	California	California and Oklahoma	6	Psychology	4	3	5500	White	93635	37000
s10	9	88888	4	3	91895187	15463447	/August11/result.php	0	1	0	0	1407973023	11	0	0	7	0	1	0	0	0	0	1	0	0	0	374	0	1407972427	0	1407972801	1407973005	1407973015	1407972999	0	178	0												0
s10	18	88888	4	0	55424779	17275396	/August11/earnings.php	0	1	0	0	1407973751	3	1	0	21	1	1	1	0	0	0	1	1	1	0	273	65	1407972469	1407973237	1407973302	1407973718	1407973729	1407973747	231	418	5.18	25	female	Washington	Washington	1	Education	3	3	300	White	98168	40000
s10	34	88888	4	1	49421066	13230580	/August11/earnings.php	0	1	0	0	1407973749	0	0	0	21	1	1	1	0	0	0	1	1	1	0	143	75	1407972642	1407973300	1407973375	1407973718	1407973729	1407973746	196	423	5.23	48	female	Idaho	Nebraska	0	Office Occupations Vo-Tech	3	1	900	White	83716	200000
s10	1	88888	5	2	86372791	15959649	/August11/earnings.php	0	1	0	0	1407973911	1	2	0	21	1	1	1	0	0	0	1	1	1	0	390	129	1407972441	1407973311	1407973440	1407973878	1407973886	1407973898	316	652	7.52	36	female	Ohio	Oregon	3	Environmental Studies	1	4	1200	White	97060	300
s10	15	88888	5	1	29551990	10325465	/August11/earnings.php	0	1	0	0	1407973912	5	9	0	21	1	1	1	0	0	0	1	1	1	0	303	136	1407972573	1407973334	1407973470	1407973878	1407973884	1407973900	286	619	7.19	33	female	Colorado	Colorado	1	Culinary Arts	2	2	200	White	81501	100000
s10	37	88888	5	3	85025123	10561179	/August11/wait_2.php	0	1	0	0	1407975354	1	0	1	17	0	1	1	0	0	0	1	1	1	0	141	42	1407972709	1407973370	1407973412	1407973707	1407973717	1407973721	276	463	0												0
s10	39	88888	5	0	48263157	15319671	/August11/earnings.php	0	1	0	0	1407973910	0	2	0	21	1	1	1	0	0	0	1	1	1	0	214	70	1407972681	1407973331	1407973401	1407973878	1407973884	1407973900	306	647	7.47	31	male	west virginia	west virginia	2	civil engineering	3	2		White		20
s10	7	88888	6	3	56898953	18870616	/August11/earnings.php	0	1	1	0	1407973734	7	5	0	11	0	1	1	0	0	0	1	1	1	0	332	92	1407972599	1407973361	1407973453	1407973603	1407973235	1407973239	216	316	3.41	26	female	ny	ny	1	business	3	3	2000	White	14606	210
s10	20	88888	6	2	83121145	17314649	/August11/earnings.php	0	1	1	0	1407973740	13	6	0	11	0	1	1	0	0	0	1	1	1	0	542	219	1407972390	1407973265	1407973484	1407973606	1407973234	1407973242	241	341	3.66	44	female	California	California	9	some college	1		200	Black	97603	200000
s10	26	88888	6	1	56984415	15439657	/August11/earnings.php	0	1	1	0	1407973752	2	5	0	11	0	1	1	0	0	0	1	1	1	0	326	173	1407972589	1407973430	1407973603	1407973603	1407973233	1407973242	247	347	3.72	38	female	North Carolina	North Carolina and Florida	4	English	3	4	2200	White	28516	20000
s10	28	6	6	1	94159088	16759122	/August11/wait_0_pt2.php	0	1	1	0	1407976193	1	0	1	11	1	1	1	0	0	0	1	1	0	0	397	53	1407972546	1407973402	1407973455	1407973222	1407973234	1407973237	257	257	0												0
s10	4	88888	7	2	30186009	15222838	/August11/earnings.php	0	1	0	0	1407974684	4	7	0	21	1	1	1	0	0	0	1	1	1	0	428	188	1407972573	1407973575	1407973764	1407974597	1407974630	1407974665	310	655	7.55	47	female	South Carolina	South Carolina	1	Marine Science	3	1	huh?	White	29204	2500
s10	22	88888	7	0	87449996	18213203	/August11/earnings.php	0	1	0	0	1407974893	0	2	0	21	1	1	1	0	0	0	1	1	1	0	398	188	1407972664	1407973636	1407973824	1407974598	1407974631	1407974664	285	630	7.3	35	female	Delaware	Pennsylvania	1	Visual Communications	3	5	200	White	19808	100000
s10	31	88888	7	3	33927076	10341051	/August11/results_stage2.php	0	1	0	0	1407973966	1	2	0	13	0	1	1	0	0	0	1	1	1	0	310	139	1407972652	1407973564	1407973703	1407973921	1407973946	1407973960	300	421	0												0
s10	32	88888	7	1	49319924	10073603	/August11/earnings.php	0	1	0	0	1407974689	9	2	0	21	1	1	1	0	0	0	1	1	1	0	476	68	1407972543	1407973508	1407973576	1407974605	1407974630	1407974663	325	670	7.7	21	male	Georgia	Georgia	2	Programming	3	5	50	Black	30265	35
s11	4	0	0	0	95764163	11789884	/August14/quiz.php	0	0	0	0	1408020506	17	0	0	0	0	1	0	0	0	0	0	0	0	0	0	0	1408019767	0	0	0	0	0	0	0	0												0
s11	6	0	0	0	23434525	13708227	/August14/instructions.php	0	0	0	0	1408019537	0	0	0	0	0	0	0	0	0	0	0	0	0	0	0	0	0	0	0	0	0	0	0	0	0												0
s11	10	0	0	0	81385727	18135236	/August14/leftExperimentWaitedTooLong.php	0	0	0	0	1408020386	1	0	0	0	0	1	0	0	0	0	0	0	0	0	315	0	1408019620	0	1408019935	0	0	0	0	0	1												0
s11	12	0	0	0	36793280	14042451		0	0	0	0	1408019763	0	0	0	0	0	0	0	0	0	0	0	0	0	0	0	0	0	0	0	0	0	0	0	0	0												0
s11	2	88888	1	3	78639686	11500187	/August14/earnings.php	0	1	0	0	1408020451	1	2	0	21	1	1	1	0	0	0	1	1	1	0	166	60	1408019569	1408020106	1408020166	1408020422	1408020432	1408020444	274	619	7.19	22	male	Kansas	Kansas	3	Digital Media	4	6	500	White	72601	15
s11	3	88888	1	2	60025006	18433603	/August14/earnings.php	0	1	0	0	1408020451	0	0	0	21	1	1	1	0	0	0	1	1	1	0	112	56	1408019520	1408020077	1408020133	1408020421	1408020431	1408020445	329	674	7.74	27	male	Maryland		2	Computer Science	3	1	2000	Indian	20120	0
s11	5	88888	1	1	54243945	15644895	/August14/earnings.php	0	1	0	0	1408020451	0	0	0	21	1	1	1	0	0	0	1	1	1	0	74	51	1408019572	1408020086	1408020137	1408020422	1408020431	1408020446	294	639	7.39	39	male	PA	PA	0	High School Diploma	1	2	1500	White	19602	32000
s11	7	88888	1	0	43906973	12635660	/August14/earnings.php	0	1	0	0	1408020451	2	0	0	21	1	1	1	0	0	0	1	1	1	0	155	24	1408019626	1408020127	1408020151	1408020421	1408020430	1408020446	314	659	7.59	28	male	PA	NJ	0	Computer Science	4	2	2500	White	19380	40000
s11	1	88888	2	3	58758956	13786184	/August14/earnings.php	0	1	0	0	1408020764	2	1	0	21	1	1	1	0	0	0	1	1	1	0	353	67	1408019534	1408020275	1408020342	1408020733	1408020741	1408020754	269	588	6.88	24	female	md	md	1	history	2	3	2000	White	20603	10000
s11	8	88888	2	0	81069533	15809022	/August14/earnings.php	0	1	0	0	1408020765	0	0	0	21	1	1	1	0	0	0	1	1	1	0	171	57	1408019641	1408020301	1408020358	1408020734	1408020740	1408020754	281	590	6.9	38	female	New York	USA	3	Chemistry	3	4	50000	White	70634	20000
s11	9	88888	2	2	20044259	17841417	/August14/earnings.php	0	1	0	0	1408020764	0	0	0	21	1	1	1	0	0	0	1	1	1	0	154	117	1408019652	1408020276	1408020393	1408020732	1408020743	1408020753	285	521	6.21	29	male	New Hampshire	New Hampshire & Mass	0	Communications	2	2	1,500	White	3104	2000
s11	11	88888	2	1	98871793	17211548	/August14/earnings.php	0	1	0	0	1408020764	2	1	0	21	1	1	1	0	0	0	1	1	1	0	140	48	1408019692	1408020279	1408020327	1408020732	1408020743	1408020755	296	573	6.73	37	male	Ohio	Ohio	1	Business Management	1	3	2800	White	44312	75000
s13	5	0	0	0	30683380	10557141	/August14/quiz.php	0	0	0	0	1408061750	0	0	0	0	0	1	0	0	0	0	0	0	0	0	0	0	1408061744	0	0	0	0	0	0	0	0												0
s13	9	0	0	0	73469692	19667233	/August14/quiz.php	0	0	0	0	1408061966	2	0	0	0	0	1	0	0	0	0	0	0	0	0	0	0	1408061780	0	0	0	0	0	0	0	0												0
s13	11	0	0	0	29780682	19532784	/August14/quiz.php	0	0	0	0	1408062423	4	0	0	0	0	1	0	0	0	0	0	0	0	0	0	0	1408062080	0	0	0	0	0	0	0	0												0
s13	12	0	0	0	63337502	18992141	/August14/earningsWaitingRoom.php	0	0	1	0	1408062584	0	0	0	0	0	1	0	0	1	0	1	0	0	0	306	0	1408061896	0	1408062518	0	0	0	0	0	1												0
s13	1	88888	1	3	56095179	12453252	/August14/earnings.php	0	1	0	0	1408063391	2	60	0	21	1	1	1	0	0	0	1	1	1	0	213	422	1408061626	1408062365	1408062787	1408063359	1408063363	1408063382	252	561	6.62	28	male	PA	PA	2	Computer Science	2	3	1000	White	15104	10000
s13	3	88888	1	2	90633736	19869925	/August14/earnings.php	0	1	0	0	1408063392	0	0	0	21	1	1	1	0	0	1	1	1	1	0	180	91	1408061663	1408062395	1408062800	1408063357	1408063364	1408063380	276	602	7.03	22	male	Georgia	Georgia	4	High School	3	3	1, 500	White	30635	5000
s13	4	88888	1	1	29678514	16357440	/August14/earnings.php	0	1	0	0	1408063392	0	0	0	21	1	1	1	0	0	1	1	1	1	0	135	50	1408061705	1408062422	1408062780	1408063359	1408063363	1408063382	241	507	6.08	27	male	Michigan	Michigan	0	Nursing	2	1	1200	White	48708	32000
s13	7	88888	1	0	24899958	18973978	/August14/earnings.php	0	1	0	0	1408063392	1	2	0	21	1	1	1	0	0	1	1	1	1	0	87	57	1408061777	1408062403	1408062829	1408063358	1408063365	1408063381	273	555	6.56	30	male	Wisconsin	New York	1	Political Science	3	3	100	Mixed	53202	100
s13	2	88888	2	1	89537139	12042960	/August14/earnings.php	0	1	0	0	1408062793	1	0	0	21	1	1	1	0	0	0	1	1	1	0	152	108	1408061759	1408062419	1408062527	1408062773	1408062779	1408062786	209	513	6.13	22	female	North Carolina	North Carolina	1	Sustainable Development	3	1	200	White	28139	5000
s13	6	88888	2	0	35958948	18307953	/August14/earnings.php	0	1	0	0	1408062793	4	0	0	21	1	1	1	0	0	0	1	1	1	0	157	26	1408061812	1408062429	1408062455	1408062773	1408062777	1408062787	269	559	6.59	23	male	GA	GA	2	Computer Science	2	3	400	White	30607	100000
s13	8	88888	2	3	81590203	15044119	/August14/decision.php	0	1	0	0	1408062041	1	0	0	1	0	1	0	0	0	0	1	0	0	0	214	0	1408061822	0	1408062036	1408062039	0	0	0	0	0												0
s13	10	88888	2	2	64819433	12059764	/August14/earnings.php	0	1	0	0	1408062792	0	0	0	21	1	1	1	0	0	0	1	1	1	0	101	16	1408061810	1408062404	1408062420	1408062772	1408062776	1408062787	199	472	5.72	28	male	Virginia	Virginia	0	IT	4	2	2000	White	20164	10000
s14	4	0	0	0	64945230	17471150	/August14/wait_0.php	0	0	0	0	1408064979	2	0	0	0	0	1	0	0	0	0	1	0	0	0	123	0	1408064758	0	1408064881	0	0	0	0	0	0												0
s14	6	0	0	0	73298817	16144189	/August14/instructions.php	0	0	0	0	1408064424	0	0	0	0	0	0	0	0	0	0	0	0	0	0	0	0	0	0	0	0	0	0	0	0	0												0
s14	7	0	0	0	64597919	17467305	/August14/quiz.php	0	0	0	0	1408065239	10	0	0	0	0	1	0	0	0	0	0	0	0	0	0	0	1408064783	0	0	0	0	0	0	0	0												0
s14	8	0	0	0	87929481	18168484	/August14/quiz.php	0	0	0	0	1408065416	0	0	0	0	0	1	0	0	0	0	0	0	0	0	0	0	1408065406	0	0	0	0	0	0	0	0												0
s14	1	88888	1	2	84283784	17873065	/August14/earnings.php	0	1	0	0	1408065187	0	0	0	21	1	1	1	0	1	0	1	1	1	0	57	19	1408063761	1408064928	1408064947	1408065162	1408065167	1408065179	320	665	7.65	33	female	Minnesota	California	3	Mathematics	4	4	4000	White	92101	75000
s14	2	88888	1	3	73469559	19494918	/August14/earnings.php	0	1	0	0	1408065186	0	2	0	21	1	1	1	0	1	0	1	1	1	0	127	56	1408063944	1408064908	1408064964	1408065162	1408065168	1408065181	320	665	7.65	21	female	Ohio	Ohio	1	High school diploma	2	3	800	White	44035	30000
s14	3	88888	1	1	91804736	10656724	/August14/earnings.php	0	1	0	0	1408065187	0	0	0	21	1	1	1	0	1	0	1	1	1	0	69	28	1408064047	1408064920	1408064948	1408065161	1408065167	1408065180	320	665	7.65	29	female	Texas	Mom = Texas and Dad = army bra	0	accounting	4	1	2800	White	78748	25000
s14	5	88888	1	0	53103177	16723718	/August14/earnings.php	0	1	0	0	1408065187	6	0	0	21	1	1	1	0	0	0	1	1	1	0	296	62	1408064378	1408064900	1408064962	1408065162	1408065168	1408065180	320	665	7.65	49	female	Idaho	Idaho	3	Associates in Business	3	5	1300	White	88007	8500
s17	6	0	0	0	76771791	15182868	/aa/August16/earningsWaitingRoom.php	0	0	1	0	1408204763	1	0	0	0	0	1	0	0	0	0	1	0	0	0	356	0	1408204254	0	1408204610	0	0	0	0	0	1												0
s17	8	0	0	0	44034839	17012889	/aa/August16/quiz.php	0	0	0	0	1408204314	0	0	0	0	0	1	0	0	0	0	0	0	0	0	0	0	1408204285	0	0	0	0	0	0	0	0												0
s17	9	0	0	0	23940857	12777270	/aa/August16/earningsWaitingRoom.php	0	0	1	0	1408205209	2	0	0	0	0	1	0	0	0	0	1	0	0	0	238	0	1408204864	0	1408205102	0	0	0	0	0	1												0
s17	11	0	0	0	73248362	17279140	/aa/August16/earningsWaitingRoom.php	0	0	1	0	1408204819	1	0	0	0	0	1	0	0	0	0	1	0	0	0	298	0	1408204526	0	1408204824	0	0	0	0	0	1												0
s17	1	88888	1	3	35876383	14151787	/aa/August16/questionnaire.php	0	1	0	1	1408204475	0	0	0	1	0	1	0	0	0	0	1	0	0	0	65	0	1408204249	0	1408204314	1408204429	0	0	0	0	0												0
s17	2	88888	1	2	52496728	12462513	/aa/August16/earnings.php	0	1	0	0	1408205198	0	0	0	21	1	1	1	0	0	0	1	1	1	0	133	66	1408204271	1408204774	1408204840	1408205156	1408205163	1408205176	246	580	6.8	27	female	NC	IL	2	Computer Science	5	1	1000	White	27858	1000
s17	3	88888	1	1	20751431	11761561	/aa/August16/earnings.php	0	1	0	0	1408205200	0	0	0	21	1	1	1	0	0	0	1	1	1	0	140	21	1408204251	1408204781	1408204802	1408205155	1408205162	1408205177	252	581	6.81	39	male	Minnesota	Minnesota, USA	1	Engineering	3	3	800	White	55112	20
s17	7	88888	1	0	42433810	18656417	/aa/August16/earnings.php	0	1	0	0	1408205200	0	0	0	21	1	1	1	0	0	0	1	1	1	0	128	28	1408204299	1408204766	1408204794	1408205156	1408205167	1408205176	234	553	6.53	25	male	Ohio	Ohio	4	High School	2	3	500	White	44111	1000000
s17	4	88888	2	3	46750666	12515240	/aa/August16/earnings.php	0	1	0	0	1408205666	2	1	0	21	1	1	1	0	0	0	1	1	1	0	163	73	1408204277	1408205080	1408205153	1408205611	1408205624	1408205651	226	540	6.41	28	female	Florida	New Jersey	1	English Literature	2	3	400	Mixed	34593	175000
s17	5	88888	2	2	41181263	15512556	/aa/August16/earnings.php	0	1	0	0	1408205666	4	6	0	21	1	1	1	0	0	0	1	1	1	0	325	170	1408204265	1408205075	1408205245	1408205612	1408205623	1408205650	330	618	7.19	27	male	Pennsylvania	Pennsylvania	1	Film	4	2	1300	White	18505	70000
s17	10	88888	2	1	98720836	14040919	/aa/August16/earnings.php	0	1	0	0	1408205667	1	0	0	21	1	1	1	0	0	0	1	1	1	0	130	40	1408204459	1408205071	1408205111	1408205610	1408205625	1408205650	191	473	5.74	35	male	Kansas	Kansas	7	Engineering	4	5	1000	White	65202	5
s17	12	88888	2	0	74394416	13099771	/aa/August16/earnings.php	0	1	0	0	1408205666	0	0	0	21	1	1	1	0	0	0	1	1	1	0	146	37	1408204440	1408205114	1408205151	1408205611	1408205623	1408205650	256	508	6.09	38	male	Philippines	China	2	Computer Science	2	4	75000	Chinese	37215	5000000
s2	2	888	1	3	79068565	19219475	/June27a/earnings.php	0	1	0	0	1403905956	5	1	0	21	1	1	1	0	0	0	1	1	1	0	179	78	1403905007	1403905553	1403905631	1403905935	1403905942	1403905949	314	659	7.34	24	male	ca	ca	0	biology	2	4	600	Hispanic	92307	700000
s2	5	888	1	2	48564682	18900345	/June27a/earnings.php	0	1	0	0	1403905956	0	1	0	21	1	1	1	0	0	0	1	1	1	0	114	78	1403905068	1403905517	1403905595	1403905935	1403905941	1403905949	329	674	7.49	25	male	tennessee	tennessee	3	general, HS	3	3	1200	White	38118	650000
s2	6	888	1	1	51616277	19631435	/June27a/earnings.php	0	1	0	0	1403905956	1	0	0	21	1	1	1	0	0	0	1	1	1	0	57	18	1403904972	1403905507	1403905525	1403905936	1403905942	1403905951	314	659	7.34	34	female	Ohio	Ohio								15000
s2	8	888	1	0	90260162	18298920	/June27a/earnings.php	0	1	0	0	1403905956	1	0	0	21	1	1	1	0	0	0	1	1	1	0	114	24	1403905046	1403905540	1403905564	1403905936	1403905940	1403905950	314	659	7.34	22	male	NJ	Peru	2	Biology	3	4	1000	Hispanic	7728	100
s2	3	888	2	3	30621403	11886277	/June27a/earnings.php	0	1	0	0	1403906540	7	0	0	21	1	1	1	0	0	0	1	1	1	0	281	25	1403905016	1403905810	1403905835	1403906507	1403906519	1403906537	238	580	6.55	24	male	Arizona	Mother : England, Father: USA	1	General Education	3	2	1000	White	85015	1
s2	4	888	2	2	23148321	17252466	/June27a/earnings.php	0	1	0	0	1403906540	1	4	0	21	1	1	1	0	0	0	1	1	1	0	316	178	1403905086	1403905931	1403906109	1403906508	1403906519	1403906536	280	597	6.72	24	female	fl	ct	8	high school	1	3	3300	Hispanic	13619	5000
s2	9	888	2	1	45136710	16038085	/June27a/earnings.php	0	1	0	0	1403906541	0	4	0	21	1	1	1	0	0	0	1	1	1	0	145	121	1403905201	1403905784	1403905905	1403906508	1403906521	1403906536	228	533	6.08	61	female	CO	United States	1	High School Diploma	2	1	300	White	80123	50000
s2	11	888	2	0	95982474	10300079	/June27a/earnings.php	0	1	0	0	1403906541	0	1	0	21	1	1	1	0	0	0	1	1	1	0	98	38	1403905098	1403905830	1403905868	1403906508	1403906522	1403906537	217	544	6.19	38	male	Georgia	Georgia	2	English	2	2	2800	White	33713	65000
s2	13	888	3	3	21776716	11472720	/June27a/earnings.php	0	1	0	0	1403906562	1	1	0	21	1	1	1	0	0	0	1	1	1	0	210	55	1403905414	1403906086	1403906141	1403906536	1403906545	1403906556	330	675	7.5	22	male	California	Philippines	2	Biology	3	3	200	AsianOther	91335	300000
s2	14	888	3	2	32415892	17889217	/June27a/earnings.php	0	1	0	0	1403906562	1	0	0	21	1	1	1	0	0	0	1	1	1	0	90	17	1403905355	1403905979	1403905996	1403906537	1403906544	1403906556	300	645	7.2	32	female	NY	NY	3	high school	2	4	3500	White	31558	4500
s2	15	888	3	1	60237408	15229198	/June27a/earnings.php	0	1	0	0	1403906562	0	2	0	21	1	1	1	0	0	0	1	1	1	0	234	185	1403905344	1403906002	1403906187	1403906537	1403906544	1403906554	300	645	7.2	55	male	Tennessee		1	Computer Science	4	3	2800	White	37311	50000
s2	18	888	3	0	92331405	15649052	/June27a/earnings.php	0	1	0	0	1403906562	0	0	0	21	1	1	1	0	0	0	1	1	1	0	90	27	1403905478	1403906026	1403906053	1403906537	1403906544	1403906556	320	665	7.4	49	male	Idaho	Idaho	5	Medicine	3	7	3,000	White	88007	1250
s2	1			0	49621734	14693298	/June27a/leftExperimentWaitedTooLong.php	0	0	0	0	1403906225	20	0	0	0	0	1	0	0	0	0	0	0	0	0	864	0	1403905053	0	1403905917	0	0	0	0	0	1												0
s2	7			0	29898134	17446605	/June27a/quiz.php	0	0	0	0	1403905623	4	0	0	0	0	1	0	0	0	0	0	0	0	0	0	0	1403905126	0	0	0	0	0	0	0	0												0
s2	10			0	28290208	16410696	/June27a/instructions.php	0	0	0	0	1403905022	0	0	0	0	0	0	0	0	0	0	0	0	0	0	0	0	0	0	0	0	0	0	0	0	0												0
s2	12			0	99001523	10581249	/June27a/instructions.php	0	0	0	0	1403905224	0	0	0	0	0	0	0	0	0	0	0	0	0	0	0	0	0	0	0	0	0	0	0	0	0												0
s2	16			0	68919947	14854036	/June27a/leftExperimentWaitedTooLong.php	0	0	0	0	1403907183	14	0	0	0	0	1	0	0	1	0	0	0	0	0	398	0	1403905397	0	1403907050	1403906305	0	0	0	0	1												0
s2	17			0	22248541	16983690	/June27a/quiz.php	0	0	0	0	1403905641	0	0	0	0	0	1	0	0	0	0	0	0	0	0	0	0	1403905420	0	0	0	0	0	0	0	0												0
s2	19			0	43535756	17613548	/June27a/quiz.php	0	0	0	0	1403907111	0	0	0	0	0	1	0	0	1	0	0	0	0	0	165	0	1403905832	0	1403906970	0	0	0	0	0	1												0
s2	20			0	82185633	14014334	/June27a/instructions.php	0	0	0	0	1403907513	0	0	1	0	0	0	0	0	0	0	0	0	0	0	0	0	0	0	0	0	0	0	0	0	0												0
s21	4	0	0	0	74647870	13973904	/August17/quiz.php	0	0	0	0	1408462077	0	0	0	0	0	1	0	0	0	0	0	0	0	0	0	0	1408462067	0	0	0	0	0	0	0	0												0
s21	5	0	0	0	64421187	12460370	/August17/instructions.php	0	0	0	0	1408461978	0	0	0	0	0	0	0	0	0	0	0	0	0	0	0	0	0	0	0	0	0	0	0	0	0												0
s21	6	0	0	0	40578293	19037283	/August17/quiz.php	0	0	0	0	1408462542	0	0	0	0	0	1	0	0	0	0	0	0	0	0	0	0	1408462520	0	0	0	0	0	0	0	0												0
s21	10	0	0	0	48616918	14752885	/August17/earningsWaitingRoom.php	0	0	1	0	1408462651	0	0	0	0	0	1	0	0	0	0	1	0	0	0	274	0	1408462286	0	1408462560	0	0	0	0	0	1												0
s21	11	0	0	0	71504341	11932429	/August17/instructions.php	0	0	0	0	1408462001	0	0	0	0	0	0	0	0	0	0	0	0	0	0	0	0	0	0	0	0	0	0	0	0	0												0
s21	14	0	0	0	42215666	14160553	/August17/quiz.php	0	0	0	0	1408462100	0	0	0	0	0	1	0	0	0	0	0	0	0	0	0	0	1408462066	0	0	0	0	0	0	0	0												0
s21	16	0	0	0	83050624	17804969	/August17/earningsWaitingRoom.php	0	0	1	0	1408462663	0	0	0	0	0	1	0	0	0	0	1	0	0	0	360	0	1408462108	0	1408462468	0	0	0	0	0	1												0
s21	17	0	0	0	90401736	14364170		0	0	0	0	1408462110	0	0	0	0	0	0	0	0	0	0	0	0	0	0	0	0	0	0	0	0	0	0	0	0	0												0
s21	1	1	1	4	77436351	18487655	/August17/experimentTimedOut.php	0	0	1	1	1408463156	7	1	1	21	0	1	1	0	0	0	1	1	1	0	168	38	1408461963	1408462550	1408462588	1408463126	1408463071	1408463109	315	648	0												0
s21	2	1	1	4	52992872	17777744	/August17/earnings.php	0	0	0	0	1408463124	0	3	1	21	1	1	1	0	0	0	1	1	1	0	108	62	1408461989	1408462566	1408462628	1408463061	1408463073	1408463109	316	650	7.51	41	male	nj	ny and nj	0	history	3	2	3000	White	7760	7000
s21	8	1	1	4	76450243	11908298	/August17/earnings.php	0	0	0	0	1408463126	0	0	1	21	1	1	1	0	0	0	1	1	1	0	59	67	1408462050	1408462602	1408462669	1408463062	1408463072	1408463107	296	623	7.24	30	female	Iowa	Iowa	2	Business Administration	3	4	3000	White	52245	10000
s21	20	1	1	4	64370356	18374045	/August17/earnings.php	0	0	0	0	1408463127	2	0	1	21	1	1	1	0	0	0	1	1	1	0	40	7	1408462174	1408462593	1408462600	1408463062	1408463073	1408463107	316	650	7.51	33	male	il	il	1	bachelors	3	3	2500	White	62851	5000
s21	3	2	2	3	89684321	10155868	/August17/earnings.php	0	1	0	0	1408463219	1	0	1	21	1	1	1	0	0	0	1	1	1	0	151	39	1408462069	1408462713	1408462752	1408463185	1408463200	1408463209	234	530	6.3	32	male	Texas	New Jersey	3	Microbiology	4	3	2000	Black	75074	30000
s21	7	2	2	3	98390285	17152468	/August17/earnings.php	0	1	0	0	1408463217	1	4	1	21	1	1	1	0	0	0	1	1	1	0	158	92	1408462092	1408462720	1408462812	1408463187	1408463198	1408463208	214	490	5.9	25	female	illimois	illinois	9		3			Black		10
s21	12	88888	2	3	58050947	18012958	/August17/instructions_part2.php	0	1	0	0	1408462695	4	0	0	11	1	1	0	0	0	0	1	0	0	0	233	0	1408462065	0	1408462298	1408462609	1408462622	1408462626	229	229	0												0
s21	13	2	2	3	45069188	17456440	/August17/earnings.php	0	1	0	0	1408463219	1	4	1	21	1	1	1	0	0	0	1	1	1	0	168	168	1408462104	1408462725	1408462893	1408463186	1408463200	1408463210	264	560	6.6	31	female	Wisconsin	Wisconsin	1	Media Arts	3	2	1500	White	53130	10000
s21	9	3	3	3	27392505	15694645	/August17/earnings.php	0	1	0	0	1408463348	1	0	1	21	1	1	1	0	0	0	1	1	1	0	215	46	1408462096	1408462948	1408462994	1408463316	1408463328	1408463341	217	559	6.6	59	female	New York	New York	2	Speech Pathology & Audiology	2	2	1000	White	13203	145000
s21	15	88888	3	3	51709315	19280775	/August17/experimentTimedOut.php	0	1	0	1	1408462557	4	0	0	3	0	1	0	0	0	0	1	0	0	0	366	0	1408462051	0	1408462417	1408462527	1408462502	1408462511	0	65	0												0
s21	18	3	3	3	80802873	14105581	/August17/earnings.php	0	1	0	0	1408463348	1	1	1	21	1	1	1	0	0	0	1	1	1	0	120	63	1408462227	1408462878	1408462941	1408463318	1408463325	1408463341	347	693	7.94	23	male	Maryland	Maryland	1	Computer Science	2	2	1750	White	21713	15000
s21	19	3	3	3	32778870	19127776	/August17/earnings.php	0	1	0	0	1408463348	0	0	1	21	1	1	1	0	0	0	1	1	1	0	87	35	1408462274	1408462914	1408462949	1408463317	1408463326	1408463343	217	555	6.56	30	female	wa	wa	2	Associate of Arts.	2	4	5000	White	92310	19
s22	2	0	0	0	32845341	19903941	/August17/quiz.php	0	0	0	0	1408491207	0	0	0	0	0	1	0	0	0	0	0	0	0	0	0	0	1408491186	0	0	0	0	0	0	0	0												0
s22	4	0	0	0	20379812	12037337	/August17/earningsWaitingRoom.php	0	0	1	0	1408492123	4	0	0	0	0	1	0	0	0	0	1	0	0	0	785	0	1408491298	0	1408492083	0	0	0	0	0	1												0
s22	6	0	0	0	24981175	14854385	/August17/instructions.php	0	0	0	0	1408491164	0	0	0	0	0	0	0	0	0	0	0	0	0	0	0	0	0	0	0	0	0	0	0	0	0												0
s22	9	0	0	0	95412589	13179388	/August17/instructions.php	0	0	0	0	1408491208	0	0	0	0	0	0	0	0	0	0	0	0	0	0	0	0	0	0	0	0	0	0	0	0	0												0
s22	17	0	0	0	80920002	14594820	/August17/instructions.php	0	0	0	0	1408491223	0	0	0	0	0	0	0	0	0	0	0	0	0	0	0	0	0	0	0	0	0	0	0	0	0												0
s22	19	0	0	0	58187004	12844742	/August17/instructions.php	0	0	0	0	1408491237	0	0	0	0	0	0	0	0	0	0	0	0	0	0	0	0	0	0	0	0	0	0	0	0	0												0
s22	21	0	0	0	33846545	14856634	/August17/quiz.php	0	0	0	0	1408491907	83	0	0	0	0	1	0	0	0	0	0	0	0	0	0	0	1408491303	0	0	0	0	0	0	0	0												0
s22	28	0	0	0	41232418	14015115	/August17/instructions.php	0	0	0	0	1408491356	0	0	0	0	0	0	0	0	0	0	0	0	0	0	0	0	0	0	0	0	0	0	0	0	0												0
s22	7	1	1	4	41407024	19504491	/August17/earnings.php	0	0	0	0	1408492221	0	1	1	21	1	1	1	0	0	0	1	1	1	0	121	49	1408491211	1408491719	1408491768	1408492142	1408492151	1408492216	267	612	7.12	26	male	Virginia	Virginia	3	Information Technology	2	3	2000	Indian	20120	50000
s22	8	1	1	4	65972771	12036832	/August17/earnings.php	0	0	0	0	1408492222	1	0	1	21	1	1	1	0	0	0	1	1	1	0	194	24	1408491179	1408491773	1408491797	1408492142	1408492152	1408492216	247	592	6.92	33	female	NJ	NJ	1	EMT	3	5	3500	White	28540	5000
s22	10	1	1	4	49038141	12415843	/August17/earnings.php	0	0	0	0	1408492223	0	5	1	21	1	1	1	0	0	0	1	1	1	0	103	92	1408491316	1408491784	1408491876	1408492143	1408492150	1408492216	262	607	7.07	35	male	Florida	Georgia	1	computer science	2	2	500	White	32256	1
s22	22	1	1	4	48210386	15636084	/August17/earnings.php	0	0	0	0	1408492221	0	2	1	21	1	1	1	0	0	0	1	1	1	0	109	67	1408491349	1408491797	1408491864	1408492142	1408492209	1408492215	252	597	6.97	31	male	Texas	Texas		Computer Science	3	3	4000	White	76134	750000
s22	3	2	2	3	91714124	11036943	/August17/earnings.php	0	1	0	0	1408492514	1	1	1	21	1	1	1	0	0	0	1	1	1	0	201	27	1408491297	1408491903	1408491930	1408492457	1408492478	1408492508	267	399	5	21	male	Oregon	Oregon	1	Mechanical Engineering	3	4	500	White	97230	600000
s22	14	2	2	3	67246163	17812999	/August17/earnings.php	0	1	0	0	1408492514	0	0	1	21	1	1	1	0	0	0	1	1	1	0	201	61	1408491287	1408491837	1408491898	1408492457	1408492479	1408492510	242	325	4.25	38	female	co	co	2	journalism	2	1		White	80226	500000
s22	20	2	2	3	98926951	18791849	/August17/earnings.php	0	1	0	0	1408492514	2	0	1	21	1	1	1	0	0	0	1	1	1	0	173	48	1408491323	1408491857	1408491905	1408492456	1408492480	1408492510	282	296	3.96	24	female	California	California and Ohio	2	Digital MEdia	3	2	575	Mixed	93561	30000
s22	27	88888	2	1	35034800	15250033	/August17/earnings.php	0	1	1	0	1408492194	1	0	0	15	0	1	1	0	0	0	1	1	1	0	104	23	1408491355	1408491838	1408491861	1408492190	1408492104	1408492127	282	383	4.83	23	male	Maryland	Maryland	1	Computer Science	4	4	300	White	20850	75000
s22	5	3	3	4	99966501	18503129	/August17/earnings.php	0	0	0	0	1408492213	2	1	1	21	1	1	1	0	0	0	1	1	1	0	262	51	1408491251	1408491832	1408491883	1408492181	1408492187	1408492202	206	531	6.31	52	female	TEXAS	TEXAS	3	NA	3	2	0	Black	75001	25
s22	11	3	3	4	80265232	13634038	/August17/earnings.php	0	0	0	0	1408492213	2	5	1	21	1	1	1	0	0	0	1	1	1	0	212	107	1408491291	1408491792	1408491899	1408492180	1408492187	1408492204	282	587	6.87	26	female	Washington	Washington	1	Sociology	1	2	500	White	98229	20000
s22	16	3	3	4	93227057	10065896	/August17/earnings.php	0	0	0	0	1408492212	2	0	1	21	1	1	1	0	0	0	1	1	1	0	161	43	1408491344	1408491803	1408491846	1408492181	1408492186	1408492202	351	646	7.46	29	female	California	California	3	General	2	3	5000	White	93445	29000
s22	23	3	3	4	38941147	12651890	/August17/earnings.php	0	0	0	0	1408492212	0	0	1	21	1	1	1	0	0	0	1	1	1	0	87	55	1408491411	1408491819	1408491874	1408492181	1408492187	1408492204	270	575	6.75	33	male	NC	NC	2	IT	1	3	1200	White	28092	16000
s22	1	4	4	2	36729499	14723292	/August17/earnings.php	0	1	0	0	1408492614	0	4	1	21	1	1	1	0	0	0	1	1	1	0	185	150	1408491348	1408492026	1408492176	1408492584	1408492592	1408492606	257	497	5.98	47	female	PA	NY	9	psychology	2	2	1500	Black	19380	18
s22	29	88888	4	1	53189551	13872743	/August17/experimentTerminated.php	0	1	1	0	1408492814	0	0	0	15	0	1	1	0	0	0	1	1	1	0	137	132	1408491437	1408491954	1408492086	1408492355	1408492363	1408492382	282	422	0												0
s22	30	4	4	2	59874327	17321082	/August17/earnings.php	0	1	0	0	1408492613	1	0	1	21	1	1	1	0	0	0	1	1	1	0	115	25	1408491428	1408491956	1408491981	1408492585	1408492594	1408492607	257	524	6.25	26	male	Virginia	Idaho	5	High School Diploma	4	1	2000	White	98116	50000
s22	31	88888	4	0	41355503	13986651	/August17/earnings.php	0	1	1	0	1408492832	0	2	0	15	0	1	1	0	0	0	1	1	1	0	89	80	1408491483	1408491936	1408492016	1408492356	1408492364	1408492381	232	371	4.71	23	male	Oregon	New York	0	Economics	3	3	400	White	97223	50000
s22	12	5	5	3	84072760	11781211	/August17/earnings.php	0	1	0	0	1408492658	17	2	1	21	1	1	1	0	0	0	1	1	1	0	443	52	1408491211	1408492076	1408492128	1408492637	1408492642	1408492654	262	440	5.41	26	male	Maryland	Maryland	2	health care	3	1	2400	White	21237	30000
s22	15	88888	5	1	97097659	13419980	/August17/wait_3.php	0	1	1	0	1408491818	4	0	0	5	1	1	0	0	0	0	1	0	0	0	285	0	1408491301	0	1408491586	1408491796	1408491805	1408491812	0	89	0												0
s22	24	5	5	3	64885134	16823567	/August17/earnings.php	0	1	0	0	1408492661	5	3	1	21	1	1	1	0	0	0	1	1	1	0	253	99	1408491418	1408492151	1408492250	1408492635	1408492643	1408492654	227	369	4.7	35	male	California	California	2	bachelors degree	4	3	2000	Black	90064	8000000
s22	25	5	5	3	48630575	10164832	/August17/earnings.php	0	1	0	0	1408492658	1	2	1	21	1	1	1	0	0	0	1	1	1	0	183	190	1408491435	1408492056	1408492246	1408492636	1408492643	1408492654	192	350	4.51	24	male	wa	wa	1	Computer Science	2	2	200	White	99114	5000
s22	13	6	6	3	51651011	14931023	/August17/earnings.php	0	1	0	0	1408493146	15	2	1	21	1	1	1	0	0	0	1	1	1	0	519	169	1408491295	1408492368	1408492537	1408493098	1408493106	1408493123	257	565	6.65	33	female	TX	TX	2	High School	3	3	1000	Hispanic	77546	10000000
s22	18	6	6	3	40460738	13564974	/August17/earnings.php	0	1	0	0	1408493146	1	1	1	21	1	1	1	0	0	0	1	1	1	0	352	112	1408491362	1408492378	1408492490	1408493097	1408493107	1408493122	266	542	6.43	21	male	CA	CA	0	High School	4	1	500	AsianOther	85224	50000
s22	26	88888	6	1	74631562	19943998	/August17/decision.php	0	1	0	0	1408492803	2	2	0	13	0	1	1	0	0	0	1	1	1	0	474	196	1408491445	1408492482	1408492678	1408492787	1408492747	1408492776	260	334	0												0
s22	32	6	6	3	88643890	15895953	/August17/earnings.php	0	1	0	0	1408493147	1	0	1	21	1	1	1	0	0	0	1	1	1	0	309	29	1408491536	1408492378	1408492407	1408493097	1408493106	1408493123	237	520	6.21	28	male	Alabama	Ohio	2	Computer Science	3	2	200	White	35645	10000
s23	7	0	0	0	87170588	15577577	/August17/earningsWaitingRoom.php	0	0	1	0	1408652440	5	0	0	0	0	1	0	0	0	0	1	0	0	0	332	0	1408652039	0	1408652371	0	0	0	0	0	1												0
s23	8	0	0	0	26769918	18236089	/August17/quiz.php	0	0	0	0	1408652201	5	0	0	0	0	1	0	0	0	0	0	0	0	0	0	0	1408651937	0	0	0	0	0	0	0	0												0
s23	9	0	0	0	80119681	11284350	/August17/instructions.php	0	0	0	0	1408651865	0	0	0	0	0	0	0	0	0	0	0	0	0	0	0	0	0	0	0	0	0	0	0	0	0												0
s23	10	0	0	0	39191459	18250768		0	0	0	0	1408651868	0	0	0	0	0	0	0	0	0	0	0	0	0	0	0	0	0	0	0	0	0	0	0	0	0												0
s23	13	0	0	0	63963965	16652505	/August17/earningsWaitingRoom.php	0	0	1	0	1408652351	4	0	0	0	0	1	0	0	0	0	1	0	0	0	164	0	1408652083	0	1408652247	0	0	0	0	0	1												0
s23	14	0	0	0	92767684	19253681	/August17/earningsWaitingRoom.php	0	0	1	0	1408652646	2	0	0	0	0	1	0	0	0	0	1	0	0	0	191	0	1408652422	0	1408652613	0	0	0	0	0	1												0
s23	15	0	0	0	81574968	17302729	/August17/earningsWaitingRoom.php	0	0	1	0	1408652672	4	0	0	0	0	1	0	0	0	0	1	0	0	0	223	0	1408652434	0	1408652657	0	0	0	0	0	1												0
s23	16	0	0	0	77598584	17240086	/August17/earningsWaitingRoom.php	0	0	1	0	1408653167	0	0	0	0	0	1	0	0	0	0	1	0	0	0	201	0	1408652714	0	1408652915	0	0	0	0	0	1												0
s23	1	1	1	3	62716882	19386318	/August17/earnings.php	0	1	0	0	1408652648	0	1	1	21	1	1	1	0	0	0	1	1	1	0	92	99	1408651801	1408652191	1408652290	1408652622	1408652628	1408652645	261	601	7.01	27	male	New York	New York	1	Mechanical Engineering	3	2	3500	White	15102	50000
s23	2	1	1	3	46525969	10558775	/August17/earnings.php	0	1	0	0	1408652646	0	0	1	21	1	1	1	0	0	0	1	1	1	0	99	61	1408651852	1408652197	1408652258	1408652620	1408652627	1408652644	336	681	7.81	34	male	Pennsylvania	Pennsylvania	1	Communications	3	5	1400	White	16830	40000
s23	4	1	1	3	88748083	12957203	/August17/earnings.php	0	1	0	0	1408652648	0	0	1	21	1	1	1	0	0	0	1	1	1	0	70	33	1408651874	1408652211	1408652244	1408652621	1408652628	1408652644	276	617	7.17	32	male	Illinois	Illinois	3		2	1		White	60051	30000
s23	6	88888	1	3	46785382	10427482	/August17/experimentTimedOut.php	0	1	0	1	1408652425	0	0	0	12	0	1	1	0	0	0	1	1	1	0	109	32	1408651834	1408652156	1408652188	1408652379	1408652314	1408652339	281	333	0												0
s23	3	2	2	4	45576073	18661327	/August17/earnings.php	0	0	0	0	1408653131	3	1	1	21	1	1	1	0	0	0	1	1	1	0	278	38	1408651871	1408652561	1408652599	1408653099	1408653111	1408653126	209	438	5.39	45	female	WA	unknown	4	English literature	2	1	30,000	White	98404	1
s23	5	2	2	4	70950187	10550521	/August17/earnings.php	0	0	0	0	1408653131	3	8	1	21	1	1	1	0	0	0	1	1	1	0	162	173	1408651957	1408652568	1408652741	1408653099	1408653112	1408653127	214	403	5.04	35	male	illinois	georgia	2	business management	4	2	500	AsianOther	60615	1
s23	11	2	2	4	35497225	12694234	/August17/earnings.php	0	0	0	0	1408653130	0	0	1	21	1	1	1	0	0	0	1	1	1	0	163	79	1408651939	1408652578	1408652657	1408653101	1408653111	1408653126	247	389	4.9	19	male	new york	new york	3		3			Hispanic		2
s23	12	2	2	4	40719207	12943509	/August17/earnings.php	0	0	0	0	1408653131	0	0	1	21	1	1	1	0	0	0	1	1	1	0	131	16	1408651962	1408652522	1408652538	1408653100	1408653112	1408653128	201	411	5.12	20	female	Arizona	Michigan	1	Music Education	4	3	600	White	85281	500000
s24	1	0	0	0	97557102	15644972	/August17/quiz.php	0	0	0	0	1408653891	2	0	0	0	0	1	0	0	0	0	0	0	0	0	0	0	1408653735	0	0	0	0	0	0	0	0												0
s24	2	0	0	0	27403954	14361821	/August17/quiz.php	0	0	0	0	1408653788	2	0	0	0	0	1	0	0	0	0	0	0	0	0	0	0	1408653716	0	0	0	0	0	0	0	0												0
s24	5	0	0	0	82815746	11880134	/August17/instructions.php	0	0	0	0	1408653748	0	0	0	0	0	0	0	0	0	0	0	0	0	0	0	0	0	0	0	0	0	0	0	0	0												0
s24	7	0	0	0	60018786	17453657	/August17/quiz.php	0	0	0	0	1408654433	29	0	0	0	0	1	0	0	0	0	0	0	0	0	0	0	1408653793	0	0	0	0	0	0	0	0												0
s24	8	0	0	0	42905232	10158619	/August17/earningsWaitingRoom.php	0	0	1	0	1408654571	7	0	0	0	0	1	0	0	0	0	1	0	0	0	498	0	1408653973	0	1408654471	0	0	0	0	0	1												0
s24	10	0	0	0	25464536	12555623	/August17/quiz.php	0	0	0	0	1408653945	0	0	0	0	0	1	0	0	0	0	0	0	0	0	0	0	1408653892	0	0	0	0	0	0	0	0												0
s24	11	0	0	0	26705120	13158612	/August17/instructions.php	0	0	0	0	1408653815	0	0	0	0	0	0	0	0	0	0	0	0	0	0	0	0	0	0	0	0	0	0	0	0	0												0
s24	12	0	0	0	97441006	19201340	/August17/leftExperimentWaitedTooLong.php	0	0	0	0	1408653852	1	0	0	0	0	1	0	0	0	0	0	0	0	0	116	0	1408653934	0	1408654050	1408654222	0	0	0	0	1												0
s24	13	0	0	0	87267325	14420606	/August17/instructions.php	0	0	0	0	1408653850	0	0	0	0	0	0	0	0	0	0	0	0	0	0	0	0	0	0	0	0	0	0	0	0	0												0
s24	16	0	0	0	53592278	19318813	/August17/earningsWaitingRoom.php	0	0	1	0	1408654580	2	0	0	0	0	1	0	0	1	0	1	0	0	0	258	0	1408653966	0	1408654547	0	0	0	0	0	1												0
s24	18	0	0	0	27264244	16306086	/August17/instructions.php	0	0	0	0	1408653978	0	0	0	0	0	0	0	0	0	0	0	0	0	0	0	0	0	0	0	0	0	0	0	0	0												0
s24	20	0	0	0	83608965	17298958	/August17/instructions.php	0	0	0	0	1408653940	0	0	0	0	0	0	0	0	0	0	0	0	0	0	0	0	0	0	0	0	0	0	0	0	0												0
s24	3	88888	1	3	88036097	11331981	/August17/experimentTimedOut.php	0	1	0	1	1408654110	0	0	0	1	0	1	0	0	0	0	1	0	0	0	143	0	1408653764	0	1408653907	1408654065	0	0	0	0	0												0
s24	4	88888	1	2	23756142	13760892	/August17/experimentTimedOut.php	0	1	0	1	1408654624	2	0	0	11	0	1	1	0	0	0	1	1	1	0	212	59	1408653742	1408654329	1408654388	1408654578	1408654297	1408654299	371	471	0												0
s24	6	1	1	2	75128540	14532263	/August17/earnings.php	0	1	0	0	1408654841	0	0	1	21	1	1	1	0	0	0	1	1	1	0	160	50	1408653901	1408654528	1408654578	1408654815	1408654819	1408654826	250	577	6.77	51	female	CA	Maine and Italy	2	Nutrition	4	4	2000	White	90605	25000
s24	15	1	1	2	50283229	11067830	/August17/earnings.php	0	1	0	0	1408654842	0	5	1	21	1	1	1	0	0	0	1	1	1	0	72	137	1408653915	1408654339	1408654476	1408654815	1408654820	1408654828	255	538	6.38	31	female	NH	USA	3	general studies	3	5	1000	White	3103	100000
s24	9	2	2	4	80730510	10623607	/August17/earnings.php	0	0	0	0	1408655267	2	2	1	21	1	1	1	0	0	0	1	1	1	0	214	60	1408653907	1408654645	1408654705	1408655214	1408655226	1408655255	246	526	6.27	29	male	florida	USA	3	computer science	3	3	350	White	34232	50000
s24	14	2	2	4	90903918	17777099	/August17/earnings.php	0	0	0	0	1408655267	3	5	1	21	1	1	1	0	0	0	1	1	1	0	169	123	1408653925	1408654621	1408654744	1408655216	1408655226	1408655253	215	491	5.92	28	female	California	California	2	Criminology and Justice Studie	4	2	200	Hispanic	27406	38
s24	17	2	2	4	30599523	15288351	/August17/earnings.php	0	0	0	0	1408655268	0	0	1	21	1	1	1	0	0	0	1	1	1	0	133	22	1408653977	1408654601	1408654623	1408655215	1408655225	1408655253	276	531	6.32	33	male	NC	NC and NM	2	Psychology	4	1	3000	White	27278	10000
s24	19	2	2	4	88693930	16537440	/August17/earnings.php	0	0	0	0	1408655267	8	2	1	21	1	1	1	0	0	0	1	1	1	0	211	61	1408653925	1408654571	1408654632	1408655215	1408655226	1408655255	206	476	5.77	28	male	california	vietnam	2	bachelors	1	0	500	AsianOther	92646	900
s25	1	0	0	0	81979856	12571926	/August17/instructions.php	0	0	0	0	1408661730	0	0	0	0	0	0	0	0	0	0	0	0	0	0	0	0	0	0	0	0	0	0	0	0	0												0
s25	3	0	0	0	77386161	10026120	/August17/quiz.php	0	0	0	0	1408659089	0	0	0	0	0	1	0	0	0	0	0	0	0	0	0	0	1408659031	0	0	0	0	0	0	0	0												0
s25	5	0	0	0	31828418	19051709	/August17/instructions.php	0	0	0	0	1408659020	0	0	0	0	0	0	0	0	0	0	0	0	0	0	0	0	0	0	0	0	0	0	0	0	0												0
s25	9	0	0	0	35170955	12826230	/August17/instructions.php	0	0	0	0	1408659096	0	0	0	0	0	0	0	0	0	0	0	0	0	0	0	0	0	0	0	0	0	0	0	0	0												0
s25	11	0	0	0	23839109	14317631	/August17/quiz.php	0	0	0	0	1408659616	17	0	0	0	0	1	0	0	0	0	0	0	0	0	0	0	1408659178	0	0	0	0	0	0	0	0												0
s25	12	0	0	0	76499106	11388812	/August17/quiz.php	0	0	0	0	1408659322	0	0	0	0	0	1	0	0	0	0	0	0	0	0	0	0	1408659211	0	0	0	0	0	0	0	0												0
s25	13	0	0	0	94603081	17912026	/August17/earningsWaitingRoom.php	0	0	1	0	1408660298	13	0	0	0	0	1	0	0	0	0	1	0	0	0	987	0	1408659203	0	1408660190	1408660213	0	0	0	0	1												0
s25	16	0	0	0	44550784	10239457	/August17/instructions.php	0	0	0	0	1408659277	0	0	0	0	0	0	0	0	0	0	0	0	0	0	0	0	0	0	0	0	0	0	0	0	0												0
s25	17	0	0	0	91594475	19377056	/August17/leftExperimentWaitedTooLong.php	0	0	0	0	1408659965	1	0	0	0	0	1	0	0	0	0	0	0	0	0	147	0	1408659517	0	1408659664	0	0	0	0	0	1												0
s25	18	0	0	0	77220131	19646939	/August17/quiz.php	0	0	0	0	1408660431	0	0	0	0	0	1	0	0	0	0	0	0	0	0	0	0	1408659658	0	0	0	0	0	0	0	0												0
s25	19	0	0	0	81305727	19695192	/August17/quiz.php	0	0	0	0	1408661854	90	0	0	0	0	1	0	0	0	0	0	0	0	0	0	0	1408659610	0	0	0	0	0	0	0	0												0
s25	20	0	0	0	77159334	10375188	/August17/instructions.php	0	0	0	0	1408659694	0	0	0	0	0	0	0	0	0	0	0	0	0	0	0	0	0	0	0	0	0	0	0	0	0												0
s25	2	88888	1	2	87876263	16517487	/August17/earnings.php	0	1	1	0	1408660076	1	0	0	16	0	1	1	0	0	0	1	1	1	0	224	25	1408659087	1408659677	1408659702	1408660019	1408660027	1408660029	332	451	5.77	22	male	MD	MD	4	engineering	3	5	400	Black	20850	5000
s25	4	1	1	2	64601825	12747770	/August17/earnings.php	0	1	0	0	1408660285	1	49	1	21	1	1	1	0	0	0	1	1	1	0	186	200	1408659105	1408659630	1408659830	1408660253	1408660263	1408660273	324	617	7.18	23	male	Oregon	Denver	2	High school	2	3	400	White	97402	100000
s25	6	88888	1	3	52669347	19407481	/August17/wait_2.php	0	1	1	1	1408660090	0	0	0	16	0	1	1	0	0	0	1	1	1	0	136	54	1408659067	1408659615	1408659669	1408660020	1408660028	1408660032	271	401	0												0
s25	7	1	1	2	53675016	19772335	/August17/earnings.php	0	1	0	0	1408660286	0	0	1	21	1	1	1	0	0	0	1	1	1	0	107	30	1408659106	1408659632	1408659662	1408660252	1408660264	1408660274	253	504	6.05	43	male	Florida	Florida and New York	0	computer science	3	2	3000	White	322	800000
s25	8	2	2	4	58866314	12609782	/August17/earnings.php	0	0	0	0	1408661004	3	0	1	21	1	1	1	0	0	0	1	1	1	0	254	139	1408659083	1408659985	1408660124	1408660947	1408660962	1408660994	195	332	4.33	31	male	Georgia	Florida, Tennessee	2	Korean language	2	1	1200	White	30602	20
s25	10	2	2	4	38600135	19819718	/August17/earnings.php	0	0	0	0	1408661006	3	4	1	21	1	1	1	0	0	0	1	1	1	0	298	211	1408659239	1408659989	1408660200	1408660946	1408660962	1408660994	208	396	4.97	53	female	Kansas	Indiana and Missouri	3	Art	3	2	1000		48657	250
s25	14	2	2	4	68120539	18439976	/August17/earnings.php	0	0	0	0	1408661005	1	2	1	21	1	1	1	0	0	1	1	1	1	0	189	48	1408659270	1408659938	1408660298	1408660945	1408660963	1408660994	239	432	5.33	21	male	CA	CA	0	HS Graduate	3	3	n/a	Mixed	95215	100000
s25	15	2	2	4	32722365	11187747	/August17/earnings.php	0	0	0	0	1408661004	6	5	1	21	1	1	1	0	0	0	1	1	1	0	255	300	1408659317	1408660105	1408660405	1408660946	1408660962	1408660993	285	369	4.7	39	male	Kentucky	Kentucky	1	Film Studies	4	4	5000	White	40202	1
s26	1	0	0	0	30439680	17451134	/August17/instructions.php	0	0	0	0	1408662490	0	0	0	0	0	0	0	0	0	0	0	0	0	0	0	0	0	0	0	0	0	0	0	0	0												0
s26	3	0	0	0	48564624	14403504	/August17/quiz.php	0	0	0	0	1408665057	9	0	1	0	0	1	0	0	0	0	0	0	0	0	0	0	1408662568	0	0	0	0	0	0	0	0												0
s26	5	0	0	0	89364375	10899473	/August17/earningsWaitingRoom.php	0	0	1	0	1408663751	1	0	0	0	0	1	0	0	1	0	1	0	0	0	468	0	1408662592	0	1408663635	0	0	0	0	0	1												0
s26	7	0	0	0	28353751	15892091	/August17/instructions.php	0	0	0	0	1408662618	0	0	0	0	0	0	0	0	0	0	0	0	0	0	0	0	0	0	0	0	0	0	0	0	0												0
s26	11	0	0	0	31153228	17909475	/August17/quiz.php	0	0	0	0	1408663356	6	0	0	0	0	1	0	0	0	0	0	0	0	0	0	0	1408662870	0	0	0	0	0	0	0	0												0
s26	12	0	0	0	30521217	16408775	/August17/quiz.php	0	0	0	0	1408662647	0	0	0	0	0	1	0	0	0	0	0	0	0	0	0	0	1408662630	0	0	0	0	0	0	0	0												0
s26	14	0	0	0	31340700	17245334	/August17/earningsWaitingRoom.php	0	0	1	0	1408663744	16	0	0	0	0	1	0	0	0	0	1	0	0	0	572	0	1408663076	0	1408663648	0	0	0	0	0	1												0
s26	16	0	0	0	61580647	11693061	/August17/quiz.php	0	0	0	0	1408662856	0	0	0	0	0	1	0	0	0	0	0	0	0	0	0	0	1408662719	0	0	0	0	0	0	0	0												0
s26	17	0	0	0	26315205	11263764	/August17/leftExperimentWaitedTooLong.php	0	0	0	0	1408663716	1	0	0	0	0	1	0	0	1	0	0	0	0	0	345	0	1408662795	0	1408663590	0	0	0	0	0	1												0
s26	2	1	1	4	23784157	18899905	/August17/earnings.php	0	0	0	0	1408663944	9	2	1	21	1	1	1	0	0	0	1	1	1	0	279	99	1408662590	1408663355	1408663454	1408663907	1408663923	1408663939	264	563	6.64	29	female	Texas	Arizpna	2	English Lit.	3	4	800	Hispanic	78572	15000
s26	6	1	1	4	82830407	16784371	/August17/earnings.php	0	0	0	0	1408663943	0	0	1	21	1	1	1	0	0	0	1	1	1	0	164	34	1408662706	1408663324	1408663358	1408663909	1408663923	1408663940	295	604	7.05	33	male	IL	IL	0	Bachelors Degree in Accounting	3	3	2200	White	60586	3
s26	10	1	1	4	55269586	13262164	/August17/earnings.php	0	0	0	0	1408663944	3	4	1	21	1	1	1	0	0	0	1	1	1	0	132	81	1408662688	1408663293	1408663374	1408663907	1408663924	1408663939	237	518	6.19	28	female	New York	New York	2	Accounting	2	2	425	White	13820	500
s26	13	1	1	4	61126856	13088698	/August17/earnings.php	0	0	0	0	1408663942	0	0	1	21	1	1	1	0	0	0	1	1	1	0	94	17	1408662650	1408663264	1408663281	1408663909	1408663924	1408663939	246	542	6.43	23	male	Oregon	New York	0	Economics	3	3	300	White	97223	60000
s26	4	2	2	3	42655598	18154602	/August17/earnings.php	0	1	0	0	1408664587	11	7	1	21	1	1	1	0	0	0	1	1	1	0	304	313	1408662636	1408663545	1408663858	1408664543	1408664560	1408664582	246	526	6.27	22	female	PA	PA	1	Environmental Science	3	4	300	White	15330	700
s26	8	88888	2	3	59008665	11412291	/August17/wait_2.php	0	1	0	0	1408665056	0	9	1	15	0	1	1	0	0	0	1	1	1	0	173	286	1408662744	1408663593	1408663879	1408664185	1408664246	1408664250	281	398	0												0
s26	9	2	2	3	68901148	10430427	/August17/earnings.php	0	1	0	0	1408664590	0	2	1	21	1	1	1	0	0	0	1	1	1	0	168	172	1408662740	1408663600	1408663772	1408664543	1408664561	1408664582	206	501	6.02	46	female	Ohio	Ohio/Oklahoma	1	Business management	4	2	100	White	43055	60000
s26	15	2	2	3	63174920	15485415	/August17/earnings.php	0	1	0	0	1408664591	0	0	1	21	1	1	1	0	0	0	1	1	1	0	251	56	1408662789	1408663647	1408663703	1408664544	1408664562	1408664581	240	508	6.09	22	male	CT	NY, USA	1	political science	2	3	500	Black	6605	147216
s28	1	0	0	0	24857990	12020270	/August21/instructions.php	0	0	0	0	1408668012	0	0	0	0	0	0	0	0	0	0	0	0	0	0	0	0	0	0	0	0	0	0	0	0	0												0
s28	3	0	0	0	52692806	16394300	/August21/quiz.php	0	0	0	0	1408668349	6	0	0	0	0	1	0	0	0	0	0	0	0	0	0	0	1408668100	0	0	0	0	0	0	0	0												0
s28	4	0	0	0	66611559	10725185	/August21/quiz.php	0	0	0	0	1408668136	0	0	0	0	0	1	0	0	0	0	0	0	0	0	0	0	1408668066	0	0	0	0	0	0	0	0												0
s28	5	0	0	0	92517692	13828804	/August21/instructions.php	0	0	0	0	1408668033	0	0	0	0	0	0	0	0	0	0	0	0	0	0	0	0	0	0	0	0	0	0	0	0	0												0
s28	7	0	0	0	62952924	14503369	/August21/instructions.php	0	0	0	0	1408668041	0	0	0	0	0	0	0	0	0	0	0	0	0	0	0	0	0	0	0	0	0	0	0	0	0												0
s28	9	0	0	0	48738230	10614628	/August21/instructions.php	0	0	0	0	1408668044	0	0	0	0	0	0	0	0	0	0	0	0	0	0	0	0	0	0	0	0	0	0	0	0	0												0
s28	10	0	0	0	54841692	15500367	/August21/instructions.php	0	0	0	0	1408668064	0	0	0	0	0	0	0	0	0	0	0	0	0	0	0	0	0	0	0	0	0	0	0	0	0												0
s28	13	0	0	0	21836148	12421218	/August21/instructions.php	0	0	0	0	1408668107	0	0	0	0	0	0	0	0	0	0	0	0	0	0	0	0	0	0	0	0	0	0	0	0	0												0
s28	14	0	0	0	75706063	16697759	/August21/instructions.php	0	0	0	0	1408668748	0	0	0	0	0	0	0	0	0	0	0	0	0	0	0	0	0	0	0	0	0	0	0	0	0												0
s28	15	0	0	0	87694744	11404102	/August21/instructions.php	0	0	0	0	1408668131	0	0	0	0	0	0	0	0	0	0	0	0	0	0	0	0	0	0	0	0	0	0	0	0	0												0
s28	16	0	0	0	62680081	10010507	/August21/earningsWaitingRoom.php	0	0	1	0	1408669162	38	0	0	0	0	1	0	0	0	0	1	0	0	0	897	0	1408668243	0	1408669140	0	0	0	0	0	1												0
s28	17	0	0	0	77193144	18916148	/August21/instructions.php	0	0	0	0	1408669153	0	0	0	0	0	0	0	0	0	0	0	0	0	0	0	0	0	0	0	0	0	0	0	0	0												0
s28	18	0	0	0	24744744	14584917	/August21/instructions.php	0	0	0	0	1408668660	0	0	0	0	0	0	0	0	0	0	0	0	0	0	0	0	0	0	0	0	0	0	0	0	0												0
s28	19	0	0	0	36756899	12253904	/August21/instructions.php	0	0	0	0	1408668190	0	0	0	0	0	0	0	0	0	0	0	0	0	0	0	0	0	0	0	0	0	0	0	0	0												0
s28	21	0	0	0	80032453	12155356	/August21/earningsWaitingRoom.php	0	0	1	0	1408669182	4	0	0	0	0	1	0	0	1	0	1	0	0	0	371	0	1408668462	0	1408669144	0	0	0	0	0	1												0
s28	23	0	0	0	55479448	12824618	/August21/instructions.php	0	0	0	0	1408669740	0	0	0	0	0	0	0	0	0	0	0	0	0	0	0	0	0	0	0	0	0	0	0	0	0												0
s28	25	0	0	0	93206317	10682637	/August21/instructions.php	0	0	0	0	1408668715	0	0	0	0	0	0	0	0	0	0	0	0	0	0	0	0	0	0	0	0	0	0	0	0	0												0
s28	30	0	0	0	51900180	18642874	/August21/quiz.php	0	0	0	0	1408669130	0	0	0	0	0	1	0	0	0	0	0	0	0	0	0	0	1408668994	0	0	0	0	0	0	0	0												0
s28	2	88888	1	1	97712948	14696704	/August21/instructions_part2.php	0	1	0	0	1408668741	0	0	0	11	1	1	0	0	0	0	1	0	0	0	300	0	1408668125	0	1408668425	1408668643	1408668651	1408668654	226	226	0												0
s28	8	88888	1	1	80452538	19773834	/August21/earningsWaitingRoom.php	0	1	1	0	1408669003	2	0	0	11	1	1	1	0	0	0	1	1	0	0	191	32	1408668156	1408668723	1408668755	1408668644	1408668649	1408668652	206	206	1.21												0
s28	11	88888	1	2	36457863	18444593	/August21/earningsWaitingRoom.php	0	1	1	0	1408668987	0	2	0	11	1	1	1	0	0	0	1	1	0	0	209	130	1408668151	1408668796	1408668926	1408668644	1408668649	1408668654	286	286	1.29												0
s28	20	88888	1	1	79124281	11272477	/August21/quiz_part2.php	0	1	0	0	1408668741	5	0	0	11	1	1	1	0	0	0	1	0	0	0	195	0	1408668211	1408668718	1408668406	1408668643	1408668651	1408668653	346	346	0												0
s28	22	88888	2	1	91851206	10123751	/August21/earnings.php	0	1	1	0	1408668911	0	0	0	2	0	1	0	0	0	0	1	0	0	0	270	0	1408668337	0	1408668607	1408668691	1408668698	1408668704	0	50	1.5	33	male	Texas	Mexico	5	High school diploma	1	6	3000	Hispanic	78577	80
s28	24	88888	2	0	61214971	16704572	/August21/earnings.php	0	1	1	0	1408668888	1	0	0	2	0	1	0	0	0	0	1	0	0	0	185	0	1408668337	0	1408668522	1408668691	1408668700	1408668851	0	85	1.85	30	male	New York	Philippines	1	Law	2	3	1000	Chinese	7024	30000
s28	27	88888	2	0	77902135	11236774	/August21/earnings.php	0	1	1	0	1408668899	0	0	0	2	0	1	0	0	0	0	1	0	0	0	125	0	1408668500	0	1408668625	1408668690	1408668699	1408668711	0	50	1.5	35	female	kentucky	pennsylvania	2	electrical engineering	2	2	3000	White	40324	5000
s28	29	88888	2	1	27124622	17630555	/August21/wait_3.php	0	1	0	0	1408668718	2	0	0	2	0	1	0	0	0	0	1	0	0	0	111	0	1408668502	0	1408668613	1408668691	1408668700	1408668702	0	50	0												0
s28	6	3	3	4	65682835	14712734	/August21/earnings.php	0	0	0	0	1408669710	3	0	1	21	1	1	1	0	0	0	1	1	1	0	586	46	1408668183	1408669142	1408669188	1408669684	1408669690	1408669702	352	691	7.92	53	male	Washington	Washington	5	accounting	3	1	400	White	99207	250000
s28	12	3	3	4	86434353	19051841	/August21/earnings.php	0	0	0	0	1408669710	5	5	1	21	1	1	1	0	0	0	1	1	1	0	443	170	1408668231	1408669198	1408669368	1408669683	1408669692	1408669704	282	621	7.22	30	female	Michigan	Michigan	3	Dental Assisting	3	4	500	Black	48215	1
s28	26	3	3	4	48820738	16962881	/August21/earnings.php	0	0	0	0	1408669709	0	0	1	21	1	1	1	0	0	0	1	1	1	0	226	30	1408668423	1408669152	1408669182	1408669682	1408669691	1408669704	261	601	7.02	24	male	Massachusetts	Massachusetts	3	Some College	4	4	1000	White	2130	40
s28	28	3	3	4	92571060	11301163	/August21/earnings.php	0	0	0	0	1408669710	1	0	1	21	1	1	1	0	0	0	1	1	1	0	258	39	1408668563	1408669179	1408669218	1408669683	1408669693	1408669704	267	607	7.08	26	female	Florida	Florida	0	Philosophy	3	2	3600	White	33071	50
s29	1	0	0	0	90691502	12013429	/August21/instructions.php	0	0	0	0	1408671050	0	0	0	0	0	0	0	0	0	0	0	0	0	0	0	0	0	0	0	0	0	0	0	0	0												0
s29	5	0	0	0	70838026	16525919	/August21/instructions.php	0	0	0	0	1408670638	0	0	0	0	0	0	0	0	0	0	0	0	0	0	0	0	0	0	0	0	0	0	0	0	0												0
s29	6	0	0	0	76042576	17277950	/August21/instructions.php	0	0	0	0	1408670759	0	0	0	0	0	0	0	0	0	0	0	0	0	0	0	0	0	0	0	0	0	0	0	0	0												0
s29	8	0	0	0	56947982	19629022	/August21/instructions.php	0	0	0	0	1408670681	0	0	0	0	0	0	0	0	0	0	0	0	0	0	0	0	0	0	0	0	0	0	0	0	0												0
s29	9	0	0	0	35664703	17995750	/August21/earningsWaitingRoom.php	0	0	1	0	1408672161	3	0	0	0	0	1	0	0	1	0	1	0	0	0	247	0	1408671085	0	1408672148	0	0	0	0	0	1												0
s29	12	0	0	0	91217463	19645474	/August21/quiz.php	0	0	0	0	1408671104	7	0	0	0	0	1	0	0	0	0	0	0	0	0	0	0	1408670781	0	0	0	0	0	0	0	0												0
s29	13	0	0	0	61631363	14409960	/August21/leftExperimentWaitedTooLong.php	0	0	1	0	1408672162	4	0	0	0	0	1	0	0	1	0	0	0	0	0	352	0	1408670990	0	1408672042	0	0	0	0	0	1												0
s29	18	0	0	0	81896006	15065246	/August21/quiz.php	0	0	0	0	1408672169	14	0	0	0	0	1	0	0	0	0	1	0	0	0	826	0	1408670873	0	1408671699	0	0	0	0	0	0												0
s29	20	0	0	0	89058074	12194097	/August21/instructions.php	0	0	0	0	1408670854	0	0	0	0	0	0	0	0	0	0	0	0	0	0	0	0	0	0	0	0	0	0	0	0	0												0
s29	21	0	0	0	33284930	16102168	/August21/instructions.php	0	0	0	0	1408670931	0	0	0	0	0	0	0	0	0	0	0	0	0	0	0	0	0	0	0	0	0	0	0	0	0												0
s29	22	0	0	0	31477111	18515829	/August21/quiz.php	0	0	0	0	1408672008	19	0	0	0	0	1	0	0	0	0	0	0	0	0	0	0	1408671024	0	0	0	0	0	0	0	0												0
s29	2	88888	1	1	66663676	17793100	/August21/experimentTimedOut.php	0	1	0	1	1408671001	2	0	0	1	0	1	0	0	0	0	1	0	0	0	190	0	1408670629	0	1408670819	1408670954	0	0	0	0	0												0
s29	3	1	1	1	37450587	14318806	/August21/earnings.php	0	1	0	0	1408671813	1	0	1	21	1	1	1	0	0	0	1	1	1	0	186	17	1408670675	1408671435	1408671452	1408671803	1408671808	1408671811	317	662	7.62	23	male	Alabama	Alabama	2	Gen Ed	4	5	450	White	35611	15
s29	7	88888	1	2	55185776	18665682	/August21/experimentTimedOut.php	0	1	0	1	1408670998	0	0	0	1	0	1	0	0	0	0	1	0	0	0	90	0	1408670715	0	1408670805	1408670954	0	0	0	0	0												0
s29	14	88888	1	0	68296574	13213872	/August21/earnings.php	0	1	1	0	1408672200	1	0	0	13	0	1	1	0	0	0	1	1	1	0	134	57	1408670816	1408671424	1408671481	1408671618	1408672073	1408672084	302	423	5.23	19	female	north carolina	michigan	0	n/a	3	4	500	White	28613	10000
s29	4	2	2	4	97859866	16920783	/August21/earnings.php	0	0	0	0	1408671974	2	2	1	21	1	1	1	0	0	0	1	1	1	0	238	73	1408670722	1408671494	1408671567	1408671950	1408671957	1408671965	309	622	7.22	23	female	Indiana	Indiana	2	criminal justice	3	2	1000	White	60626	100000
s29	10	2	2	4	68066294	15491889	/August21/earnings.php	0	0	0	0	1408671974	2	1	1	21	1	1	1	0	0	0	1	1	1	0	360	99	1408670726	1408671411	1408671510	1408671950	1408671955	1408671967	334	667	7.67	35	male	New Mexico	New Mexico	3	Biotechnology	2	3	3000	Hispanic	95842	250
s29	11	2	2	4	50251166	18082717	/August21/earnings.php	0	0	0	0	1408671975	2	0	1	21	1	1	1	0	0	0	1	1	1	0	291	71	1408670832	1408671436	1408671507	1408671950	1408671955	1408671967	294	637	7.37	40	male	California	USA	3	Graphic Design	3	4	1200	White	91767	150000
s29	19	2	2	4	65773745	10515467	/August21/earnings.php	0	0	0	0	1408671974	0	0	1	21	1	1	1	0	0	0	1	1	1	0	113	100	1408670924	1408671424	1408671524	1408671950	1408671957	1408671967	304	645	7.45	34	male	California	Hawaii	0	None (HS diploma, no specializ	3	1	600	White	94619	200000
s29	15	88888	3	2	98063480	11598905	/August21/experimentTimedOut.php	0	1	0	1	1408671373	0	0	0	1	0	1	0	0	0	0	1	0	0	0	348	0	1408670815	0	1408671163	1408671325	0	0	0	0	0												0
s29	16	3	3	3	61909202	14011996	/August21/earnings.php	0	1	0	0	1408672526	6	0	1	21	1	1	1	0	0	0	1	1	1	0	303	54	1408670915	1408671765	1408671819	1408672182	1408672193	1408672202	219	503	6.03	25	female	Kentucky	KY, TN	1	Communication	3	5	1500	White	40210	50
s29	17	3	3	3	52945150	12683103	/August21/earnings.php	0	1	0	0	1408672209	0	0	1	21	1	1	1	0	0	0	1	1	1	0	169	73	1408670985	1408671719	1408671792	1408672183	1408672192	1408672204	224	511	6.11	23	female	California	California	2	Plant Sciences	3	4	200	White	95219	300000
s29	23	3	3	3	91498550	19149589	/August21/earnings.php	0	1	0	0	1408672208	0	0	1	21	1	1	1	0	0	0	1	1	1	0	257	62	1408671064	1408671705	1408671767	1408672183	1408672192	1408672204	279	559	6.59	32	male	OHIO	OHIO	0	HIGH SCHOOL	2	4	2000	White	43078	12000
s3	1	888	1	3	35660218	10581362	/June27a/earnings.php	0	1	0	0	1403908535	0	0	0	21	1	1	1	0	0	0	1	1	1	0	122	37	1403907717	1403908163	1403908200	1403908513	1403908521	1403908530	266	609	6.84	44	male	NC	NC	2	Business	4	1	1500	White	28150	25000
s3	2	888	1	2	61303174	15304801	/June27a/earnings.php	0	1	0	0	1403908535	1	0	0	21	1	1	1	0	0	0	1	1	1	0	158	36	1403907636	1403908154	1403908190	1403908515	1403908522	1403908530	316	654	7.29	28	male	CA	CA	1	Biology	4	2	1200	White	95616	65000
s3	3	888	1	0	67050834	16188468	/June27a/earnings.php	0	1	0	0	1403908536	1	0	0	21	1	1	1	0	0	0	1	1	1	0	211	24	1403907679	1403908194	1403908218	1403908514	1403908520	1403908531	241	574	6.49	22	male	Michigan	Michigan	3	Accounting	3	3	150	White	48604	50000
s3	12	888	1	1	69227319	19714823	/June27a/earnings.php	0	1	0	0	1403908535	1	0	0	21	1	1	1	0	0	0	1	1	1	0	109	24	1403907792	1403908210	1403908234	1403908515	1403908521	1403908530	226	569	6.44	23	female	NY	NY	1	biology	2	3		White	11706	0
s3	5	888	2	3	67960588	14451110	/June27a/earnings.php	0	1	0	0	1403908768	2	1	0	21	1	1	1	0	0	0	1	1	1	0	209	95	1403907741	1403908320	1403908415	1403908725	1403908734	1403908751	224	536	6.12	42	female	Virginia	Pennsylvania	1	Criminal Justice	4	2	1500	White	27407	500000
s3	10	888	2	2	86904713	10631557	/June27a/earnings.php	0	1	0	0	1403908768	3	11	0	21	1	1	1	0	0	0	1	1	1	0	165	79	1403907800	1403908323	1403908402	1403908726	1403908734	1403908751	369	652	7.28	29	male	California	California	3	liberal studies	2	1	3500	White	93536	150000
s3	11	888	2	1	52970533	14657250	/June27a/earnings.php	0	1	0	0	1403908768	1	0	0	21	1	1	1	0	0	0	1	1	1	0	137	58	1403907774	1403908318	1403908376	1403908726	1403908733	1403908752	219	516	5.92	26	male	IN	OH	3	HS Diploma	2	1	1000	White	47203	50000
s3	13	888	2	0	62331251	18001177	/June27a/earnings.php	0	1	0	0	1403908768	0	0	0	21	1	1	1	0	0	0	1	1	1	0	103	23	1403907809	1403908314	1403908337	1403908726	1403908735	1403908753	241	548	6.24	22	female	Florida	Florida	1	Psychology	3	4	100	White	32533	60000
s3	6	888	3	2	83489630	17279286	/June27a/earnings.php	0	1	0	0	1403909464	2	0	0	21	1	1	1	0	0	0	1	1	1	0	185	68	1403907799	1403908606	1403908674	1403909438	1403909449	1403909459	209	428	5.04	28	male	Georgia	Georgia	2	Computer Science	3	4	150	Black	30032	19000
s3	8	888	3	1	24540655	15579308	/June27a/earnings.php	0	1	0	0	1403909464	2	1	0	21	1	1	1	0	0	0	1	1	1	0	185	45	1403907802	1403908563	1403908608	1403909437	1403909450	1403909460	210	466	5.42	24	female	new york	new york	1	english	4	7	500	Black	11771	50000
s3	14	888	3	3	43459359	19994606	/June27a/earnings.php	0	1	1	0	1403909272	0	0	0	18	0	1	1	0	0	0	1	1	1	0	205	45	1403907836	1403908583	1403908628	1403909109	1403909055	1403909085	261	439	5.15	37	female	Michigan	Michigan	2	General	2	3	1,200	White	89102	125
s3	16	888	3	0	69974127	13855759	/June27a/earnings.php	0	1	0	0	1403909465	2	2	0	21	1	1	1	0	0	0	1	1	1	0	228	109	1403907790	1403908534	1403908643	1403909439	1403909448	1403909461	211	439	5.15	19	male	Virginia	Virginia	1	Some college	4	4	500	White	22554	90000
s3	4	888	4	2	31126526	19377557	/June27a/earnings.php	0	1	0	0	1403909363	0	0	0	21	1	1	1	0	0	0	1	1	1	0	155	84	1403907979	1403908945	1403909029	1403909332	1403909340	1403909349	235	559	6.34	23	male	Missouri	Ohio	2	N/A	3	6	1500	White	65804	8000
s3	15	888	4	3	84298905	11898231	/June27a/earnings.php	0	1	0	1	1403908743	7	0	0	9	0	1	0	0	0	0	1	0	0	0	506	0	1403907894	0	1403908400	1403908711	1403908695	1403908699	0	153	2.53	27	male	florida	florida	0	diploma	3	0	200	White	78613	5000
s3	17	888	4	1	46997761	15246574	/June27a/questionnaire.php	0	1	0	0	1403909364	0	0	0	21	1	1	1	0	1	0	1	1	1	0	73	23	1403907995	1403908901	1403908924	1403909332	1403909339	1403909349	240	563	0												0
s3	19	888	4	0	21472014	13247946	/June27a/questionnaire.php	0	1	0	0	1403909365	3	0	0	21	1	1	1	0	0	0	1	1	1	0	170	23	1403908117	1403908991	1403909014	1403909332	1403909340	1403909350	304	626	0												0
s3	7			0	82407150	16858506	/June27a/wait_0.php	0	0	0	0	1403908645	9	0	0	0	0	1	0	0	0	0	1	0	0	0	619	0	1403907830	0	1403908449	0	0	0	0	0	0												0
s3	9			0	30457643	15120894		0	0	0	0	1403907713	0	0	0	0	0	0	0	0	0	0	0	0	0	0	0	0	0	0	0	0	0	0	0	0	0												0
s3	18			0	33523881	12759781	/June27a/leftExperimentWaitedTooLong.php	0	0	0	0	1403908988	6	0	0	0	0	1	0	0	1	0	0	0	0	0	589	0	1403907915	0	1403908831	1403908838	0	0	0	0	1												0
s3	20			0	28094728	16577381	/June27a/earningsWaitingRoom.php	0	0	1	0	1403909487	15	0	0	0	0	1	0	0	1	0	1	0	0	0	718	0	1403908176	0	1403909464	0	0	0	0	0	1												0
s3	21			0	38468109	16196441	/June27a/instructions.php	0	0	0	0	1403908629	0	0	0	0	0	0	0	0	0	0	0	0	0	0	0	0	0	0	0	0	0	0	0	0	0												0
s3	22			0	32779476	15122682	/June27a/experimentTerminatedBeforeStart.php	0	0	1	0	1403909495	0	0	0	0	0	1	0	0	1	0	1	0	0	0	140	0	1403908734	0	1403909459	0	0	0	0	0	0												0
s3	23			0	92431392	16030593	/June27a/earningsWaitingRoom.php	0	0	1	0	1403909502	0	0	0	0	0	1	0	0	1	0	1	0	0	0	220	0	1403908867	0	1403909399	0	0	0	0	0	1												0
s31	4	0	0	0	66138362	15586344	/August21/instructions.php	0	0	0	0	1409019225	0	0	0	0	0	0	0	0	0	0	0	0	0	0	0	0	0	0	0	0	0	0	0	0	0												0
s31	6	0	0	0	80901299	10600740	/August21/quiz.php	0	0	0	0	1409019449	28	0	0	0	0	1	0	0	0	0	0	0	0	0	0	0	1409019184	0	0	0	0	0	0	0	0												0
s31	7	0	0	0	92695478	19281252	/August21/instructions.php	0	0	0	0	1409019337	0	0	0	0	0	0	0	0	0	0	0	0	0	0	0	0	0	0	0	0	0	0	0	0	0												0
s31	8	0	0	0	65381949	17655817	/August21/leftExperimentWaitedTooLong.php	0	0	0	0	1409020357	2	0	0	0	0	1	0	0	1	0	0	0	0	0	486	0	1409019422	0	1409020219	0	0	0	0	0	1												0
s31	9	0	0	0	55312311	18710154	/August21/quiz.php	0	0	0	0	1409020178	0	0	0	0	0	1	0	0	0	0	0	0	0	0	0	0	1409019416	0	0	0	0	0	0	0	0												0
s31	18	0	0	0	32562815	12167404	/August21/quiz.php	0	0	0	0	1409019306	0	0	0	0	0	1	0	0	0	0	0	0	0	0	0	0	1409019248	0	0	0	0	0	0	0	0												0
s31	21	0	0	0	36757521	17131030	/August21/earningsWaitingRoom.php	0	0	1	0	1409020411	5	0	0	0	0	1	0	0	0	0	1	0	0	0	989	0	1409019331	0	1409020320	0	0	0	0	0	1												0
s31	22	0	0	0	37754765	10441357	/August21/instructions.php	0	0	0	0	1409019271	0	0	0	0	0	0	0	0	0	0	0	0	0	0	0	0	0	0	0	0	0	0	0	0	0												0
s31	24	0	0	0	42680747	17988269	/August21/instructions.php	0	0	0	0	1409019298	0	0	0	0	0	0	0	0	0	0	0	0	0	0	0	0	0	0	0	0	0	0	0	0	0												0
s31	26	0	0	0	68014379	18621010	/August21/quiz.php	0	0	0	0	1409020404	0	0	0	0	0	1	0	0	0	0	0	0	0	0	0	0	1409019351	0	0	0	0	0	0	0	0												0
s31	31	0	0	0	36479054	19141475	/August21/instructions.php	0	0	0	0	1409019385	0	0	0	0	0	0	0	0	0	0	0	0	0	0	0	0	0	0	0	0	0	0	0	0	0												0
s31	32	0	0	0	91643245	11022602	/August21/earningsWaitingRoom.php	0	0	1	0	1409020912	2	0	0	0	0	1	0	0	0	0	1	0	0	0	147	0	1409020657	0	1409020804	0	0	0	0	0	1												0
s31	1	1	1	4	37797961	13125805	/August21/earnings.php	0	0	0	0	1409020158	2	2	0	21	1	1	1	0	0	0	1	1	1	0	158	44	1409019032	1409019624	1409019668	1409020125	1409020132	1409020143	208	517	6.17	31	male	Florida	Florida	1	Mathematics	4	1	2500	White	32922	10000
s31	2	1	1	4	23094996	12157338	/August21/earnings.php	0	0	0	0	1409020159	0	9	0	21	1	1	1	0	0	0	1	1	1	0	106	130	1409019190	1409019599	1409019729	1409020125	1409020133	1409020142	228	523	6.23	27	male	Michigan	Minnesota	3	Mathematics	4	1	2900	White	48195	18000
s31	11	1	1	4	68289526	16319090	/August21/earnings.php	0	0	0	0	1409020159	0	0	0	21	1	1	1	0	0	0	1	1	1	0	96	23	1409019176	1409019587	1409019610	1409020125	1409020132	1409020143	238	534	6.34	25	male	Illinois	Illinois	3	Computer Science	3	5	2000	White	60451	30000
s31	12	1	1	4	69466317	19740945	/August21/earnings.php	0	0	0	0	1409020159	0	1	0	21	1	1	1	0	0	0	1	1	1	0	78	52	1409019214	1409019617	1409019669	1409020125	1409020132	1409020143	288	596	6.96	21	male	California	Vietnam	2	Engineering	3	5	2000	Chinese	95138	700000
s31	14	3	3	4	42100077	10396750	/August21/earnings.php	0	0	0	0	1409020392	3	0	0	21	1	1	1	0	0	0	1	1	1	0	149	31	1409019302	1409020027	1409020058	1409020362	1409020374	1409020385	228	565	6.65	30	female	Pennsylvania	Pennsylvania	2	psychology	3	4	800	White	17356	10000
s31	17	3	3	4	94840992	18258729	/August21/earnings.php	0	0	0	0	1409020392	0	0	0	21	1	1	1	0	0	0	1	1	1	0	155	68	1409019304	1409019987	1409020055	1409020363	1409020373	1409020386	290	622	7.22	23	male	West Virginia	Ohio	3	History	3	8	1100	White	26678	1000
s31	20	3	3	4	59843366	12465115	/August21/earnings.php	0	0	0	0	1409020392	2	0	0	21	1	1	1	0	0	0	1	1	1	0	165	33	1409019376	1409019989	1409020022	1409020362	1409020374	1409020384	322	637	7.37	35	male	Tennessee	Tennessee	0	public relations	4	4	3000	White	38583	300
s31	23	3	3	4	44719780	10685443	/August21/earnings.php	0	0	0	0	1409020392	1	0	0	21	1	1	1	0	0	0	1	1	1	0	151	27	1409019341	1409020009	1409020036	1409020363	1409020373	1409020384	277	607	7.07	31	male	Washington	Washington	1	Economics	3	5	300	White	98375	4000000
s31	3	4	4	4	40306923	18445281	/August21/earnings.php	0	0	0	0	1409020821	7	0	0	21	1	1	1	0	0	0	1	1	1	0	408	21	1409019147	1409020106	1409020127	1409020782	1409020797	1409020811	378	717	8.17	20	male	WA	Portland??OR	1	associate degree of science	3	3	1000	White	98632	3
s31	10	4	4	4	65296514	17429701	/August21/earnings.php	0	0	0	0	1409020822	1	0	0	21	1	1	1	0	0	0	1	1	1	0	278	37	1409019346	1409020046	1409020083	1409020783	1409020795	1409020812	235	535	6.35	27	male	New York	New York	0	Film	3	1	1200	White	14224	45000
s31	29	4	4	4	31285477	19056533	/August21/earnings.php	0	0	0	0	1409020822	0	0	0	21	1	1	1	0	0	0	1	1	1	0	237	209	1409019470	1409020118	1409020327	1409020783	1409020797	1409020811	277	592	6.92	33	female	Illinois	Florida	1	Psychology	3	4	710	White	60417	15000
s31	30	4	4	4	26642265	17914576	/August21/earnings.php	0	0	0	0	1409020822	10	0	0	21	1	1	1	0	0	0	1	1	1	0	322	174	1409019388	1409020055	1409020229	1409020783	1409020795	1409020811	208	519	6.19	28	male	Arizona	New York	3	Programming	3	5	3000	White	85310	3
s31	5	5	5	3	46819282	12044682	/August21/earnings.php	0	1	0	0	1409020918	6	18	0	21	1	1	1	0	0	0	1	1	1	0	635	294	1409019167	1409020158	1409020452	1409020885	1409020897	1409020913	323	668	7.68	48	male	MA	MA	3	general	3	1	900	White	1970	12
s31	25	5	5	3	78283350	19089467	/August21/earnings.php	0	1	0	0	1409020917	14	0	0	21	1	1	1	0	0	0	1	1	1	0	387	65	1409019383	1409020188	1409020253	1409020887	1409020896	1409020913	313	658	7.58	20	female	NEW JERSEY	NEW JERSEY/PENNSYLVANIA	3	HIGH SCHOOL	3	6	200	White	8096	20
s31	27	5	5	3	48688011	12441877	/August21/earnings.php	0	1	0	0	1409020919	8	15	0	21	1	1	1	0	0	0	1	1	1	0	431	289	1409019437	1409020203	1409020492	1409020886	1409020898	1409020914	311	656	7.56	20	male	West Virginia	West Virginia	0		3	4	721	White	26554	10000
s31	28	88888	5	3	79089266	10054540	/August21/wait_3.php	0	1	0	1	1409020883	9	6	0	18	0	1	1	0	0	0	1	1	1	0	389	263	1409019427	1409020157	1409020420	1409020783	1409020761	1409020776	293	542	0												0
s32	2	0	0	0	81430975	13130268	quiz.php	0	0	0	0	1443556145	15	0	0	0	0	1	0	0	0	0	0	0	0	0	0	0	1443555949	0	0	0	0	0	0	0	0												0
s32	7	0	0	0	86797297	11492335	quiz.php	0	0	0	0	1443556256	0	0	0	0	0	1	0	0	0	0	0	0	0	0	0	0	1443556253	0	0	0	0	0	0	0	0												0
s32	9	0	0	0	87893786	18923828	quiz.php	0	0	0	0	1443558324	82	0	0	0	0	1	0	0	0	0	0	0	0	0	0	0	1443557213	0	0	0	0	0	0	0	0												0
s32	11	0	0	0	22267071	13794763	earningsWaitingRoom.php	0	0	0	0	1443557174	9	0	0	0	0	1	0	0	1	0	0	0	0	0	532	0	1443555954	0	1443556951	0	0	0	0	0	1												0
s32	12	0	0	0	30860752	10717955	earningsWaitingRoom.php	0	0	0	0	1443557285	9	0	0	0	0	1	0	0	1	0	0	0	0	0	277	0	1443556178	0	1443557139	0	0	0	0	0	1												0
s32	13	0	0	0	94312362	13043064	instructions.php	0	0	0	0	1443556162	0	0	0	0	0	0	0	0	0	0	0	0	0	0	0	0	0	0	0	0	0	0	0	0	0												0
s32	14	0	0	0	31919911	13344108	instructions.php	0	0	0	0	1443556171	0	0	0	0	0	0	0	0	0	0	0	0	0	0	0	0	0	0	0	0	0	0	0	0	0												0
s32	16	0	0	0	36354777	16022775	instructions.php	0	0	0	0	0	0	0	0	0	0	0	0	0	0	0	0	0	0	0	0	0	0	0	0	0	0	0	0	0	0												0
s32	17	0	0	0	96699150	17650958	earningsWaitingRoom.php	0	0	0	0	1443557703	1	0	0	0	0	1	0	0	1	0	0	0	0	0	141	0	1443556570	0	1443557548	0	0	0	0	0	1												0
s32	18	0	0	0	70106800	12440460	instructions.php	0	0	0	0	0	0	0	0	0	0	0	0	0	0	0	0	0	0	0	0	0	0	0	0	0	0	0	0	0	0												0
s32	19	0	0	0	85165542	14751574	quiz.php	0	0	0	0	1443556942	0	0	0	0	0	1	0	0	0	0	0	0	0	0	0	0	1443557019	0	0	0	0	0	0	0	0												0
s32	20	0	0	0	59719933	18905192	quiz.php	0	0	0	0	1443556777	0	0	0	0	0	1	0	0	0	0	0	0	0	0	0	0	1443556704	0	0	0	0	0	0	0	0												0
s32	21	0	0	0	20710770	13294563	earningsWaitingRoom.php	0	0	0	0	1443557748	5	0	0	0	0	0	0	0	1	0	0	0	0	0	1443557285	0	0	0	1443557605	0	0	0	0	0	1												0
s32	22	0	0	0	26267271	10067698	earningsWaitingRoom.php	0	0	0	0	1443558339	21	0	0	0	0	1	0	0	1	0	0	0	0	0	433	0	1443557298	0	1443558067	0	0	0	0	0	1												0
s32	23	0	0	0	83420192	17766599	earningsWaitingRoom.php	0	0	0	0	1443558661	6	0	0	0	0	1	0	0	0	0	0	0	0	0	239	0	1443558037	0	1443558276	0	0	0	0	0	1												0
s32	1	1	1	4	33709521	13744922	earnings.php	0	0	0	0	1443556910	0	0	0	21	1	1	0	0	0	0	1	1	0	0	72	44	1443555871	1443556388	1443556432	1443556911	1443556897	1443556890	0	681	7.9	24	male	California	China	2	Business	2	4	2500	Chinese	90031	3000000
s32	4	1	1	4	39340912	12061150	earnings.php	0	0	0	0	1443556906	4	0	0	21	1	1	0	0	0	0	1	1	0	0	228	67	1443555884	1443556434	1443556501	1443556909	1443556898	1443556893	0	641	7.5	27	male	Illinois	Illinois	1	Business	3	2	32000	Chinese	33027	1000000
s32	5	1	1	4	84641172	13502517	earnings.php	0	0	0	0	1443556910	1	0	0	21	1	1	0	0	0	0	1	1	0	0	194	14	1443555877	1443556482	1443556496	1443556910	1443556898	1443556890	0	641	7.5	55	male	ohio	ohio	3	philosophy	3	1	800	White	97214	70000
s32	8	1	1	4	39747717	17183989	earnings.php	0	0	0	0	1443556906	0	0	0	21	1	1	0	0	0	0	1	1	0	0	118	95	1443555998	1443556433	1443556528	1443556909	1443556897	1443556889	0	661	7.7	37	female	Virginia	Virginia	1		3	2	350	White	27406	5000
s32	3	2	2	4	78119489	19010965	earnings.php	0	0	0	0	1443557606	16	0	0	21	1	1	0	0	0	0	1	1	0	0	448	21	1443555959	1443556878	1443556899	1443557609	1443557583	1443557564	0	503	6.1	22	male	CA	USA	1	Psychology	4	4	1000	White	95112	10000000
s32	6	2	2	4	94292416	17735454	earnings.php	0	0	0	0	1443557609	1	0	0	21	1	1	0	0	0	0	1	1	0	0	228	143	1443555897	1443556830	1443556973	1443557610	1443557583	1443557570	0	526	6.3	21	female	GA	GA	2	High school degree	4	3	1000	White	17015	50000
s32	10	2	2	4	90782789	18725573	earnings.php	0	0	0	0	1443557608	0	0	0	21	1	1	0	0	0	0	1	1	0	0	118	36	1443556025	1443556761	1443556797	1443557611	1443557584	1443557566	0	540	6.5	34	male	Kentucky	kentucky/alabama	2	general highschool	3	3	1200	White	42420	50000
s32	15	2	2	4	86530753	15011424	earnings.php	0	0	0	0	1443557609	0	0	0	21	1	1	0	0	0	0	1	1	0	0	70	7	1443556183	1443556765	1443556773	1443557612	1443557585	1443557575	0	499	6	24	female	florida	florida	1	English	3	2	1500	White	33714	100000
s33	2	0	0	0	68609186	18660676	quiz.php	0	0	0	0	1444078070	0	0	0	0	0	1	0	0	0	0	0	0	0	0	0	0	1444078060	0	0	0	0	0	0	0	0												0
s33	4	0	0	0	74495118	11002557	quiz.php	0	0	0	0	1444078146	0	0	0	0	0	1	0	0	0	0	0	0	0	0	0	0	1444078078	0	0	0	0	0	0	0	0												0
s33	11	0	0	0	98122383	12584417	quiz.php	0	0	0	0	1444078096	0	0	0	0	0	1	0	0	0	0	0	0	0	0	0	0	1444078092	0	0	0	0	0	0	0	0												0
s33	13	0	0	0	88867972	10035006	quiz.php	0	0	0	0	1444078156	0	0	0	0	0	1	0	0	0	0	0	0	0	0	0	0	1444078152	0	0	0	0	0	0	0	0												0
s33	19	0	0	0	84265865	16326406	quiz.php	0	0	0	0	1444078267	0	0	0	0	0	1	0	0	0	0	0	0	0	0	0	0	1444078203	0	0	0	0	0	0	0	0												0
s33	23	0	0	0	60669762	18723928	quiz.php	0	0	0	0	1444078393	0	0	0	0	0	1	0	0	0	0	0	0	0	0	0	0	1444078203	0	0	0	0	0	0	0	0												0
s33	28	0	0	0	53041830	13796536	instructions.php	0	0	0	0	0	0	0	0	0	0	0	0	0	0	0	0	0	0	0	0	0	0	0	0	0	0	0	0	0	0												0
s33	33	0	0	0	37024586	16043669	instructions.php	0	0	0	0	0	0	0	0	0	0	0	0	0	0	0	0	0	0	0	0	0	0	0	0	0	0	0	0	0	0												0
s33	35	0	0	0	42926125	12882917	quiz.php	0	0	0	0	1444078882	11	0	0	0	0	1	0	0	0	0	0	0	0	0	0	0	1444078875	0	0	0	0	0	0	0	0												0
s33	36	0	0	0	50172467	11559528	quiz.php	0	0	0	0	1444078263	2	0	0	0	0	1	0	0	0	0	0	0	0	0	0	0	1444078123	0	0	0	0	0	0	0	0												0
s33	39	0	0	0	68403842	18825455	quiz.php	0	0	0	0	1444080483	11	0	0	0	0	1	0	0	0	0	0	0	0	0	0	0	1444078700	0	0	0	0	0	0	0	0												0
s33	40	0	0	0	30920776	10796498	instructions.php	0	0	0	0	0	0	0	0	0	0	0	0	0	0	0	0	0	0	0	0	0	0	0	0	0	0	0	0	0	0												0
s33	41	0	0	0	99213110	15906102	instructions.php	0	0	0	0	0	0	0	0	0	0	0	0	0	0	0	0	0	0	0	0	0	0	0	0	0	0	0	0	0	0												0
s33	42	0	0	0	62120426	13976087	quiz.php	0	0	0	0	1444078473	2	0	0	0	0	1	0	0	0	0	0	0	0	0	0	0	1444078228	0	0	0	0	0	0	0	0												0
s33	51	0	0	0	46765116	19860103	instructions.php	0	0	0	0	0	0	0	0	0	0	0	0	0	0	0	0	0	0	0	0	0	0	0	0	0	0	0	0	0	0												0
s33	52	0	0	0	21935976	16479947	quiz.php	0	0	0	0	1444078503	0	0	0	0	0	1	0	0	0	0	0	0	0	0	0	0	1444078472	0	0	0	0	0	0	0	0												0
s33	57	0	0	0	56861773	18587320	quiz.php	0	0	0	0	1444082051	6	0	1	0	0	1	0	0	0	0	0	0	0	0	0	0	1444078312	0	0	0	0	0	0	0	0												0
s33	61	0	0	0	68741794	15205214	quiz.php	0	0	0	0	1444078548	6	0	0	0	0	1	0	0	0	0	0	0	0	0	0	0	1444078281	0	0	0	0	0	0	0	0												0
s33	65	0	0	0	40008251	13684453	quiz.php	0	0	0	0	1444078506	0	0	0	0	0	1	0	0	0	0	0	0	0	0	0	0	1444078478	0	0	0	0	0	0	0	0												0
s33	69	0	0	0	99718906	10700570	quiz.php	0	0	0	0	1444078444	0	0	0	0	0	1	0	0	0	0	0	0	0	0	0	0	1444078437	0	0	0	0	0	0	0	0												0
s33	71	0	0	0	73379267	12013259	quiz.php	0	0	0	0	1444078839	2	0	0	0	0	1	0	0	0	0	0	0	0	0	0	0	1444078550	0	0	0	0	0	0	0	0												0
s33	72	0	0	0	31256686	19910216	instructions.php	0	0	0	0	0	0	0	0	0	0	0	0	0	0	0	0	0	0	0	0	0	0	0	0	0	0	0	0	0	0												0
s33	73	0	0	0	35641882	12284233	instructions.php	0	0	0	0	0	0	0	0	0	0	0	0	0	0	0	0	0	0	0	0	0	0	0	0	0	0	0	0	0	0												0
s33	75	0	0	0	36561024	16395719	quiz.php	0	0	0	0	1444078678	6	0	0	0	0	1	0	0	0	0	0	0	0	0	0	0	1444078525	0	0	0	0	0	0	0	0												0
s33	84	0	0	0	75809906	18151110	quiz.php	0	0	0	0	1444079052	32	0	0	0	0	1	0	0	0	0	0	0	0	0	0	0	1444078761	0	0	0	0	0	0	0	0												0
s33	88	0	0	0	82721141	11853547	quiz.php	0	0	0	0	1444079378	21	0	0	0	0	1	0	0	0	0	0	0	0	0	0	0	1444078822	0	0	0	0	0	0	0	0												0
s33	98	0	0	0	67294824	11611393	instructions.php	0	0	0	0	0	0	0	0	0	0	0	0	0	0	0	0	0	0	0	0	0	0	0	0	0	0	0	0	0	0												0
s33	99	0	0	0	96446129	19422114	earningsWaitingRoom.php	0	0	0	0	1444080832	83	0	0	0	0	1	0	0	1	0	0	0	0	0	1076	0	1444079165	0	1444080684	0	0	0	0	0	1												0
s33	101	0	0	0	71292478	12558253	quiz.php	0	0	0	0	1444079134	0	0	0	0	0	1	0	0	0	0	0	0	0	0	0	0	1444079131	0	0	0	0	0	0	0	0												0
s33	103	0	0	0	64299656	15019883	instructions.php	0	0	0	0	0	0	0	0	0	0	0	0	0	0	0	0	0	0	0	0	0	0	0	0	0	0	0	0	0	0												0
s33	106	0	0	0	84203630	13199918	quiz.php	0	0	0	0	1444079338	0	0	0	0	0	1	0	0	0	0	0	0	0	0	0	0	1444079332	0	0	0	0	0	0	0	0												0
s33	108	0	0	0	91093018	18726679	quiz.php	0	0	0	0	1444080812	0	0	0	0	0	1	0	0	0	0	0	0	0	0	0	0	1444079485	0	0	0	0	0	0	0	0												0
s33	110	0	0	0	97805752	19984672	instructions.php	0	0	0	0	0	0	0	0	0	0	0	0	0	0	0	0	0	0	0	0	0	0	0	0	0	0	0	0	0	0												0
s33	111	0	0	0	95439275	11834985	quiz.php	0	0	0	0	1444079881	0	0	0	0	0	1	0	0	0	0	0	0	0	0	0	0	1444079658	0	0	0	0	0	0	0	0												0
s33	113	0	0	0	96049371	16501023	quiz.php	0	0	0	0	1444082050	0	0	1	0	0	1	0	0	0	0	0	0	0	0	0	0	1444079752	0	0	0	0	0	0	0	0												0
s33	116	0	0	0	89140299	14666733	quiz.php	0	0	0	0	0	0	0	0	0	0	1	0	0	0	0	0	0	0	0	0	0	1444080014	0	0	0	0	0	0	0	0												0
s33	117	0	0	0	58075574	17408146	quiz.php	0	0	0	0	1444080550	3	0	0	0	0	1	0	0	0	0	0	0	0	0	0	0	1444080359	0	0	0	0	0	0	0	0												0
s33	118	0	0	0	23475067	12318273	earningsWaitingRoom.php	0	0	0	0	1444081621	4	0	0	0	0	1	0	0	0	0	0	0	0	0	277	0	1444081005	0	1444081282	0	0	0	0	0	1												0
s33	3	1	1	3	20540590	19012951	earnings.php	0	0	0	0	1444078995	0	0	0	21	1	1	0	0	0	0	1	1	0	0	106	6	1444078116	1444078610	1444078616	1444078995	1444078986	1444078976	0	625	7.3	32	male	Washington	Washington	2	high school diploma	2	2	5000	White	98503	25000
s33	8	1	1	3	91126847	10976299	earnings.php	0	0	0	0	1444078995	1	0	0	21	1	1	0	0	0	0	1	1	0	0	110	42	1444078130	1444078634	1444078676	1444078995	1444078985	1444078974	0	581	6.9	32	male	michigan	michigan	2	computer programming	4	4	1500	White	49068	1500
s33	18	-1	1	0	40365540	19041358	results_stage2.php	0	0	0	1	1444078791	0	0	0	13	0	1	0	0	0	0	1	1	0	0	67	34	1444078833	1444078539	1444078573	1444078759	1444078781	1444078772	0	387	0												0
s33	34	1	1	3	20840781	17233483	earnings.php	0	0	0	0	1444078994	0	0	0	21	1	1	0	0	0	0	1	1	0	0	65	21	1444078165	1444078531	1444078552	1444078994	1444078986	1444078975	0	539	6.4	30	male	PA	PA	1	Biology	3	2	400	White	15068	10000
s33	20	2	2	3	56020233	19671424	earnings.php	0	0	0	0	1444079129	0	0	0	21	1	1	0	0	0	0	1	1	0	0	98	23	1444078144	1444078667	1444078690	1444079130	1444079119	1444079111	0	656	7.6	33	male	SC	SC	1	Business	4	2	6000	White	29615	500000
s33	26	2	2	3	76482920	15681554	earnings.php	0	0	0	0	1444079130	1	0	0	21	1	1	0	0	0	0	1	1	0	0	125	29	1444078157	1444078687	1444078716	1444079130	1444079119	1444079112	0	666	7.7	39	female	MN	MN	2	Business	3	4	7000	White	34233	20000
s33	27	-1	2	0	48375465	15477411	results.php	0	0	0	1	1444079092	0	0	0	19	0	1	0	0	0	0	1	1	0	0	94	22	1444079416	1444078679	1444078702	1444079039	1444079047	1444079094	0	628	0												0
s33	44	2	2	3	45513775	14705835	earnings.php	0	0	0	0	1444079129	0	0	0	21	1	1	0	0	0	0	1	1	0	0	63	20	1444078200	1444078651	1444078671	1444079129	1444079118	1444079108	0	656	7.6	22	male	New York	Ukraine	0	Operations Research	2	1	300	White	12144	1000
s33	1	3	3	4	66770581	12510899	earnings.php	0	0	0	0	1444079398	1	0	0	21	1	1	0	0	0	0	1	1	0	0	124	9	1444078182	1444078781	1444078790	1444079399	1444079389	1444079382	0	686	7.9	36	male	south carolina	south carolina	2	management	2	4	3000	White	71105	8000
s33	5	3	3	4	40053386	18470521	earnings.php	0	0	0	0	1444079398	1	0	0	21	1	1	0	0	0	0	1	1	0	0	139	6	1444078185	1444078905	1444078911	1444079398	1444079388	1444079378	0	619	7.2	32	female	Ohio	Ohio	4	Psychology	3	2	5000	White	43081	12000
s33	6	3	3	4	56821632	12127019	earnings.php	0	0	0	0	1444079398	2	0	0	21	1	1	0	0	0	0	1	1	0	0	190	33	1444078102	1444078741	1444078774	1444079398	1444079388	1444079376	0	516	6.2	25	male	California	Vietnam	2	Computer Science	2	2	200	AsianOther	95133	1000000
s33	9	3	3	4	88464011	13355837	earnings.php	0	0	0	0	1444079398	5	0	0	21	1	1	0	0	0	0	1	1	0	0	176	12	1444078159	1444078841	1444078853	1444079398	1444079388	1444079379	0	616	7.2	26	female	Washington	Illinois and South Carolina	1	Fine Arts	3	3	1000	White	98225	30
s33	14	4	4	4	71624617	16559445	earnings.php	0	0	0	0	1444079127	1	0	0	21	1	1	0	0	0	0	1	1	0	0	119	20	1444078237	1444078756	1444078776	1444079127	1444079108	1444079094	0	638	7.4	34	male	IL	IL	2	Accountancy	3	1	500	White	62864	0
s33	50	4	4	4	80294398	12204563	earnings.php	0	0	0	0	1444079127	1	0	0	21	1	1	0	0	0	0	1	1	0	0	118	37	1444078232	1444078636	1444078673	1444079127	1444079108	1444079093	0	689	7.9	26	male	New Jersey	New Jersey	2	Psychology	3	5	1000	White	8882	15000
s33	53	4	4	4	88340776	18169878	earnings.php	0	0	0	0	1444079125	0	0	0	21	1	1	0	0	0	0	1	1	0	0	98	6	1444078243	1444078675	1444078681	1444079126	1444079109	1444079092	0	573	6.8	24	female	PA	PA	2	Art	2	1	500	White	17313	5000
s33	56	4	4	4	71155266	15138055	earnings.php	0	0	0	0	1444079127	0	0	0	21	1	1	0	0	0	0	1	1	0	0	53	31	1444078295	1444078638	1444078669	1444079127	1444079109	1444079092	0	570	6.7	31	female	PA	TN and Alberta	1	Linguistics	3	1	1000	White	2144	2000000
s33	12	5	5	3	84072275	16268106	earnings.php	0	0	0	0	1444079475	0	0	0	21	1	1	0	0	0	0	1	1	0	0	250	14	1444078128	1444078953	1444078967	1444079475	1444079458	1444079445	0	539	6.4	54	male	LA	LA, USA	2	engineering	2	3	4300	White	27889	50
s33	37	-1	5	0	55983433	13597033	results_stage2.php	0	0	0	1	1444079238	0	0	0	14	0	1	0	0	0	0	1	1	0	0	135	30	1444078249	1444078848	1444078878	1444079176	1444079205	1444079192	0	304	0												0
s33	48	5	5	3	28784360	10779492	earnings.php	0	0	0	0	1444079470	4	0	0	21	1	1	0	0	0	0	1	1	0	0	190	35	1444078183	1444078679	1444078714	1444079473	1444079457	1444079437	0	570	6.7	25	male	Arizona	California	0	Political Science	4	3	1200	White	85750	1000000
s33	59	5	5	3	93032532	16576147	earnings.php	0	0	0	0	1444079474	0	0	0	21	1	1	0	0	0	0	1	1	0	0	60	23	1444078307	1444078674	1444078697	1444079474	1444079457	1444079440	0	527	6.3	28	male	Michigan	Michigan	0	N/A	2	2	500	White	48708	32000
s33	15	6	6	4	65332490	10592811	earnings.php	0	0	0	0	1444079399	4	0	0	21	1	1	0	0	0	0	1	1	0	0	232	11	1444078173	1444079011	1444079022	1444079399	1444079388	1444079381	0	676	7.8	65	female	Michigan	Michigan	3	Fine Art	4	1	3000	White	48433	4000
s33	22	6	6	4	44019902	16606459	earnings.php	0	0	0	0	1444079400	2	0	0	21	1	1	0	0	0	0	1	1	0	0	219	11	1444078168	1444078855	1444078866	1444079400	1444079389	1444079382	0	651	7.6	36	female	Texas	Texas	3	Business administration	3	3	3500	Hispanic	78245	2
s33	31	6	6	4	62170211	13239709	earnings.php	0	0	0	0	1444079401	1	0	0	21	1	1	0	0	0	0	1	1	0	0	116	47	1444078279	1444078766	1444078813	1444079401	1444079389	1444079383	0	631	7.4	31	male	Oregon	Portland, Oregon, USA	1	Business	3	1	400	White	97229	1
s33	54	6	6	4	63243617	19957143	earnings.php	0	0	0	0	1444079400	1	0	0	21	1	1	0	0	0	0	1	1	0	0	128	25	1444078290	1444078869	1444078894	1444079400	1444079388	1444079381	0	651	7.6	25	female	NY	China	1	High School	2	4	0	Chinese	11220	1000000
s33	16	7	7	4	92448807	12526590	earnings.php	0	0	0	0	1444079383	1	0	0	21	1	1	0	0	0	0	1	1	0	0	175	7	1444078263	1444078893	1444078900	1444079384	1444079374	1444079366	0	495	6	24	male	Illinois	China	2	Bachelor-s Degree	4	1	1000	Chinese	61801	100000
s33	25	7	7	4	73646910	19064488	earnings.php	0	0	0	0	1444079383	1	0	0	21	1	1	0	0	0	0	1	1	0	0	176	135	1444078268	1444078757	1444078892	1444079383	1444079374	1444079365	0	531	6.4	43	male	New York	New York	0	high school graduate	3	1	1000	White	17022	25000
s33	46	7	7	4	65769230	12302608	quiz.php	0	0	0	0	1444079382	4	0	0	21	1	1	0	0	0	0	1	1	0	0	202	12	1444079649	1444078746	1444078758	1444079382	1444079373	1444079363	0	416	5.2	19	female	Illinois	China	1	High school	3	4	1000	Chinese	60201	20000
s33	62	7	7	4	50020076	15258864	earnings.php	0	0	0	0	1444079382	0	0	0	21	1	1	0	0	0	0	1	1	0	0	86	31	1444078339	1444078738	1444078769	1444079382	1444079373	1444079366	0	462	5.7	26	female	Michigan	Michigan	4	Biolgy	4	1	3000	White	48127	50000
s33	17	8	8	4	96787021	12074290	earnings.php	0	0	0	0	1444079715	3	0	0	21	1	1	0	0	0	0	1	1	0	0	274	7	1444078193	1444079144	1444079151	1444079716	1444079702	1444079682	0	611	7.2	53	male	Ohio	West Virginia	5	geology	2	3	5000	White	45327	50000
s33	29	8	8	4	70215042	15467199	instructions.php	0	0	0	0	1444079718	1	0	0	21	1	1	0	0	0	0	1	1	0	0	165	14	1444078330	1444079223	1444079237	1444079718	1444079702	1444079685	0	653	7.6	37	female	Arkansas	Arkansas	1	Journalism	3	3	4000	White	72396	10000
s33	32	8	8	4	77370758	14818067	earnings.php	0	0	0	0	1444079716	0	0	0	21	1	1	0	0	0	0	1	1	0	0	319	11	1444078162	1444079176	1444079187	1444079716	1444079703	1444079690	0	557	6.6	21	male	Illinois	Illinois	2	Mathematics	2	5	100	Hispanic	60608	300
s33	47	8	8	4	44816682	19059636	earnings.php	0	0	0	0	1444079716	0	0	0	21	1	1	0	0	0	0	1	1	0	0	154	45	1444078326	1444078920	1444078965	1444079716	1444079701	1444079689	0	582	6.9	28	male	California	California and Wisconsin	3	Psychology	4	5	200	White	85750	40000
s33	21	-1	9	0	41655676	18530898	quiz_part2.php	0	0	0	1	1444079037	3	0	0	11	1	1	0	0	0	0	1	0	0	0	399	0	1444078147	1444078919	1444078546	1444078819	1444078830	1444078837	0	202	0												0
s33	38	9	9	3	65982842	12643549	earnings.php	0	0	0	0	1444079749	16	0	0	21	1	1	0	0	0	1	1	1	0	0	358	84	1444078182	1444078913	1444079307	1444079750	1444079739	1444079728	0	532	6.4	40	female	NC	NC	0	12	2	1	200	Black	28390	50000
s33	45	9	9	3	49934095	16281247	earnings.php	0	0	0	0	1444079750	6	0	0	21	1	1	0	0	0	1	1	1	0	0	298	56	1444078226	1444078889	1444079266	1444079750	1444079738	1444079724	0	452	5.6	25	male	ky	ky	1	computer information systems	3	1	100	White	42079	500
s33	66	9	9	3	61894590	18599397	earnings.php	0	0	0	0	1444079751	1	0	0	21	1	1	0	0	0	1	1	1	0	0	108	13	1444078448	1444078939	1444079256	1444079751	1444079739	1444079723	0	443	5.5	34	female	Florida	Florida	1	CIS	3	1		Hispanic	32514	50000
s33	7	10	10	4	25083419	11615205	earnings.php	0	0	0	0	1444079710	1	0	0	21	1	1	0	0	0	0	1	1	0	0	314	122	1444078261	1444079015	1444079137	1444079710	1444079692	1444079675	0	544	6.5	25	male	Georgia	Georgia/Louisiana	7	High School Diploma working on	5	4	3000	White	71201	80000
s33	30	10	10	4	81038674	11281957	earnings.php	0	0	0	0	1444079710	1	0	0	21	1	1	0	0	0	0	1	1	0	0	279	9	1444078296	1444079135	1444079144	1444079710	1444079693	1444079675	0	459	5.6	32	female	az	pa, ca	1	college some	2	5	1200	White	84663	500000
s33	49	10	10	4	48588246	18034079	earnings.php	0	0	0	0	1444079713	0	0	0	21	1	1	0	0	0	0	1	1	0	0	256	39	1444078332	1444079081	1444079120	1444079713	1444079692	1444079681	0	483	5.9	49	female	Georgia	Georgia	0	Business	3	2	1500	White	31217	1500
s33	68	10	10	4	54740920	14916388	earnings.php	0	0	0	0	1444079710	0	0	0	21	1	1	0	0	0	0	1	1	0	0	82	9	1444078539	1444079062	1444079071	1444079710	1444079693	1444079674	0	479	5.8	23	male	Arizona	Arizona	3	n/a	2	2	1000	White	85705	500
s33	24	11	11	4	98928050	11354977	earnings.php	0	0	0	0	1444079665	3	0	0	21	1	1	0	0	0	0	1	1	0	0	368	88	1444078285	1444079144	1444079232	1444079665	1444079628	1444079608	0	610	7.2	32	male	Hawaii	Hawaii	10		2	5	1000	Mixed	33190	5000
s33	60	11	11	4	41439219	10333819	earnings.php	0	0	0	0	1444079665	17	0	0	21	1	1	0	0	0	0	1	1	0	0	302	32	1444078323	1444079003	1444079035	1444079665	1444079628	1444079605	0	649	7.5	25	female	california	california	0	nursing	2	5	900	White	85015	1000
s33	67	11	11	4	49405891	13794825	earnings.php	0	0	0	0	1444079665	6	0	0	21	1	1	0	0	0	0	1	1	0	0	226	15	1444078438	1444079058	1444079073	1444079665	1444079628	1444079605	0	636	7.4	34	female	Ca	ca	3	technical management	3	2	600	Black	94580	5000
s33	70	11	11	4	75497308	11863289	earnings.php	0	0	0	0	1444079664	1	0	0	21	1	1	0	0	0	0	1	1	0	0	145	24	1444078524	1444079009	1444079033	1444079664	1444079629	1444079604	0	604	7.1	28	male	Missouri	Arkansas, Minnesota	1	History	3	4	5000	White	63017	20000
s33	10	12	12	3	89229644	11960033	earnings.php	0	0	0	0	1444079534	129	0	0	21	1	1	0	0	0	0	1	1	0	0	501	97	1444078174	1444079099	1444079196	1444079534	1444079523	1444079509	0	671	7.8	37	female	maryland	maryland	0	associates degree	3	2	2400	Black	21742	35000
s33	55	-1	12	0	74202432	13165953	experimentTimedOut.php	0	0	0	1	1444078807	4	0	0	1	0	1	0	0	0	0	1	0	0	0	390	0	1444078297	0	1444078687	1444078761	0	0	0	0	0												0
s33	63	12	12	3	22509471	18790105	earnings.php	0	0	0	0	1444079532	3	0	0	21	1	1	0	0	0	0	1	1	0	0	391	44	1444078368	1444079120	1444079164	1444079532	1444079523	1444079509	0	647	7.5	27	male	TENNESSEE	Tennessee	2	history	3	4	500	White	37321	10000
s33	76	12	12	3	57565512	18854998	earnings.php	0	0	0	0	1444079534	1	0	0	21	1	1	0	0	0	0	1	1	0	0	203	7	1444078531	1444079165	1444079172	1444079535	1444079524	1444079511	0	657	7.6	30	male	Florida	Cuba	2	Graphic Arts	3	2	700	Hispanic	33125	3000000
s33	64	-1	13	0	49648772	14260613	information_screen.php	0	0	0	1	1444079121	7	0	0	9	0	1	0	0	0	0	1	0	0	0	373	0	1444079188	0	1444078799	1444079065	1444079073	1444079077	0	233	0												0
s33	79	13	13	3	27336995	12996320	earnings.php	0	0	0	0	1444079626	4	0	0	21	1	1	0	0	0	0	1	1	0	0	162	7	1444078603	1444079267	1444079274	1444079626	1444079619	1444079607	0	531	6.4	26	female	KS	KS	4	English	3	2	4000	White	66204	50000
s33	82	13	13	3	94682534	14652159	earnings.php	0	0	0	0	1444079628	1	0	0	21	1	1	0	0	0	0	1	1	0	0	138	41	1444078658	1444079209	1444079250	1444079629	1444079620	1444079609	0	493	6	40	female	NC	Virginia and South Carolina	3	Creative Writing	3	2	650	White	28269	30000
s33	83	13	13	3	84668292	17778885	earnings.php	0	0	0	0	1444079627	2	0	0	21	1	1	0	0	0	0	1	1	0	0	141	20	1444078625	1444079187	1444079207	1444079628	1444079619	1444079609	0	509	6.1	29	male	Virginia	Virginia	0	Computer Science	4	2	1000	White	20164	50000
s33	74	14	14	2	50638651	11011336	earnings.php	0	0	0	0	1444079912	0	0	0	21	1	1	0	0	0	0	1	1	0	0	223	27	1444078642	1444079522	1444079549	1444079913	1444079904	1444079897	0	289	3.9	36	female	Texas	Texas	1	Masters	4	5	2,000	White	77611	500
s33	77	-1	14	0	73145002	11866365	experimentTimedOut.php	0	0	0	1	1444078992	4	0	0	1	0	1	0	0	0	0	1	0	0	0	190	0	1444079040	0	1444078814	1444078946	0	0	0	0	0												0
s33	81	-1	14	0	78701941	17517782	quiz.php	0	0	0	1	1444079029	0	0	0	1	0	1	0	0	0	0	1	0	0	0	271	0	1444079045	0	1444078944	1444078948	1444079024	0	0	28	0												0
s33	86	14	14	2	85075776	18933694	earnings.php	0	0	0	0	1444079915	0	0	0	21	1	1	0	0	0	0	1	1	0	0	113	66	1444078760	1444079310	1444079376	1444079916	1444079903	1444079897	0	281	3.9	30	male	Ohio	Ohio	2	Philosophy	3	2	2000	White	44512	80000
s33	80	15	15	4	51626551	13061344	earnings.php	0	0	0	0	1444080415	1	0	0	21	1	1	0	0	0	0	1	1	0	0	152	72	1444078934	1444079715	1444079787	1444080415	1444080405	1444080391	0	334	4.4	30	99	NY	NY	1	english	3	1	1000	White	32839	0
s33	85	15	15	4	23151706	14043606	earnings.php	0	0	0	0	1444080415	11	0	0	21	1	1	0	0	0	0	1	1	0	0	218	88	1444078739	1444079672	1444079760	1444080415	1444080407	1444080391	0	240	3.5	24	female	Michigan	Michigan		Communications	3	4	1200	White	48473	30000
s33	87	15	15	4	72658165	14524192	earnings.php	0	0	0	0	1444080413	6	0	0	21	1	1	0	0	0	0	1	1	0	0	375	34	1444078725	1444079712	1444079746	1444080414	1444080406	1444080390	0	272	3.8	22	male	ca	ca	2	economics	3	3	2500	Hispanic	93117	100000
s33	89	15	15	4	73811602	13218192	earnings.php	0	0	0	0	1444080414	0	0	0	21	1	1	0	0	0	0	1	1	0	0	128	9	1444078929	1444079898	1444079907	1444080414	1444080406	1444080389	0	402	5.1	36	male	Vermont	Vermont	3	NA	3	1	3000	White	5401	8000
s33	43	-1	16	0	54993959	16114707	wait_1.php	0	0	0	1	1444079827	6	0	0	11	0	1	0	0	0	0	1	1	0	0	808	6	1444078323	1444079655	1444079661	1444079664	1444079389	1444079394	0	264	0												0
s33	90	-1	16	0	81260985	10273383	instructions_part2.php	0	0	0	1	1444079502	1	0	0	11	1	1	0	0	0	0	1	0	0	0	93	0	1444079667	0	1444079003	1444079374	1444079390	1444079396	0	249	0												0
s33	92	16	16	2	80054933	11561369	earnings.php	0	0	0	0	1444080162	2	0	0	21	1	1	0	0	0	1	1	1	0	0	116	81	1444078988	1444079432	1444079819	1444080163	1444080156	1444080150	0	607	7.1	32	male	Michigan	ohio	1	computers	3	2	1200	White	48228	50000
s33	95	16	16	2	75011373	17370201	earnings.php	0	0	0	0	1444080165	0	0	0	21	1	1	0	0	0	1	1	1	0	0	111	12	1444079044	1444079454	1444079821	1444080165	1444080157	1444080152	0	557	6.6	24	female	California	New York/Michigan	1	Art History and Religion	5	3	600	White	2215	4
s33	78	17	17	4	58486584	11863064	earnings.php	0	0	0	0	1444080271	23	0	0	21	1	1	0	0	0	0	1	1	0	0	556	54	1444078683	1444079845	1444079899	1444080272	1444080260	1444080252	0	659	7.6	32	male	New York	New York	4	High School	3	2	1,800	Black	10037	10
s33	93	17	17	4	74334696	17611665	earnings.php	0	0	0	0	1444080269	5	0	0	21	1	1	0	0	0	0	1	1	0	0	197	9	1444079031	1444079621	1444079630	1444080270	1444080260	1444080252	0	669	7.7	41	male	ohio	ny	0	n/a	3	4	850	White	62812	49000
s33	94	17	17	4	82111215	19968215	earnings.php	0	0	0	0	1444080270	2	0	0	21	1	1	0	0	0	1	1	1	0	0	169	34	1444079040	1444079553	1444079894	1444080270	1444080259	1444080250	0	659	7.6	45	male	California	California	1	Business	4	3	4500	White	95963	85000
s33	97	17	17	4	83177736	13511757	earnings.php	0	0	0	0	1444080269	0	0	0	21	1	1	0	0	0	1	1	1	0	0	95	44	1444079082	1444079500	1444079852	1444080270	1444080260	1444080251	0	664	7.7	38	male	CA	CA	1	music	2	2	1000	White	95973	35000
s33	91	-1	18	0	89564833	17762720	questionnaire.php	0	0	0	1	1444080407	10	0	0	11	1	1	0	0	0	1	1	0	0	0	432	13	1444078933	1444079969	1444080287	1444079852	1444079857	1444079861	0	300	0	25	male	Louisiana	Louisiana	0	High School	2	2	1500	White	71360	50000
s33	100	-1	18	0	40894123	19262314	instructions_part2.php	0	0	0	1	1444080333	3	0	0	11	1	1	0	0	0	0	1	0	0	0	296	0	1444079138	1444080243	1444079434	1444079851	1444079859	1444079867	0	300	0												0
s33	102	18	18	1	98130528	12458398	earnings.php	0	0	0	0	1444080772	1	0	0	21	1	1	0	0	0	1	1	1	0	0	97	8	1444079172	1444079975	1444080561	1444080772	1444080766	1444080763	0	675	7.8	36	male	Nebraska	Nebraska	1	Business Adminsitration	3	4	1500	White	68122	500000
s33	104	-1	18	0	68228588	12688440	questionnaire.php	0	0	0	1	1444080397	7	0	0	11	1	1	0	0	0	0	1	0	0	0	175	12	1444079332	1444080058	1444080070	1444079849	1444079860	1444079867	0	320	0	26	male	texas	texas	1	biology	3	1	10200	Black	76018	20000
s33	58	19	19	3	49715933	17962670	earnings.php	0	0	0	0	1444080607	0	0	0	21	1	1	0	0	0	0	1	1	0	0	317	32	1444079353	1444080170	1444080202	1444080608	1444080596	1444080589	0	586	6.9	35	male	Florida	Florida	1	Marketing	3	2	800	White	33701	20000
s33	96	19	19	3	25165107	12771920	earnings.php	0	0	0	0	1444080602	0	0	0	21	1	1	0	0	0	0	1	1	0	0	489	8	1444079039	1444080233	1444080241	1444080605	1444080595	1444080586	0	449	5.5	26	male	Illinois	Illinois	2	Science	3	1	900	White	62906	5000
s33	105	19	19	3	54466046	12853762	earnings.php	0	0	0	0	1444080607	4	0	0	21	1	1	0	0	0	0	1	1	0	0	203	36	1444079365	1444080213	1444080249	1444080607	1444080597	1444080589	0	496	6	27	male	South Carolina	South Carolina	0	Philosophy	3	2	3000	White	29365	3000
s33	109	-1	19	1	65938092	13437322	quiz_part2.php	0	0	0	1	1444080135	10	0	0	11	1	1	0	0	0	0	1	0	0	0	293	0	1444079521	1444080132	1444079814	1444080071	1444080079	1444080085	0	168	0												0
s33	107	20	20	4	45577979	11573841	quiz.php	0	0	0	0	1444081221	1	0	0	21	1	1	0	0	0	0	1	1	0	0	194	27	1444081375	1444080664	1444080691	1444081222	1444081207	1444081197	0	660	7.6	35	male	Illinois	Illionis	1	finance	2	1	3,800	White	60645	2
s33	112	20	20	4	52460371	19043570	earnings.php	0	0	0	0	1444081220	2	0	0	21	1	1	0	0	1	0	1	1	0	0	184	13	1444079723	1444080624	1444080637	1444081221	1444081205	1444081190	0	645	7.5	26	female	Iowa	Iowa	3		3	4	2500	White	52803	25000
s33	114	20	20	4	80052064	11797012	earnings.php	0	0	0	0	1444081221	0	0	0	21	1	1	0	0	0	0	1	1	0	0	106	43	1444079982	1444080708	1444080751	1444081221	1444081206	1444081194	0	657	7.6	35	male	Virginia	China	1	Economics	3	2	2300	Chinese	23702	250000
s33	115	20	20	4	45205006	13258680	earnings.php	0	0	0	0	1444081221	0	0	0	21	1	1	0	0	0	0	1	1	0	0	190	40	1444080039	1444080636	1444080676	1444081221	1444081206	1444081195	0	656	7.6	31	female	California	California	1	general studies	3	4	1500	Mixed	85017	2000000
s34	3	0	0	0	95958644	16409211	quiz.php	0	0	0	0	1444156733	8	0	0	0	0	1	0	0	0	0	0	0	0	0	0	0	1444156556	0	0	0	0	0	0	0	0												0
s34	4	0	0	0	80998217	10458992	instructions.php	0	0	0	0	1444156861	0	0	0	0	0	1	0	0	0	0	0	0	0	0	0	0	1444156794	0	0	0	0	0	0	0	0												0
s34	12	0	0	0	81893077	12836389	quiz.php	0	0	0	0	1444156656	7	0	0	0	0	1	0	0	0	0	0	0	0	0	0	0	1444156572	0	0	0	0	0	0	0	0												0
s34	14	0	0	0	29940595	11075955	quiz.php	0	0	0	0	1444156616	0	0	0	0	0	1	0	0	0	0	0	0	0	0	0	0	1444156604	0	0	0	0	0	0	0	0												0
s34	17	0	0	0	46207970	17189164	instructions.php	0	0	0	0	0	0	0	0	0	0	0	0	0	0	0	0	0	0	0	0	0	0	0	0	0	0	0	0	0	0												0
s34	18	0	0	0	49697218	11478737	instructions.php	0	0	0	0	0	0	0	0	0	0	0	0	0	0	0	0	0	0	0	0	0	0	0	0	0	0	0	0	0	0												0
s34	19	0	0	0	62000343	10391121		0	0	0	0	0	0	0	0	0	0	0	0	0	0	0	0	0	0	0	0	0	0	0	0	0	0	0	0	0	0												0
s34	24	0	0	0	82180288	11120633	quiz.php	0	0	0	0	1444156909	7	0	0	0	0	1	0	0	0	0	0	0	0	0	0	0	1444156619	0	0	0	0	0	0	0	0												0
s34	31	0	0	0	57522221	16272855	instructions.php	0	0	0	0	0	0	0	0	0	0	0	0	0	0	0	0	0	0	0	0	0	0	0	0	0	0	0	0	0	0												0
s34	35	0	0	0	30025651	18877064	instructions.php	0	0	0	0	0	0	0	0	0	0	0	0	0	0	0	0	0	0	0	0	0	0	0	0	0	0	0	0	0	0												0
s34	46	0	0	0	39414263	11663749	instructions.php	0	0	0	0	0	0	0	0	0	0	0	0	0	0	0	0	0	0	0	0	0	0	0	0	0	0	0	0	0	0												0
s34	48	0	0	0	67993563	17305766	instructions.php	0	0	0	0	0	0	0	0	0	0	0	0	0	0	0	0	0	0	0	0	0	0	0	0	0	0	0	0	0	0												0
s34	69	0	0	0	26152967	18075427	instructions.php	0	0	0	0	0	0	0	0	0	0	0	0	0	0	0	0	0	0	0	0	0	0	0	0	0	0	0	0	0	0												0
s34	72	0	0	0	73689241	15203558	quiz.php	0	0	0	0	1444157430	2	0	0	0	0	1	0	0	0	0	0	0	0	0	0	0	1444157262	0	0	0	0	0	0	0	0												0
s34	74	0	0	0	51124598	16052777	quiz.php	0	0	0	0	1444156904	1	0	0	0	0	1	0	0	0	0	0	0	0	0	0	0	1444156890	0	0	0	0	0	0	0	0												0
s34	75	0	0	0	81152509	10909672	instructions.php	0	0	0	0	0	0	0	0	0	0	0	0	0	0	0	0	0	0	0	0	0	0	0	0	0	0	0	0	0	0												0
s34	76	0	0	0	89314558	13113894	quiz.php	0	0	0	0	1444157674	7	0	0	0	0	1	0	0	0	0	0	0	0	0	0	0	1444156944	0	0	0	0	0	0	0	0												0
s34	84	0	0	0	94955924	19208101	quiz.php	0	0	0	0	1444163853	11	0	1	0	0	1	0	0	0	0	0	0	0	0	0	0	1444157097	0	0	0	0	0	0	0	0												0
s34	87	0	0	0	69984706	14246697	quiz.php	0	0	0	0	1444157195	0	0	0	0	0	1	0	0	0	0	0	0	0	0	0	0	1444157167	0	0	0	0	0	0	0	0												0
s34	88	0	0	0	47599726	18886638	quiz.php	0	0	0	0	1444157423	0	0	0	0	0	1	0	0	0	0	0	0	0	0	0	0	1444157419	0	0	0	0	0	0	0	0												0
s34	91	0	0	0	73947881	17685533	quiz.php	0	0	0	0	0	0	0	0	0	0	1	0	0	0	0	0	0	0	0	0	0	1444157206	0	0	0	0	0	0	0	0												0
s34	92	0	0	0	21400485	16644288	quiz.php	0	0	0	0	1444157510	4	0	0	0	0	1	0	0	0	0	0	0	0	0	0	0	1444157497	0	0	0	0	0	0	0	0												0
s34	95	0	0	0	67320073	17609493	earningsWaitingRoom.php	0	0	0	0	1444158889	16	0	0	0	0	1	0	0	1	0	0	0	0	0	735	0	1444157695	0	1444158752	0	0	0	0	0	1												0
s34	96	0	0	0	63210802	15014105	earningsWaitingRoom.php	0	0	0	0	1444162083	0	0	0	0	0	1	0	0	1	0	0	0	0	0	113	0	1444157813	0	1444158359	0	0	0	0	0	1												0
s34	101	0	0	0				0	0	0	0	0	0	0	0	0	0	0	0	0	0	0	0	0	0	0	0	0	0	0	0	0	0	0	0	0	0												0
s34	102	0	0	0				0	0	0	0	0	0	0	0	0	0	0	0	0	0	0	0	0	0	0	0	0	0	0	0	0	0	0	0	0	0												0
s34	103	0	0	0				0	0	0	0	0	0	0	0	0	0	0	0	0	0	0	0	0	0	0	0	0	0	0	0	0	0	0	0	0	0												0
s34	104	0	0	0				0	0	0	0	0	0	0	0	0	0	0	0	0	0	0	0	0	0	0	0	0	0	0	0	0	0	0	0	0	0												0
s34	105	0	0	0				0	0	0	0	0	0	0	0	0	0	0	0	0	0	0	0	0	0	0	0	0	0	0	0	0	0	0	0	0	0												0
s34	106	0	0	0				0	0	0	0	0	0	0	0	0	0	0	0	0	0	0	0	0	0	0	0	0	0	0	0	0	0	0	0	0	0												0
s34	107	0	0	0				0	0	0	0	0	0	0	0	0	0	0	0	0	0	0	0	0	0	0	0	0	0	0	0	0	0	0	0	0	0												0
s34	108	0	0	0				0	0	0	0	0	0	0	0	0	0	0	0	0	0	0	0	0	0	0	0	0	0	0	0	0	0	0	0	0	0												0
s34	109	0	0	0				0	0	0	0	0	0	0	0	0	0	0	0	0	0	0	0	0	0	0	0	0	0	0	0	0	0	0	0	0	0												0
s34	110	0	0	0				0	0	0	0	0	0	0	0	0	0	0	0	0	0	0	0	0	0	0	0	0	0	0	0	0	0	0	0	0	0												0
s34	111	0	0	0				0	0	0	0	0	0	0	0	0	0	0	0	0	0	0	0	0	0	0	0	0	0	0	0	0	0	0	0	0	0												0
s34	112	0	0	0				0	0	0	0	0	0	0	0	0	0	0	0	0	0	0	0	0	0	0	0	0	0	0	0	0	0	0	0	0	0												0
s34	113	0	0	0				0	0	0	0	0	0	0	0	0	0	0	0	0	0	0	0	0	0	0	0	0	0	0	0	0	0	0	0	0	0												0
s34	114	0	0	0				0	0	0	0	0	0	0	0	0	0	0	0	0	0	0	0	0	0	0	0	0	0	0	0	0	0	0	0	0	0												0
s34	115	0	0	0				0	0	0	0	0	0	0	0	0	0	0	0	0	0	0	0	0	0	0	0	0	0	0	0	0	0	0	0	0	0												0
s34	116	0	0	0				0	0	0	0	0	0	0	0	0	0	0	0	0	0	0	0	0	0	0	0	0	0	0	0	0	0	0	0	0	0												0
s34	117	0	0	0				0	0	0	0	0	0	0	0	0	0	0	0	0	0	0	0	0	0	0	0	0	0	0	0	0	0	0	0	0	0												0
s34	118	0	0	0				0	0	0	0	0	0	0	0	0	0	0	0	0	0	0	0	0	0	0	0	0	0	0	0	0	0	0	0	0	0												0
s34	119	0	0	0				0	0	0	0	0	0	0	0	0	0	0	0	0	0	0	0	0	0	0	0	0	0	0	0	0	0	0	0	0	0												0
s34	120	0	0	0				0	0	0	0	0	0	0	0	0	0	0	0	0	0	0	0	0	0	0	0	0	0	0	0	0	0	0	0	0	0												0
s34	121	0	0	0				0	0	0	0	0	0	0	0	0	0	0	0	0	0	0	0	0	0	0	0	0	0	0	0	0	0	0	0	0	0												0
s34	122	0	0	0				0	0	0	0	0	0	0	0	0	0	0	0	0	0	0	0	0	0	0	0	0	0	0	0	0	0	0	0	0	0												0
s34	123	0	0	0				0	0	0	0	0	0	0	0	0	0	0	0	0	0	0	0	0	0	0	0	0	0	0	0	0	0	0	0	0	0												0
s34	124	0	0	0				0	0	0	0	0	0	0	0	0	0	0	0	0	0	0	0	0	0	0	0	0	0	0	0	0	0	0	0	0	0												0
s34	125	0	0	0				0	0	0	0	0	0	0	0	0	0	0	0	0	0	0	0	0	0	0	0	0	0	0	0	0	0	0	0	0	0												0
s34	126	0	0	0				0	0	0	0	0	0	0	0	0	0	0	0	0	0	0	0	0	0	0	0	0	0	0	0	0	0	0	0	0	0												0
s34	127	0	0	0				0	0	0	0	0	0	0	0	0	0	0	0	0	0	0	0	0	0	0	0	0	0	0	0	0	0	0	0	0	0												0
s34	128	0	0	0				0	0	0	0	0	0	0	0	0	0	0	0	0	0	0	0	0	0	0	0	0	0	0	0	0	0	0	0	0	0												0
s34	6	1	1	4	97154059	17695404	earnings.php	0	0	0	0	1444157513	0	0	0	21	1	1	0	0	0	0	1	1	0	0	110	16	1444156599	1444157075	1444157091	1444157513	1444157496	1444157484	0	317	4.2	22	female	Florida	Ecuador	1	Psychology	1	4	3000	Hispanic	92617	500000
s34	16	1	1	4	73221013	18165365	earnings.php	0	0	0	0	1444157512	0	0	0	21	1	1	0	0	0	0	1	1	0	0	81	17	1444156586	1444156977	1444156994	1444157512	1444157497	1444157490	0	343	4.5	25	male	michigan	michigan	3	high school	3	1	2000	White	48420	20000
s34	28	1	1	4	36090626	14234675	earnings.php	0	0	0	0	1444157509	0	0	0	21	1	1	0	0	0	0	1	1	0	0	64	24	1444156592	1444157008	1444157032	1444157512	1444157496	1444157482	0	335	4.4	33	male	OK	OK and Mexico	3	accounting	1	5	7000	Mixed	73099	5000
s34	29	1	1	4	21471899	10195101	earnings.php	0	0	0	0	1444157510	1	0	0	21	1	1	0	0	0	0	1	1	0	0	105	15	1444156599	1444156972	1444156987	1444157511	1444157497	1444157484	0	257	3.6	35	male	Connecticut	Connecticut	1	English	3	1	2000	White	6468	15000
s34	1	2	2	4	70500991	15870248	earnings.php	0	0	0	0	1444157551	0	0	0	21	1	1	0	0	0	0	1	1	0	0	130	15	1444156613	1444157135	1444157150	1444157552	1444157543	1444157531	0	606	7.1	30	female	Mississippi	Mississippi	1	Speech pathology	3	2	300	White	39047	15000
s34	7	2	2	4	93844154	19711549	earnings.php	0	0	0	0	1444157551	6	0	0	21	1	1	0	0	0	0	1	1	0	0	142	18	1444156589	1444156991	1444157009	1444157551	1444157543	1444157534	0	551	6.6	24	male	florida	florida	0	statistics	4	3	3000	White	32233	1000000
s34	9	2	2	4	80897997	18229475	earnings.php	0	0	0	0	1444157553	0	0	0	21	1	1	0	0	0	0	1	1	0	0	72	7	1444156650	1444157101	1444157108	1444157553	1444157543	1444157533	0	546	6.5	29	male	New Mexico	New Mexico	2		3	2		Hispanic	92262	500000
s34	30	2	2	4	83619957	15516925	earnings.php	0	0	0	0	1444157552	0	0	0	21	1	1	0	0	0	0	1	1	0	0	126	71	1444156616	1444157006	1444157077	1444157552	1444157544	1444157534	0	576	6.8	32	male	CT	China	0	Molecular Biology/Genetics	3	1	1500	Chinese	6268	27000
s34	5	3	3	4	28492798	14062428	earnings.php	0	0	0	0	1444157663	1	0	0	21	1	1	0	0	0	0	1	1	0	0	104	12	1444156641	1444157188	1444157200	1444157664	1444157643	1444157634	0	612	7.2	23	male	Iowa	Iowa	3	High School - General Degree	3	3	1600	White	50702	80000
s34	21	3	3	4	76835095	16563939	earnings.php	0	0	0	0	1444157660	0	0	0	21	1	1	0	0	0	0	1	1	0	0	128	79	1444156619	1444157099	1444157178	1444157660	1444157642	1444157632	0	654	7.6	24	male	Virginia	California	0	Information Technology	4	6	1500	AsianOther	22150	125000
s34	37	3	3	4	45061554	15819085	earnings.php	0	0	0	0	1444157661	1	0	0	21	1	1	0	0	0	0	1	1	0	0	104	36	1444156651	1444157091	1444157127	1444157662	1444157641	1444157631	0	614	7.2	29	male	Indiana	Minnesota	2	Telecommunications	3	2	3000	Hispanic	64503	15000
s34	45	3	3	4	35078877	11790093	earnings.php	0	0	0	0	1444157660	0	0	0	21	1	1	0	0	0	0	1	1	0	0	60	17	1444156682	1444157118	1444157136	1444157661	1444157641	1444157630	0	614	7.2	29	male	MS	MS	2	Computer Information Systems	2	2	1500	White	38751	5000
s34	15	4	4	4	37235996	17061166	earnings.php	0	0	0	0	1444157512	4	0	0	21	1	1	0	0	0	0	1	1	0	0	119	23	1444156644	1444157096	1444157119	1444157512	1444157504	1444157496	0	665	7.7	34	male	Indiana	Missouri and Iowa	2	No topic. Just a high school d	3	2	1400	White	63775	50
s34	27	4	4	4	91334458	16417011	earnings.php	0	0	0	0	1444157513	1	0	0	21	1	1	0	0	0	0	1	1	0	0	162	41	1444156658	1444157159	1444157200	1444157513	1444157503	1444157497	0	665	7.7	25	male	VA	MO	1	Basic HS diploma	3	3	150	White	22153	300
s34	36	4	4	4	58981245	17841257	earnings.php	0	0	0	0	1444157511	0	0	0	21	1	1	0	0	0	0	1	1	0	0	188	45	1444156621	1444157070	1444157115	1444157511	1444157503	1444157496	0	665	7.7	37	female	Virginia	Virginia	1	General	3	2	400	White	27407	5000
s34	61	4	4	4	57585375	19126738	earnings.php	0	0	0	0	1444157511	1	0	0	21	1	1	0	0	0	0	1	1	0	0	58	13	1444156765	1444157072	1444157085	1444157512	1444157505	1444157499	0	665	7.7	37	male	Maryland	New York/Arizona	2	Mech Engineering	4	3	6000	White	55318	50000
s34	10	5	5	3	38758188	19838771	earnings.php	0	0	0	0	1444157739	1	0	0	21	1	1	0	0	0	0	1	1	0	0	172	34	1444156653	1444157235	1444157269	1444157739	1444157730	1444157716	0	673	7.8	56	female	Delaware	Mississippi and Arkansas	2	Chemical Engineering	4	3	5000	White	19438	10000
s34	13	5	5	3	37212211	16303051	earnings.php	0	0	0	0	1444157738	6	0	0	21	1	1	0	0	0	0	1	1	0	0	214	8	1444156625	1444157256	1444157264	1444157738	1444157731	1444157724	0	648	7.5	36	female	Indiana	Texas/Michigan	1	Library Science	3	3	4000	White	46166	30000
s34	22	5	5	3	54816831	17008132	earnings.php	0	0	0	0	1444157739	2	0	0	21	1	1	0	0	0	0	1	1	0	0	174	30	1444156660	1444157334	1444157364	1444157740	1444157730	1444157719	0	633	7.4	34	female	New York	New York	0	Sociology	3	3		Black	11412	8000000
s34	54	-1	5	-6	51422663	17268228	quiz.php	0	0	0	1	1444156847	3	0	0	1	0	1	0	0	0	0	1	0	0	0	118	0	1444156866	0	1444156840	1444156843	1444156852	0	0	34	0												0
s34	26	6	6	4	91506422	10830992	earnings.php	0	0	0	0	1444157864	1	0	0	21	1	1	0	0	0	0	1	1	0	0	170	45	1444156671	1444157228	1444157273	1444157865	1444157854	1444157830	0	443	5.5	25	female	Washington	Washington	3	psychology	4	2	400	White	98012	150
s34	39	6	6	4	33484546	18374389	earnings.php	0	0	0	0	1444157864	0	0	0	21	1	1	0	0	0	0	1	1	0	0	116	33	1444156731	1444157311	1444157344	1444157864	1444157852	1444157829	0	468	5.7	37	male	TN	TN	3	Computer Science	3	3	1500	White	37209	1000000
s34	47	6	6	4	27022807	18128006	earnings.php	0	0	0	0	1444157864	0	0	0	21	1	1	0	0	0	0	1	1	0	0	74	20	1444156769	1444157192	1444157212	1444157864	1444157852	1444157830	0	457	5.6	31	male	ca	taiwan	0	Chemical Engineering	3	1	1000	Chinese	95112	1000000
s34	55	6	6	4	79348384	16774328	earnings.php	0	0	0	0	1444157864	1	0	0	21	1	1	0	0	0	0	1	1	0	0	151	24	1444156701	1444157192	1444157216	1444157864	1444157852	1444157831	0	572	6.8	28	female	ny	ny	1	English	1	3	1000	White	14701	50
s34	34	7	7	3	42537953	13796839	earnings.php	0	0	0	0	1444157829	2	0	0	21	1	1	0	0	0	0	1	1	0	0	246	30	1444156612	1444157293	1444157323	1444157829	1444157814	1444157796	0	624	7.3	27	male	MS	MS	2	Social Work	1	1	200	White	38751	5000
s34	44	7	7	3	56270705	16265570	earnings.php	0	0	0	0	1444157829	3	0	0	21	1	1	0	0	0	0	1	1	0	0	214	16	1444156668	1444157331	1444157347	1444157829	1444157812	1444157801	0	634	7.4	29	male	Illinois	California	1	Journalism	4	2	3800	White	60504	5000
s34	49	7	7	3	44560508	10156608	earnings.php	0	0	0	0	1444157830	0	0	0	21	1	1	0	0	0	0	1	1	0	0	136	24	1444156755	1444157335	1444157359	1444157830	1444157813	1444157793	0	634	7.4	19	male	Idaho	Idaho, California	3	N/A	2	1	500	White	82901	40
s34	60	-1	7	-6	29506254	19265491	results.php	0	0	0	1	1444157073	0	0	0	4	0	1	0	0	0	0	1	0	0	0	123	0	1444157138	0	1444156885	1444157047	1444157083	1444157114	0	128	0												0
s34	33	-1	8	-6	42990441	16478346	experimentTimedOut.php	0	0	0	1	1444156973	0	0	0	1	0	1	0	0	0	0	1	0	0	0	181	0	1444157144	0	1444156919	1444156926	0	0	0	0	0												0
s34	38	8	8	3	35042735	12941514	earnings.php	0	0	0	0	1444157828	0	0	0	21	1	1	0	0	0	0	1	1	0	0	222	8	1444156701	1444157386	1444157394	1444157829	1444157819	1444157811	0	665	7.7	27	male	California	California	1	Information Technology	3	4	1000	Hispanic	92882	160
s34	41	8	8	3	22021885	19769439	earnings.php	0	0	0	0	1444157827	0	0	0	21	1	1	0	0	0	0	1	1	0	0	129	61	1444156776	1444157388	1444157449	1444157828	1444157818	1444157811	0	665	7.7	34	female	New York	New York and Wisconsin	3	Education	4	2	1,000	White	18403	75
s34	51	8	8	3	54046187	10359568	earnings.php	0	0	0	0	1444157827	0	0	0	21	1	1	0	0	0	0	1	1	0	0	134	19	1444156780	1444157388	1444157408	1444157828	1444157818	1444157810	0	665	7.7	24	male	Florida		0	High school degree	3	3		White	33023	0
s34	11	9	9	4	88481695	17101595	earnings.php	0	0	0	0	1444157805	7	0	0	21	1	1	0	0	0	0	1	1	0	0	321	80	1444156635	1444157276	1444157356	1444157805	1444157793	1444157785	0	673	7.8	25	female	virginia	virginia	5	general	3	4	1600	White	21157	3000
s34	20	9	9	4	89840713	17901014	earnings.php	0	0	0	0	1444157802	3	0	0	21	1	1	0	0	0	0	1	1	0	0	274	80	1444156698	1444157347	1444157427	1444157805	1444157792	1444157783	0	660	7.6	48	male	MI	MI			3	1		White		50000
s34	50	9	9	4	22183196	13500119	earnings.php	0	0	0	0	1444157804	0	0	0	21	1	1	0	0	0	0	1	1	0	0	124	65	1444156820	1444157356	1444157421	1444157804	1444157793	1444157785	0	660	7.6	54	male	new jersey	florida	2	math	4	3	1200	White	33803	50000
s34	63	9	9	4	20823052	11534664	earnings.php	0	0	0	0	1444157805	0	0	0	21	1	1	0	0	0	0	1	1	0	0	63	26	1444156886	1444157293	1444157319	1444157806	1444157793	1444157785	0	660	7.6	48	male	SC	England	1	physics	3	2	800	White	28739	75000
s34	25	10	10	4	60201201	16606252	earnings.php	0	0	0	0	1444158344	2	0	0	21	1	1	0	0	0	0	1	1	0	0	178	32	1444156818	1444157475	1444157507	1444158344	1444158332	1444158318	0	524	6.3	26	male	CA	USA	1	Economics	3	1	500	Chinese	91801	5000
s34	53	10	10	4	94748319	12409611	earnings.php	0	0	0	0	1444158341	2	0	0	21	1	1	0	0	0	0	1	1	0	0	308	10	1444156691	1444157582	1444157592	1444158341	1444158330	1444158311	0	440	5.4	29	male	New York	New York	1	n/a	3	1	2,000	White	11214	5
s34	56	10	10	4	63591518	12311819	earnings.php	0	0	0	0	1444158341	1	0	0	21	1	1	0	0	0	0	1	1	0	0	213	13	1444156778	1444157709	1444157722	1444158342	1444158330	1444158314	0	511	6.2	25	male	OH	OH	4	Political Science	3	1		White	44135	25
s34	59	10	10	4	83915389	11334706	earnings.php	0	0	0	0	1444158343	2	0	0	21	1	1	0	0	0	0	1	1	0	0	206	45	1444156779	1444157449	1444157494	1444158343	1444158330	1444158313	0	403	5.1	28	female	California	Philippines	2	Biology	3	1	1500	AsianOther	91746	3000000
s34	42	11	11	4	80192209	16403595	earnings.php	0	0	0	0	1444158008	3	0	0	21	1	1	0	0	0	0	1	1	0	0	265	44	1444156777	1444157603	1444157647	1444158008	1444157994	1444157971	0	621	7.3	41	male	North Carolina	North Carolina	2	General	2	2	800	White	28092	3000
s34	57	11	11	4	53228926	12678016	earnings.php	0	0	0	0	1444158004	3	0	0	21	1	1	0	0	0	0	1	1	0	0	202	81	1444156831	1444157422	1444157503	1444158008	1444157995	1444157971	0	661	7.7	26	male	New Jersey	India	2	Art History	3	4	3000	AsianOther	7501	200000
s34	66	11	11	4	20609242	13926462	earnings.php	0	0	0	0	1444158009	0	0	0	21	1	1	0	0	0	0	1	1	0	0	140	30	1444156875	1444157417	1444157447	1444158009	1444157996	1444157973	0	600	7	44	male	Texas	California	4	Biomedical Equipment Technolgy	2	4	1000	White	89128	6000
s34	67	11	11	4	36937689	14858990	earnings.php	0	0	0	0	1444158009	0	0	0	21	1	1	0	0	0	0	1	1	0	0	107	61	1444156908	1444157350	1444157412	1444158009	1444157994	1444157970	0	678	7.8	25	male	MA	MA	1	Electronics / Computer Repair	2	4	700	White	1826	50000
s34	2	-1	12	-6	56331398	17231389	experimentTimedOut.php	0	0	0	1	1444157649	5	0	0	11	0	1	0	0	0	0	1	1	0	0	397	8	1444156662	1444157478	1444157486	1444157603	1444157392	1444157402	0	265	0												0
s34	40	12	12	3	44206467	16878820	earnings.php	0	0	0	0	1444158042	3	0	0	21	1	1	0	0	0	0	1	1	0	0	289	12	1444156769	1444157553	1444157565	1444158043	1444158032	1444158025	0	449	5.5	59	female	NEW YORK	NEW YORK	2	SOCIOLOGY	3	2	500	White	10601	800
s34	52	12	12	3	76806559	14522490	earnings.php	0	0	0	0	1444158043	0	0	0	21	1	1	0	0	0	0	1	1	0	0	333	105	1444156727	1444157468	1444157573	1444158044	1444158033	1444158022	0	456	5.6	33	female	California	California	3	High School Diploma	2	2	$150	White	95928	80
s34	65	12	12	3	85646018	16016710	earnings.php	0	0	0	0	1444158042	1	0	0	21	1	1	0	0	0	0	1	1	0	0	282	131	1444156791	1444157471	1444157602	1444158043	1444158034	1444158026	0	483	5.9	26	male	New York	Florida	0	Biology	3	1	4500	White	10606	60000
s34	8	13	13	3	62436925	15844048	earnings.php	0	0	0	0	1444157946	4	0	0	21	1	1	0	0	0	0	1	1	0	0	459	27	1444156644	1444157491	1444157518	1444157947	1444157938	1444157931	0	649	7.5	35	female	New York	New York	0	Fine Arts	1	4	1200	White	89128	120
s34	64	-1	13	-6	87730416	18170168	experimentTimedOut.php	0	0	0	1	1444157171	2	0	0	1	0	1	0	0	0	0	1	0	0	0	242	0	1444157194	0	1444157121	1444157125	0	0	0	0	0												0
s34	68	13	13	3	60999817	14937023	earnings.php	0	0	0	0	1444157947	5	0	0	21	1	1	0	0	0	0	1	1	0	0	238	19	1444156861	1444157560	1444157579	1444157947	1444157937	1444157931	0	649	7.5	49	female	IL	IL	4	High School	3	3	3500	White	62088	5000
s34	70	13	13	3	24200220	15748959	earnings.php	0	0	0	0	1444157947	1	0	0	21	1	1	0	0	0	0	1	1	0	0	189	21	1444156906	1444157495	1444157516	1444157948	1444157938	1444157933	0	679	7.8	24	female	Florida	USA	3	Graphic design	3	2	2900	White	33613	500000
s34	23	14	14	2	99190555	18675388	earnings.php	0	0	0	0	1444158373	4	0	0	21	1	1	0	0	0	0	1	1	0	0	150	55	1444157065	1444157943	1444157998	1444158374	1444158364	1444158358	0	482	5.9	53	female	TEXAS	TEXAS	4	HIGH SCHOOL DIPLOMA	3	2	0	Black	75241	100000
s34	58	-1	14	-6	45408114	13073716	wait_3.php	0	0	0	1	1444157718	4	0	0	9	1	1	0	0	0	0	1	0	0	0	244	0	1444156920	0	1444157164	1444157642	1444157670	1444157709	0	237	0												0
s34	77	-1	14	-6	49643520	17759658	experimentTimedOut.php	0	0	0	1	1444158050	2	0	0	11	0	1	0	0	0	0	1	1	0	0	168	32	1444156990	1444157846	1444157878	1444158002	1444157797	1444157808	0	269	0												0
s34	81	14	14	2	83313591	10818819	earnings.php	0	0	0	0	1444158371	14	0	0	21	1	1	0	0	0	0	1	1	0	0	173	28	1444157027	1444157894	1444157922	1444158371	1444158363	1444158357	0	615	7.2	26	male	New York	ny	1	bachelors	3	4	1500	White	11021	11021
s34	43	-1	15	-6	52671737	13628972	deduction_stage.php	0	0	0	1	1444157825	2	0	0	11	0	1	0	0	0	0	1	1	0	0	573	34	1444156729	1444157717	1444157751	1444157755	1444157766	1444157776	0	255	0												0
s34	78	15	15	3	21304883	14238678	earnings.php	0	0	0	0	1444158185	9	0	0	21	1	1	0	0	0	0	1	1	0	0	238	6	1444156985	1444157736	1444157742	1444158186	1444158176	1444158168	0	470	5.7	24	male	Tennessee	Tennessee	2	automotive technology	4	2	2500	White	37643	15000
s34	82	15	15	3	25183119	18615748	earnings.php	0	0	0	0	1444158184	1	0	0	21	1	1	0	0	0	0	1	1	0	0	148	24	1444157151	1444157682	1444157706	1444158184	1444158175	1444158168	0	562	6.7	35	female	California	Vietnam	1	High School	3	4	2000	AsianOther	92831	300000
s34	86	15	15	3	30152046	19512096	earnings.php	0	0	0	0	1444158184	0	0	0	21	1	1	0	0	0	0	1	1	0	0	60	30	1444157176	1444157646	1444157676	1444158184	1444158175	1444158164	0	488	5.9	24	male	Maryland	Maryland	1	Computer Science	4	4	500	White	20850	100000
s34	73	16	16	4	87980131	11148882	earnings.php	0	0	0	0	1444158247	1	0	0	21	1	1	0	0	0	0	1	1	0	0	262	117	1444157116	1444157745	1444157862	1444158247	1444158236	1444158226	0	657	7.6	60	female	California	California	2	Business	3	2	2000	White	89508	100
s34	80	16	16	4	95081831	19657940	earnings.php	0	0	0	0	1444158250	5	0	0	21	1	1	0	0	0	0	1	1	0	0	313	49	1444157032	1444157689	1444157738	1444158249	1444158235	1444158225	0	677	7.8	38	male	Indiana	Chicago	0	Masters	3	2	15000	White	80104	50000
s34	89	16	16	4	72991467	15810430	earnings.php	0	0	0	0	1444158245	0	0	0	21	1	1	0	0	0	0	1	1	0	0	102	51	1444157281	1444157771	1444157822	1444158249	1444158236	1444158230	0	657	7.6	28	female	Mississippi	California	0	High School Diploma	3	1	735	Black	39520	20
s34	93	16	16	4	68606421	11884447	earnings.php	0	0	0	0	1444158249	0	0	0	21	1	1	0	0	0	0	1	1	0	0	95	7	1444157271	1444157807	1444157814	1444158249	1444158236	1444158224	0	657	7.6	27	female	ga	ga	2	finance	3	3	2000	White	30606	50000
s34	32	-1	17	-6	24871211	10388210	quiz_part2.php	0	0	0	1	1444158336	10	0	0	11	1	1	0	0	0	0	1	0	0	0	701	0	1444156687	1444157828	1444157389	1444157707	1444157719	1444157725	0	314	0												0
s34	85	-1	17	-6	52501679	12442543	questionnaire.php	0	0	0	1	1444158296	3	0	0	11	1	1	0	0	0	1	1	0	0	0	249	47	1444157178	1444157814	1444158170	1444157707	1444157717	1444157721	0	329	0	26	female	MA	MA	1	Economics	4	2	1500	White	11201	20
s34	90	-1	17	-5	35885023	16725962	questionnaire.php	0	0	0	1	1444158244	0	0	0	11	1	1	0	0	0	0	1	0	0	0	117	83	1444157291	1444157850	1444157933	1444157708	1444157717	1444157722	0	314	0	60	male	Indiana	Indiana	11	Business	1	1	500	White	47303	50000
s34	94	17	17	1	98982871	14355734	earnings.php	0	0	0	0	1444158727	1	0	0	21	1	1	0	0	0	1	1	1	0	0	100	16	1444157341	1444157797	1444158392	1444158728	1444158713	1444158706	0	659	7.6	40	male	VA	VA	1	Computer Science	3	3	1100	White	23503	250000
s34	62	18	18	4	42166497	12820271	earnings.php	0	0	0	0	1444158481	3	0	0	21	1	1	0	0	0	0	1	1	0	0	522	14	1444156954	1444157937	1444157951	1444158481	1444158472	1444158465	0	615	7.2	34	male	California	California	2	Diploma	2	3	500	White	94541	150000
s34	71	18	18	4	55791117	11326172	earnings.php	0	0	0	0	1444158482	0	0	0	21	1	1	0	0	0	0	1	1	0	0	562	202	1444156960	1444157946	1444158148	1444158482	1444158472	1444158463	0	582	6.9	37	male	Ohio	South Carolina, US	2	Associates Degree in Accountin	2	4	1,900	Hispanic	45640	200000
s34	83	18	18	4	85143585	19833788	earnings.php	0	0	0	0	1444158480	10	0	0	21	1	1	0	0	0	0	1	1	0	0	318	11	1444157136	1444158057	1444158068	1444158480	1444158471	1444158464	0	526	6.3	26	male	Connecticut	Connecticut	0	Computer Science	2	1	3000	White	6040	20000
s34	98	18	18	4	41101158	19121893	earnings.php	0	0	0	0	1444158483	2	0	0	21	1	1	0	0	0	0	1	1	0	0	154	12	1444157378	1444157880	1444157892	1444158483	1444158473	1444158466	0	587	6.9	22	female	Ohio	Ohio	1	Associate-s of Science	2	3	500	White	44035	5000
s34	79	19	19	4	77540001	15856966	earnings.php	0	0	0	0	1444158882	3	0	0	21	1	1	0	0	0	0	1	1	0	0	168	27	1444157427	1444158101	1444158128	1444158882	1444158869	1444158851	0	474	5.8	22	male	California	Taiwan	4	Biology	4	3	500	Chinese	91748	5000
s34	97	19	19	4	65738749	16022117	earnings.php	0	0	0	0	1444158880	3	0	0	21	1	1	0	0	0	0	1	1	0	0	235	12	1444157372	1444158267	1444158279	1444158881	1444158870	1444158853	0	384	4.9	50	male	California	California	1	AA	3	1	4000	White	94017	0
s34	99	19	19	4	77536998	19627161	earnings.php	0	0	0	0	1444158882	1	0	0	21	1	1	0	0	0	0	1	1	0	0	191	24	1444157519	1444158151	1444158175	1444158882	1444158869	1444158849	0	355	4.6	45	male	Texas	Texas	3	Business	3	1	2000	White	97602	250000
s34	100	19	19	4	41723516	10091627	earnings.php	0	0	0	0	1444158883	2	0	0	21	1	1	0	0	0	0	1	1	0	0	260	38	1444157455	1444158104	1444158142	1444158883	1444158869	1444158854	0	425	5.3	30	female	MD	CO	3	Language	3	4	0	Black	207	250000
s4	1	888	1	2	34941392	18079158	/June28/earnings.php	0	1	0	0	1404161354	1	1	0	21	1	1	1	0	0	0	1	1	1	0	78	41	1404160564	1404161065	1404161106	1404161328	1404161335	1404161352	310	655	7.55	29	male	Michigan	Michigan	1	Law	4	2	4000	White	48072	40000
s4	8	888	1	1	84140121	15176964	/June28/earnings.php	0	1	0	0	1404161354	0	0	0	21	1	1	1	0	0	0	1	1	1	0	108	42	1404160566	1404161064	1404161106	1404161329	1404161334	1404161351	320	665	7.65	38	female	New Mexico	New Mexico	0	n/a	3	3	4000	White	87031	20000
s4	14	888	1	0	88302881	14131163	/June28/earnings.php	0	1	0	0	1404161354	0	1	0	21	1	1	1	0	0	0	1	1	1	0	75	58	1404160589	1404161052	1404161110	1404161328	1404161335	1404161350	320	665	7.65	26	male	Virginia	Delaware	1	Information Technology	2	3	1200	White	20175	5000
s4	19	888	1	2	85141475	16734873	/June28/earnings.php	0	1	1	0	1404160946	0	0	0	2	0	1	0	0	0	0	1	0	0	0	74	0	1404160633	0	1404160707	1404160746	1404160755	1404160893	0	29	1.29	26	male	Oregon	Oregon/California	2	Spanish	3	2	825	White	70119	1000000
s4	2	888	2	3	41981602	18986754	/June28/earnings.php	0	1	1	0	1404161106	1	0	0	8	0	1	0	0	0	0	1	0	0	0	150	0	1404160607	0	1404160757	1404160945	1404160930	1404160932	0	241	3.41	27	female	California	Philippines	2	Biological Sciences	3	4	2000	AsianOther	91746	2
s4	9	888	2	0	89465853	18807467	/June28/earnings.php	0	1	1	0	1404161190	1	0	0	8	0	1	0	0	0	0	1	0	0	0	140	0	1404160607	0	1404160747	1404160945	1404160928	1404160933	0	219	3.19	34	female	New York	United States	0	business	2	3	500	Black	14202	200000
s4	11	888	2	2	68063651	15389351	/June28/earnings.php	0	1	1	0	1404161148	0	0	0	9	0	1	0	0	0	0	1	0	0	0	139	0	1404160626	0	1404160765	1404160945	1404160928	1404160934	0	201	3.01	62	female	California	New Jersey	2	biology	3	2	2000	White	55444	2
s4	15	888	2	1	57201845	14212878	/June28/earnings.php	0	1	1	0	1404161161	4	0	0	9	0	1	0	0	0	0	1	0	0	0	218	0	1404160557	0	1404160775	1404160947	1404160928	1404160933	0	201	3.01	25	female	Michigan	Iraq	5	Biology	4	5	1000	White	48127	60000
s4	6	888	3	3	98540321	10314030	/June28/earnings.php	0	1	0	0	1404161685	3	1	0	21	1	1	1	0	0	0	1	1	1	0	265	47	1404160551	1404161191	1404161238	1404161634	1404161643	1404161671	270	583	6.84	44	female	CT	CT	2	Russian & Chinese Area Studies	4	2	8k	White	6247	2500
s4	10	888	3	2	35249666	17726443	/June28/earnings.php	0	1	0	0	1404161687	1	4	0	21	1	1	1	0	0	0	1	1	1	0	260	106	1404160593	1404161216	1404161322	1404161634	1404161644	1404161673	244	571	6.72	22	female	Georgia	Florida		Science	3	4	1000	White	30052	10
s4	12	888	3	1	76391721	10024793	/June28/earnings.php	0	1	0	0	1404161686	0	0	0	21	1	1	1	0	0	0	1	1	1	0	214	181	1404160631	1404161211	1404161392	1404161634	1404161644	1404161671	290	626	7.27	36	male	Alabama	Alabama	0	Graphic Design	2	1	1000	Black	35801	500000
s4	23	888	3	0	27438344	12388580	/June28/earnings.php	0	1	0	0	1404161686	0	0	0	21	1	1	1	0	0	0	1	1	1	0	155	27	1404160677	1404161213	1404161240	1404161635	1404161643	1404161671	325	652	7.53	46	male	Missouri	Missouri	3	English	3	2	2250	White	22182	80000
s4	3	888	4	3	53940427	19840707	/June28/earnings.php	0	1	0	0	1404162351	2	0	0	21	1	1	1	0	0	0	1	1	1	0	317	58	1404160663	1404161493	1404161551	1404162293	1404162315	1404162334	253	556	6.56	25	male	Michigan	Michigan	1	None	2	2	1300	White	49660	6000
s4	5	888	4	1	32663900	19926839	/June28/earnings.php	0	1	0	0	1404162352	0	12	0	21	1	1	1	0	0	0	1	1	1	0	286	358	1404160608	1404161391	1404161749	1404162292	1404162315	1404162334	248	561	6.61	22	male	ca	usa	2	NA	2	5	1500	Hispanic	90201	30000
s4	16	888	4	0	81284400	13732414	/June28/earnings.php	0	1	0	0	1404162352	0	2	0	21	1	1	1	0	0	0	1	1	1	0	126	171	1404160866	1404161517	1404161688	1404162292	1404162316	1404162334	298	631	7.31	24	female	california	united states	2	child development	3	3	500	Hispanic	90723	500
s4	21	888	4	2	60534434	19594852	/June28/earnings.php	0	1	0	0	1404162351	4	4	0	21	1	1	1	0	0	0	1	1	1	0	272	128	1404160631	1404161440	1404161568	1404162293	1404162315	1404162335	253	566	6.66	33	female	Virginia	Virginia	2	Graphic Design	3	4	8,750	White	27377	40
s4	4			0	52401390	15521010	/June28/quiz.php	0	0	0	0	1404160559	0	0	0	0	0	1	0	0	0	0	0	0	0	0	0	0	1404160538	0	0	0	0	0	0	0	0												0
s4	7			0	70062987	11807485	/June28/instructions.php	0	0	0	0	1404160507	0	0	0	0	0	0	0	0	0	0	0	0	0	0	0	0	0	0	0	0	0	0	0	0	0												0
s4	13			0	94815437	12200589	/June28/earningsWaitingRoom.php	0	0	1	0	1404161247	3	0	0	0	0	1	0	0	0	0	1	0	0	0	386	0	1404160712	0	1404161098	0	0	0	0	0	1												0
s4	17			0	69561448	12119499	/June28/quiz.php	0	0	0	0	1404160750	2	0	0	0	0	1	0	0	0	0	0	0	0	0	0	0	1404160648	0	0	0	0	0	0	0	0												0
s4	18			0	86624709	13987173	/June28/instructions.php	0	0	0	0	1404160553	0	0	0	0	0	0	0	0	0	0	0	0	0	0	0	0	0	0	0	0	0	0	0	0	0												0
s4	20			0	98028673	10977427	/June28/quiz.php	0	0	0	0	1404161166	5	0	0	0	0	1	0	0	0	0	0	0	0	0	0	0	1404160772	0	0	0	0	0	0	0	0												0
s4	22			0	91937289	12560414		0	0	0	0	1404160593	0	0	0	0	0	0	0	0	0	0	0	0	0	0	0	0	0	0	0	0	0	0	0	0	0												0
s4	24			0	44836712	12377955		0	0	0	0	1404160646	0	0	0	0	0	0	0	0	0	0	0	0	0	0	0	0	0	0	0	0	0	0	0	0	0												0
s5	5	888	1	2	45472482	11612377	/June28/earnings.php	0	1	0	0	1404164134	0	0	0	21	1	1	1	0	0	0	1	1	1	0	116	18	1404162957	1404163579	1404163597	1404164091	1404164107	1404164124	301	626	7.26	19	male	Pennsylvania	Pennsylvania	3	Accounting	2	5	800	White	17901	15000
s5	9	888	1	1	45970701	19142178	/June28/earnings.php	0	1	0	0	1404164134	0	3	0	21	1	1	1	0	0	0	1	1	1	0	98	85	1404162980	1404163579	1404163664	1404164091	1404164107	1404164125	341	666	7.66	23	male	California	Michigan	1	Mechanical Engineering	4	3	300	White	80305	100000
s5	10	888	1	0	21190717	15861967	/June28/earnings.php	0	1	0	0	1404164308	0	0	0	21	1	1	1	0	0	0	1	1	1	0	72	43	1404163026	1404163629	1404163672	1404164091	1404164106	1404164125	301	636	7.36	37	female	Illinois and Michigan	California	1	English BA	3	2	500 or so	White	49423	40000
s5	28	888	1	2	45616949	12228799	/June28/earnings.php	0	1	1	0	1404163621	1	0	0	10	0	1	0	0	0	0	1	0	0	0	66	0	1404163038	0	1404163104	1404163553	1404163450	1404163468	0	280	3.8	24	female	Michigan	Michigan/Phillippines	2	Science	2	4	100	AsianOther	48180	300
s5	6	888	2	1	73492718	10897337	/June28/earnings.php	0	1	1	0	1404163653	1	0	0	6	0	1	0	0	0	0	1	0	0	0	105	0	1404163028	0	1404163133	1404163646	1404163532	1404163538	0	151	2.51	23	male	NY	Taiwan	1		3	3	1000	Chinese	11357	5000
s5	14	888	2	0	25444776	15013997	/June28/earnings.php	0	1	1	0	1404163725	4	0	0	6	0	1	0	0	0	0	1	0	0	0	156	0	1404163005	0	1404163161	1404163647	1404163582	1404163592	0	119	2.19	33	female	Michigan	Michigan	3	philosophy	2	3	2000	White	49451	3000
s5	19	888	2	2	79528536	13639516	/June28/wait_3.php	0	1	0	0	1404163370	0	0	0	4	1	1	0	0	0	0	1	0	0	0	81	0	1404163070	0	1404163151	1404163259	1404163273	1404163277	0	68	0												0
s5	26	888	2	2	23988428	12342607	/June28/wait_3.php	0	1	1	0	1404163638	0	0	0	6	1	1	0	0	0	0	1	0	0	0	83	0	1404163037	0	1404163120	1404163517	1404163531	1404163533	0	154	0												0
s5	12	888	3	2	40312579	14473060	/June28/earnings.php	0	1	0	1	1404163502	4	0	0	6	0	1	0	0	0	0	1	0	0	0	276	0	1404162977	0	1404163253	1404163472	1404163461	1404163464	0	116	2.16	28	male	California	California	1	Entertainment Management	4	2	1000	White	91711	250000
s5	15	888	3	2	60866529	17639186	/June28/earnings.php	0	1	0	0	1404164138	0	0	0	21	1	1	1	0	0	0	1	1	1	0	163	26	1404163033	1404163768	1404163794	1404164118	1404164123	1404164136	334	679	7.79	30	male	California	California	3	BS	3	4	5600	White	95204	300
s5	17	888	3	1	42817289	14266711	/June28/earnings.php	0	1	0	0	1404164141	0	0	0	21	1	1	1	0	0	0	1	1	1	0	152	50	1404163119	1404163720	1404163770	1404164118	1404164124	1404164136	264	607	7.07	32	male	WI	WI			1	1		White		0
s5	24	888	3	0	30725505	12226750	/June28/earnings.php	0	1	0	0	1404164140	6	3	0	21	1	1	1	0	0	0	1	1	1	0	200	85	1404163068	1404163696	1404163781	1404164118	1404164124	1404164136	219	561	6.61	29	female	Maryland	Maryland	1	Bachelor of Science in Arts Ad	4	2	2500	White	20876	650
s5	8	888	4	3	41251625	14092394	/June28/earnings.php	0	1	0	0	1404164012	1	16	0	21	1	1	1	0	0	0	1	1	1	0	111	121	1404163183	1404163621	1404163742	1404163990	1404163997	1404164005	318	663	7.63	23	male	ny	ny	1	mechanical engineering	3	4	2000	White	13904	40000
s5	11	888	4	0	29179925	15257380	/June28/earnings.php	0	1	0	0	1404164013	5	0	0	21	1	1	1	0	0	0	1	1	1	0	215	41	1404163082	1404163683	1404163724	1404163989	1404163998	1404164004	318	663	7.63	26	male	Tennessee	Tennessee	1	Criminal Justice	2	3	1200	White	38201	8000
s5	27	888	4	2	29189473	18314203	/June28/earnings.php	0	1	0	0	1404164012	8	0	0	21	1	1	1	0	0	0	1	1	1	0	238	56	1404163076	1404163632	1404163688	1404163990	1404163996	1404164006	318	663	7.63	29	female	MA	MA	1	Communications	3	4	300	White	1534	6000
s5	36	888	4	1	83277206	12536613	/June28/earnings.php	0	1	0	0	1404164012	0	0	0	21	1	1	1	0	0	0	1	1	1	0	94	24	1404163205	1404163666	1404163690	1404163990	1404163997	1404164006	323	668	7.68	28	female	OH	OH	3	architecture	3	2	1700	White	45236	800000
s5	31	888	5	0	33665849	16969717	/June28/earnings.php	0	1	0	0	1404164153	1	0	0	21	1	1	1	0	0	0	1	1	1	0	118	30	1404163227	1404163712	1404163742	1404164126	1404164133	1404164147	198	391	4.91	29	female	North Carolina	Maryland and Ohio	1	n/a	3	2	500	White	28412	250
s5	32	888	5	3	35653716	11386256	/June28/earnings.php	0	1	0	0	1404164152	2	3	0	21	1	1	1	0	0	0	1	1	1	0	234	131	1404163128	1404163685	1404163816	1404164127	1404164133	1404164146	243	444	5.44	29	female	Indiana	Indiana	0	Computer Information Sysytems	2	4	265	Black	46224	850000
s5	33	888	5	2	60129873	11974807	/June28/earnings.php	0	1	0	0	1404164151	2	1	0	21	1	1	1	0	0	0	1	1	1	0	145	74	1404163173	1404163679	1404163753	1404164126	1404164133	1404164146	298	566	6.66	66	female	OK	OK	3	Business	2	2	29500	White	73020	65000
s5	35	888	5	1	67913534	13166471	/June28/earnings.php	0	1	0	0	1404164152	0	1	0	21	1	1	1	0	0	0	1	1	1	0	128	47	1404163246	1404163707	1404163754	1404164126	1404164135	1404164147	358	637	7.37	34	female	Georgia	Georgia	2	Office Management	3	5	3000	White	30519	10000
s5	7	888	6	1	76078551	13045999	/June28/earnings.php	0	1	0	0	1404164712	5	0	0	21	1	1	1	0	0	0	1	1	1	0	506	109	1404162960	1404163861	1404163970	1404164624	1404164671	1404164706	211	241	3.41	22	male	New York	Nigeria	2	engineering	3	6	100	Black	10710	120000
s5	13	888	6	3	40790346	17629040	/June28/earnings.php	0	1	0	0	1404164711	6	1	0	21	1	1	1	0	0	0	1	1	1	0	335	50	1404163043	1404163892	1404163942	1404164624	1404164669	1404164704	222	309	4.09	47	male			8	high school diploma	1	11		White	60462	0
s5	18	888	6	2	37041771	16159532	/June28/earnings.php	0	1	0	0	1404164711	8	2	0	21	1	1	1	0	0	0	1	1	1	0	460	346	1404163046	1404163835	1404164181	1404164625	1404164669	1404164704	237	332	4.32	27	male	WA	US	4	business	2	6	22,000	Black	98023	200000
s5	22	888	6	0	50831568	15775853	/June28/earnings.php	0	1	0	0	1404164712	0	0	0	21	1	1	1	0	0	0	1	1	1	0	273	30	1404163179	1404163982	1404164012	1404164625	1404164669	1404164706	237	332	4.32	39	female	Mississippi	Mississippi	2	theater	3	2	300	White	39307	40000
s5	1			0	51950012	16590958		0	0	0	0	1404162926	0	0	0	0	0	0	0	0	0	0	0	0	0	0	0	0	0	0	0	0	0	0	0	0	0												0
s5	2			0	66367701	13234754		0	0	0	0	1404162927	0	0	0	0	0	0	0	0	0	0	0	0	0	0	0	0	0	0	0	0	0	0	0	0	0												0
s5	3			0	72551584	11331488		0	0	0	0	1404162927	0	0	0	0	0	0	0	0	0	0	0	0	0	0	0	0	0	0	0	0	0	0	0	0	0												0
s5	4			0	26113144	13792809	/June28/earningsWaitingRoom.php	0	0	1	0	1404164088	20	0	0	0	0	1	0	0	0	0	1	0	0	0	928	0	1404162994	0	1404163922	0	0	0	0	0	1												0
s5	16			0	38524434	16960401	/June28/quiz.php	0	0	0	0	1404163212	2	0	0	0	0	1	0	0	0	0	0	0	0	0	0	0	1404163038	0	0	0	0	0	0	0	0												0
s5	20			0	31268144	10349181	/June28/instructions.php	0	0	0	0	1404163018	0	0	0	0	0	0	0	0	0	0	0	0	0	0	0	0	0	0	0	0	0	0	0	0	0												0
s5	21			0	37496459	15225493	/June28/instructions.php	0	0	0	0	1404163025	0	0	0	0	0	0	0	0	0	0	0	0	0	0	0	0	0	0	0	0	0	0	0	0	0												0
s5	23			0	98288070	11010588	/June28/instructions.php	0	0	0	0	1404163005	0	0	0	0	0	0	0	0	0	0	0	0	0	0	0	0	0	0	0	0	0	0	0	0	0												0
s5	25			0	51970174	10351768	/June28/leftExperimentWaitedTooLong.php	0	0	0	0	1404163819	0	0	0	0	0	1	0	0	0	0	0	0	0	0	277	0	1404163229	0	1404163506	1404163506	0	0	0	0	1												0
s5	29			0	71685421	11783611	/June28/earningsWaitingRoom.php	0	0	1	0	1404164106	0	0	0	0	0	1	0	0	1	0	1	0	0	0	156	0	1404163571	0	1404164036	0	0	0	0	0	1												0
s5	30			0	65358526	17311324	/June28/quiz.php	0	0	0	0	1404163666	4	0	0	0	0	1	0	0	0	0	0	0	0	0	0	0	1404163152	0	0	0	0	0	0	0	0												0
s5	34			0	75323455	14974084	/June28/quiz.php	0	0	0	0	1404163178	0	0	0	0	0	1	0	0	0	0	0	0	0	0	0	0	1404163105	0	0	0	0	0	0	0	0												0
s5	37			0	26373903	18275179	/June28/quiz.php	0	0	0	0	1404163646	3	0	0	0	0	1	0	0	0	0	0	0	0	0	0	0	1404163249	0	0	0	0	0	0	0	0												0
s5	38			0	23256170	16356025	/June28/instructions.php	0	0	0	0	1404163216	0	0	0	0	0	0	0	0	0	0	0	0	0	0	0	0	0	0	0	0	0	0	0	0	0												0
s5	39			0	60494051	19596003	/June28/instructions.php	0	0	0	0	1404163240	0	0	0	0	0	0	0	0	0	0	0	0	0	0	0	0	0	0	0	0	0	0	0	0	0												0
s5	40			0	56828687	19873304	/June28/earningsWaitingRoom.php	0	0	1	0	1404164545	24	0	0	0	0	1	0	0	0	0	1	0	0	0	1158	0	1404163246	0	1404164404	0	0	0	0	0	1												0
s6	2	888	1	3	72480024	15295737	/June28/earnings.php	0	1	0	0	1404239416	0	0	0	21	1	1	1	0	0	0	1	1	1	0	75	15	1404238641	1404239056	1404239071	1404239397	1404239404	1404239411	299	614	7.14	44	male	California	California	1	Business	3	3	4000	White	959	35000
s6	16	888	1	2	43198860	10636244	/June28/earnings.php	0	1	0	0	1404239417	0	0	0	21	1	1	1	0	0	0	1	1	1	0	65	25	1404238645	1404239036	1404239061	1404239397	1404239404	1404239412	224	557	6.57	25	male	Oregon	Oregon	1	Business Technology	2	3	1200	White	97303	30000
s6	18	888	1	1	72218622	19516198	/June28/earnings.php	0	1	0	0	1404239417	0	0	0	21	1	1	1	0	0	0	1	1	1	0	104	45	1404238638	1404239026	1404239071	1404239399	1404239404	1404239413	179	511	6.11	25	male	Mississippi	Mississippi	1	High School Diploma	2	4	300		39194	5000
s6	24	888	1	0	52655660	17003757	/June28/earnings.php	0	1	0	0	1404239417	0	0	0	21	1	1	1	0	0	0	1	1	1	0	52	17	1404238669	1404239023	1404239040	1404239399	1404239403	1404239412	247	579	6.79	23	male	California	China	0	Human Biology	3	2	500	Chinese	92122	100000
s6	1	888	2	2	69877938	16776969	/June28/earnings.php	0	1	0	0	1404239460	0	0	0	21	1	1	1	0	0	0	1	1	1	0	124	120	1404238648	1404239077	1404239197	1404239440	1404239448	1404239455	320	665	7.65	29	male	California	California	1	Business	3	1	500	White	7229	750000
s6	28	888	2	1	72741865	10627854	/June28/earnings.php	0	1	0	0	1404239460	0	0	0	21	1	1	1	0	0	0	1	1	1	0	70	15	1404238695	1404239094	1404239109	1404239441	1404239446	1404239456	320	665	7.65	30	female	new jersey	ohio/pensylvania	0	fine art bachelor's degree	3	2	2000	White	98109	60000
s6	30	888	2	0	57131954	17641761	/June28/earnings.php	0	1	0	0	1404239461	0	22	0	21	1	1	1	0	0	0	1	1	1	0	110	102	1404238683	1404239101	1404239203	1404239442	1404239446	1404239457	320	665	7.65	30	male	TN	TN	1	General	3	3	0	White	37849	100000
s6	33	888	2	3	95526762	14687099	/June28/earnings.php	0	1	0	0	1404239459	0	0	0	21	1	1	1	0	0	0	1	1	1	0	60	23	1404238776	1404239081	1404239104	1404239441	1404239447	1404239455	320	665	7.65	20	male	Florida	USA	1	Music Management (In progress)	3	2	500	White	33812	100000
s6	6	888	3	1	71830478	18319953	/June28/earnings.php	0	1	0	0	1404239813	2	3	0	21	1	1	1	0	0	0	1	1	1	0	267	62	1404238601	1404239242	1404239304	1404239791	1404239801	1404239810	152	207	3.08	30	male	nj	nj	0	high school	2	2	1500	White	8807	10000
s6	9	888	3	3	71299071	14262446	/June28/wait_2.php	0	1	0	0	1404239516	0	0	0	14	0	1	1	0	0	0	1	1	1	0	111	41	1404238782	1404239310	1404239351	1404239482	1404239497	1404239514	272	335	0												0
s6	11	888	3	2	61458192	16622784	/June28/earnings.php	0	1	0	1	1404239740	107	24	0	18	1	1	1	0	0	0	1	1	1	0	210	80	1404238660	1404239205	1404239285	1404239720	1404239671	1404239712	352	348	4.49	25	male	Missouri	Missouri	0	General Transfers	3	2	500	Black	63132	400
s6	23	888	3	0	63765334	19213384	/June28/earnings.php	0	1	0	0	1404239814	1	2	0	21	1	1	1	0	0	0	1	1	1	0	169	65	1404238684	1404239213	1404239278	1404239792	1404239802	1404239809	253	368	4.69	30	male	Rhode Island	Rhode Island	0	Recreation, sport and tourism	4	3	3000	White	29483	35000
s6	4	888	4	1	36156364	11829241	/June28/earnings.php	0	1	0	0	1404239860	6	4	0	21	1	1	1	0	0	0	1	1	1	0	325	172	1404238588	1404239290	1404239462	1404239806	1404239814	1404239835	245	422	5.23	27	male	RI	MA	2	IT	2	3	20000	White	2904	1000000
s6	14	888	4	3	23106435	11698427	/June28/earnings.php	0	1	0	0	1404239858	0	0	0	21	1	1	1	0	0	0	1	1	1	0	204	26	1404238729	1404239367	1404239393	1404239804	1404239815	1404239835	308	475	5.75	28	male	LA	LA	1	Computers	3	4	4000	White	70530	50000
s6	21	888	4	2	81756679	15963112	/June28/earnings.php	0	1	0	0	1404239858	0	0	0	21	1	1	1	0	0	0	1	1	1	0	135	50	1404238764	1404239386	1404239436	1404239804	1404239816	1404239833	176	406	5.07	47	male	Virginia	Mississippi and Louisiana	1	Music Performance	3	1	2000	Black	23805	36000
s6	36	888	4	0	37095650	16271602	/June28/earnings.php	0	1	0	0	1404239860	0	0	0	21	1	1	1	0	0	0	1	1	1	0	102	45	1404238841	1404239274	1404239319	1404239806	1404239814	1404239834	276	490	5.91	28	male	VA	VA	1	None	3	4	1000	White	23228	100
s6	8	888	5	3	39020959	18748120	/June28/quiz_part2.php	0	1	0	0	1404239827	1	0	0	11	1	1	1	0	0	0	1	0	0	0	283	0	1404238685	1404239817	1404238968	1404239263	1404239272	1404239280	290	290	0												0
s6	25	888	5	2	60959288	19381377	/June28/earnings.php	0	1	0	0	1404240244	0	0	0	21	1	1	1	0	0	1	1	1	1	0	145	47	1404238803	1404239431	1404239784	1404240207	1404240213	1404240239	240	585	6.85	29	female	West Virginia	West Virginia	3		3	3	300	White	25303	0
s6	27	888	5	1	57588819	15793761	/June28/earnings.php	0	1	0	0	1404240244	1	0	0	21	1	1	1	0	0	1	1	1	1	0	169	42	1404238792	1404239318	1404239671	1404240206	1404240214	1404240241	220	565	6.65	42	male	Michigan	USA	4	Political Science	3	6	2000	White	48451	10000
s6	34	888	5	0	29227433	10921841	/June28/earnings.php	0	1	0	0	1404240244	1	0	0	21	1	1	1	0	0	1	1	1	1	0	109	27	1404238851	1404239344	1404239679	1404240207	1404240214	1404240239	230	575	6.75	22	male	Florida	Florida	0	IT	2	1	750	White	33461	25000
s6	17	888	6	0	37515763	12956195	/June28/earnings.php	0	1	0	0	1404240100	2	0	0	21	1	1	1	0	0	0	1	1	1	0	336	73	1404238699	1404239538	1404239611	1404240079	1404240086	1404240097	320	665	7.65	24	female	New Mexico	Oklahoma/Utah	2	Lactation	3	6	8500	Mixed	735	500
s6	37	888	6	2	32468233	14410836	/June28/earnings.php	0	1	0	0	1404240099	0	2	0	21	1	1	1	0	0	0	1	1	1	0	116	87	1404238898	1404239535	1404239622	1404240079	1404240086	1404240097	320	665	7.65	21	female	California	California	1	High school	3	3	100	Hispanic	95350	200000
s6	38	888	6	1	70435181	12941387	/June28/earnings.php	0	1	0	0	1404240099	4	0	0	21	1	1	1	0	0	0	1	1	1	0	195	24	1404238917	1404239561	1404239585	1404240078	1404240086	1404240097	320	665	7.65	37	female	Wisconsin	Wisconsin	3	High School (no other degree i	3	3	1800	White	53220	900
s6	40	888	6	3	89501638	19420196	/June28/questionnaire.php	0	1	0	1	1404239238	9	0	0	3	0	1	0	0	0	0	1	0	0	0	192	0	1404238862	0	1404239054	1404239208	1404239191	1404239196	0	64	0												0
s6	3	888	7	1	71575312	12315927	/June28/earnings.php	0	1	0	0	1404240387	0	0	0	21	1	1	1	0	0	0	1	1	1	0	416	57	1404238851	1404239628	1404239685	1404240344	1404240354	1404240374	292	508	6.08	35	female	NY	NY	2	LIBERAL ARTS	3	1	1000	White	11746	10000
s6	13	888	7	3	73465758	10435778	/June28/earnings.php	0	1	0	0	1404240386	16	0	0	21	1	1	1	0	0	0	1	1	1	0	443	32	1404238694	1404239630	1404239662	1404240343	1404240352	1404240375	322	583	6.83	43	male	Nebraska	Indiana	1	MA History	3	1	1500	White	68116	300
s6	15	888	7	2	75057030	15905095	/June28/earnings.php	0	1	0	0	1404240386	1	0	0	21	1	1	1	0	0	0	1	1	1	0	436	37	1404238799	1404239746	1404239783	1404240343	1404240352	1404240376	182	414	5.14	57	female	GA	GA	5	Political Science	1	1	1400	Black	31907	150
s6	35	888	7	0	85212694	12763742	/June28/earnings.php	0	1	0	0	1404240387	5	8	0	21	1	1	1	0	0	0	1	1	1	0	373	124	1404238852	1404239650	1404239774	1404240344	1404240352	1404240375	277	514	6.14	29	female	Pennsylvania	Pennsylvania Kentucky	1	Academic	4	1	500	White	17889	20000
s6	5			0	58705486	10462763	/June28/earningsWaitingRoom.php	0	0	1	0	1404239825	2	0	0	0	0	1	0	0	0	0	1	0	0	0	593	0	1404238935	0	1404239528	0	0	0	0	0	1												0
s6	7			0	69619667	17489025	/June28/quiz.php	0	0	0	0	1404238830	5	0	0	0	0	1	0	0	0	0	0	0	0	0	0	0	1404238640	0	0	0	0	0	0	0	0												0
s6	10			0	76495483	18229306	/June28/quiz.php	0	0	0	0	1404238586	0	0	0	0	0	1	0	0	0	0	0	0	0	0	0	0	1404238582	0	0	0	0	0	0	0	0												0
s6	12			0	34784000	13788822	/June28/instructions.php	0	0	0	0	1404238598	0	0	0	0	0	0	0	0	0	0	0	0	0	0	0	0	0	0	0	0	0	0	0	0	0												0
s6	19			0	71974767	10547567	/June28/quiz.php	0	0	0	0	1404238703	0	0	0	0	0	1	0	0	0	0	0	0	0	0	0	0	1404238693	0	0	0	0	0	0	0	0												0
s6	20			0	86033612	14785883	/June28/quiz.php	0	0	0	0	1404239227	47	0	0	0	0	1	0	0	0	0	0	0	0	0	0	0	1404238640	0	0	0	0	0	0	0	0												0
s6	22			0	24452015	10801298	/June28/earningsWaitingRoom.php	0	0	1	0	1404240745	154	0	0	0	0	1	0	0	0	0	1	0	0	0	1599	0	1404239115	0	1404240714	0	0	0	0	0	1												0
s6	26			0	81925894	10954558	/June28/quiz.php	0	0	0	0	1404238798	3	0	0	0	0	1	0	0	0	0	0	0	0	0	0	0	1404238715	0	0	0	0	0	0	0	0												0
s6	29			0	75650083	19629332	/June28/quiz.php	0	0	0	0	1404240923	135	0	0	0	0	1	0	0	0	0	0	0	0	0	0	0	1404238765	0	0	0	0	0	0	0	0												0
s6	31			0	99473689	18859217	/June28/instructions.php	0	0	0	0	1404238773	0	0	0	0	0	0	0	0	0	0	0	0	0	0	0	0	0	0	0	0	0	0	0	0	0												0
s6	32			0	72648208	15308098	/June28/quiz.php	0	0	0	0	1404238712	0	0	0	0	0	1	0	0	0	0	0	0	0	0	0	0	1404238702	0	0	0	0	0	0	0	0												0
s6	39			0	40419683	14726450		0	0	0	0	1404238852	0	0	0	0	0	0	0	0	0	0	0	0	0	0	0	0	0	0	0	0	0	0	0	0	0												0
s7	8	888	1	3	36802259	19418638	/June28/earnings.php	0	1	0	0	1404250755	1	1	0	21	1	1	1	0	0	0	1	1	1	0	175	53	1404249845	1404250324	1404250377	1404250734	1404250740	1404250752	327	657	7.57	38	male	Illinois	Illinois	1	Architecture	3	2	400	AsianOther	60607	3000000
s7	9	888	1	2	41452541	16081420	/June28/earnings.php	0	1	0	0	1404250755	1	1	0	21	1	1	1	0	0	0	1	1	1	0	152	39	1404249828	1404250291	1404250330	1404250733	1404250742	1404250752	330	644	7.44	22	female	PA	PA	4	Computer Science	3	2	800	White	19149	1
s7	10	888	1	1	99250553	11325251	/June28/earnings.php	0	1	0	0	1404250755	0	0	0	21	1	1	1	0	0	0	1	1	1	0	74	13	1404249852	1404250261	1404250274	1404250733	1404250740	1404250751	247	589	6.89	34	female	California	Texas	3	Mathematics	2	3	3000	White	97405	100000
s7	18	888	1	0	94101978	15148070	/June28/earnings.php	0	1	0	0	1404250755	0	0	0	21	1	1	1	0	0	0	1	1	1	0	72	24	1404249921	1404250269	1404250293	1404250733	1404250741	1404250751	267	610	7.1	26	female	wisconsin	wisconsin	3	accounting	4	2	500	White	54121	5000
s7	3	888	2	2	59118730	17896938	/June28/earnings.php	0	1	0	0	1404251019	3	0	0	21	1	1	1	0	0	0	1	1	1	0	230	29	1404249872	1404250455	1404250484	1404250972	1404250983	1404251011	297	611	7.11	22	male	Texas	Oklahoma	3	None	2	4	250	White	89015	2610000
s7	13	888	2	1	38132530	15373593	/June28/earnings.php	0	1	0	0	1404251020	2	1	0	21	1	1	1	0	0	0	1	1	1	0	181	130	1404249880	1404250430	1404250560	1404250971	1404250985	1404251010	308	620	7.2	25	female	South Carolina	Maryland	0	Business Administration	2	2	1000	Mixed	29801	50000
s7	22	888	2	3	67447320	17890509	/June28/earnings.php	0	1	0	0	1404251018	1	20	0	21	1	1	1	0	0	0	1	1	1	0	76	140	1404250026	1404250457	1404250597	1404250970	1404250984	1404251010	302	627	7.27	22	male	Pennsylvania	Pennsylvania	1	Psychology	3	4	100	White	15145	800
s7	23	888	2	0	73614451	14503166	/June28/earnings.php	0	1	0	0	1404251019	18	5	0	21	1	1	1	0	0	0	1	1	1	0	159	51	1404249874	1404250387	1404250438	1404250971	1404250985	1404251010	302	634	7.34	24	male	new york	turkey	1	bachelors	2	4	2500	White	11021	10000
s7	14	888	3	0	22284155	10952568	/June28/earnings.php	0	1	0	0	1404251269	1	0	0	21	1	1	1	0	0	0	1	1	1	0	134	38	1404249971	1404250753	1404250791	1404251232	1404251251	1404251261	310	628	7.28	35	female	Oklahoma	Oklahoma	1	General Education	3	3	3000	White	73160	500000
s7	31	888	3	3	62345975	12374314	/June28/earnings.php	0	1	0	0	1404251269	0	0	0	21	1	1	1	0	0	0	1	1	1	0	153	115	1404249955	1404250622	1404250737	1404251233	1404251250	1404251261	383	799	8.99	25	male	Ohio	Ohio	1	Public Admin	4	1	800	White	43202	30000
s7	37	888	3	2	80587607	18520489	/June28/earnings.php	0	1	0	0	1404251268	1	1	0	21	1	1	1	0	0	0	1	1	1	0	105	74	1404250006	1404250671	1404250745	1404251232	1404251251	1404251263	210	443	5.43	28	male	California	California	2	Bachelors of Science	4	3	1800	Hispanic	89506	250000
s7	40	888	3	1	34609486	10731655	/June28/earnings.php	0	1	0	0	1404251269	1	0	0	21	1	1	1	0	0	0	1	1	1	0	93	70	1404249999	1404250639	1404250709	1404251233	1404251251	1404251262	205	434	5.34	21	female	PA	USA	1	Dental Hygiene	3	3	1500	White	19149	2
s7	2	888	4	1	87296219	16476288	/June28/earnings.php	0	1	0	0	1404251104	7	5	0	21	1	1	1	0	0	0	1	1	1	0	374	169	1404249809	1404250594	1404250763	1404251077	1404251087	1404251097	234	579	6.79	37	female	Texas	Lousiana	5	Cooking	3	4	4000	White	77521	70000
s7	25	888	4	3	33009162	10802299	/June28/earnings.php	0	1	0	0	1404251102	2	2	0	21	1	1	1	0	0	0	1	1	1	0	194	101	1404249938	1404250589	1404250690	1404251079	1404251087	1404251097	254	599	6.99	40	male	PA	PA	5	business	1	3	2200	White	18447	12000
s7	34	888	4	2	37775094	14664605	/June28/earnings.php	0	1	0	0	1404251103	0	0	0	21	1	1	1	0	0	0	1	1	1	0	140	58	1404249996	1404250623	1404250681	1404251078	1404251085	1404251099	319	664	7.64	22	female	California	California	1	Atmospheric science	2	3	2500	Black	90745	90000
s7	38	888	4	0	82706261	11769738	/June28/earnings.php	0	1	0	0	1404251104	0	0	0	21	1	1	1	0	0	0	1	1	1	0	123	36	1404250043	1404250648	1404250684	1404251079	1404251086	1404251096	344	689	7.89	35	female	California	California	3	Biology	2	3	3000	Black	92405	300
s7	1	888	5	3	61408121	10444812	/June28/earnings.php	0	1	0	0	1404251266	0	0	0	21	1	1	1	0	0	0	1	1	1	0	182	51	1404250054	1404250659	1404250710	1404251237	1404251248	1404251261	318	663	7.63	29	male	FL	NY	3	psychology	4	1	2000	White	32818	200000
s7	7	888	5	2	72546961	18324881	/June28/earnings.php	0	1	0	0	1404251267	0	0	0	21	1	1	1	0	0	0	1	1	1	0	286	78	1404249939	1404250805	1404250883	1404251237	1404251245	1404251259	316	661	7.61	41	female	WA	WA	2	Administration	3	6	1000	White	98043	50000
s7	20	888	5	1	87922895	16386919	/June28/earnings.php	0	1	0	0	1404251267	0	0	0	21	1	1	1	0	0	0	1	1	1	0	200	25	1404250025	1404250669	1404250694	1404251238	1404251246	1404251261	273	618	7.18	29	female	California	California		Biology	1	3	1500	White	74467	5000
s7	30	888	5	0	77551551	19291086	/June28/earnings.php	0	1	0	0	1404251268	0	0	0	21	1	1	1	0	0	0	1	1	1	0	102	51	1404250122	1404250684	1404250735	1404251237	1404251246	1404251260	303	648	7.48	28	female		Rhode Island	3	Psychology	2	2	700	White	91101	13000
s7	17	888	6	2	87096896	17827154	/June28/earnings.php	0	1	0	0	1404251557	1	0	0	21	1	1	1	0	0	0	1	1	1	0	237	44	1404250038	1404251046	1404251090	1404251532	1404251540	1404251552	228	556	6.57	47	female	Michigan	Michigan	5	Accounting	2	4	3000	White	49686	50000
s7	26	888	6	3	31329900	12468538	/June28/earnings.php	0	1	0	1	1404250402	3	0	0	1	0	1	0	0	0	0	1	0	0	0	214	0	1404250024	0	1404250238	1404250357	0	0	0	0	1	27	male	nevada	florida	1	Psychology	3	3	3000	White	89141	1
s7	33	888	6	1	79572813	10524198	/June28/earnings.php	0	1	0	0	1404251557	0	0	0	21	1	1	1	0	0	0	1	1	1	0	140	41	1404250213	1404250915	1404250956	1404251533	1404251540	1404251552	378	691	7.91	24	male	florida	florida	0	programming	3	3	250	White	30506	34000
s7	36	888	6	0	43821001	12572967	/June28/earnings.php	0	1	0	0	1404251558	3	0	0	21	1	1	1	0	0	0	1	1	1	0	205	30	1404250054	1404250889	1404250919	1404251533	1404251541	1404251553	228	552	6.53	26	male	Utah	Utah	4	Engineer	3	4	2500	White	84325	30000
s7	4			0	50736428	19228538	/June28/leftExperimentWaitedTooLong.php	0	0	0	0	1404250777	13	0	0	0	0	1	0	0	0	0	0	0	0	0	595	0	1404249882	0	1404250477	0	0	0	0	0	1												0
s7	5			0	26252034	11801755	/June28/instructions.php	0	0	0	0	1404249772	0	0	0	0	0	0	0	0	0	0	0	0	0	0	0	0	0	0	0	0	0	0	0	0	0												0
s7	6			0	58019431	11085538	/June28/quiz.php	0	0	0	0	1404250296	19	0	0	0	0	1	0	0	0	0	0	0	0	0	0	0	1404249869	0	0	0	0	0	0	0	0												0
s7	11			0	79634591	11399670	/June28/instructions.php	0	0	0	0	1404249829	0	0	0	0	0	0	0	0	0	0	0	0	0	0	0	0	0	0	0	0	0	0	0	0	0												0
s7	12			0	75046699	19033358	/June28/leftExperimentWaitedTooLong.php	0	0	0	0	1404251008	9	0	0	0	0	1	0	0	1	0	0	0	0	0	586	0	1404249976	0	1404250876	0	0	0	0	0	1												0
s7	15			0	31401595	14491192	/June28/instructions.php	0	0	0	0	1404249909	0	0	0	0	0	0	0	0	0	0	0	0	0	0	0	0	0	0	0	0	0	0	0	0	0												0
s7	16			0	34580039	13832636	/June28/quiz.php	0	0	0	0	1404250745	6	0	0	0	0	1	0	0	0	0	0	0	0	0	0	0	1404250613	0	0	0	0	0	0	0	0												0
s7	19			0	27840444	16185776	/June28/instructions.php	0	0	0	0	1404249879	0	0	0	0	0	0	0	0	0	0	0	0	0	0	0	0	0	0	0	0	0	0	0	0	0												0
s7	21			0	55651805	16787654	/June28/quiz.php	0	0	0	0	1404251572	132	0	0	0	0	1	0	0	0	0	0	0	0	0	0	0	1404249915	0	0	0	0	0	0	0	0												0
s7	24			0	33549635	14074353	/June28/earningsWaitingRoom.php	0	0	1	0	1404251794	5	0	0	0	0	1	0	0	0	0	1	0	0	0	456	0	1404251182	0	1404251638	0	0	0	0	0	1												0
s7	27			0	76014316	19746535	/June28/quiz.php	0	0	0	0	1404251188	4	0	0	0	0	1	0	0	0	0	0	0	0	0	0	0	1404250018	0	0	0	0	0	0	0	0												0
s7	28			0	59829499	17334650	/June28/quiz.php	0	0	0	0	1404250175	4	0	0	0	0	1	0	0	0	0	0	0	0	0	0	0	1404249944	0	0	0	0	0	0	0	0												0
s7	29			0	28898745	10438145	/June28/instructions.php	0	0	0	0	1404250069	0	0	0	0	0	0	0	0	0	0	0	0	0	0	0	0	0	0	0	0	0	0	0	0	0												0
s7	32			0	22486208	17860453	/June28/leftExperimentWaitedTooLong.php	0	0	0	0	1404251167	4	0	0	0	0	1	0	0	1	0	0	0	0	0	313	0	1404250050	0	1404251040	0	0	0	0	0	1												0
s7	35			0	32366534	12316244	/June28/instructions.php	0	0	0	0	1404249979	0	0	0	0	0	0	0	0	0	0	0	0	0	0	0	0	0	0	0	0	0	0	0	0	0												0
s7	39			0	52317520	15020291	/June28/quiz.php	0	0	0	0	1404250248	9	0	0	0	0	1	0	0	0	0	0	0	0	0	0	0	1404250028	0	0	0	0	0	0	0	0												0
[truncated: 9 more columns]
