# Supplementary material for: Conducting interactive experiments online
Source: Exp Econ. 2017 May 9;21(1):99–131. doi: 10.1007/s10683-017-9527-2 (PMC5807491; doi:10.1007/s10683-017-9527-2)
Supplement: Supplementary file 2 — Supplementary materials 2 Experimental data and analysis files (Zip 14,352 kb) [file 10683_2017_9527_MOESM2_ESM.zip › data and code/readme.txt]

***************************************************************************
***		Conducting interactive experiments online		***
***				by					***
***	   Antonio A. Arechar, Simon Gaechter & Lucas Molleman		***
***			     5/4/2017					***
***			    README.txt					***				
***************************************************************************

The folder containing this file (data and code\readme.txt) contains 9 other files:

1. agm analysis.do: Contains the code used to produce the results presented in the paper (written in Stata SE 14.2).
 
2. agm.csv: Contains the data of the complete groups in our dataset, in csv format (can be read by most statistical packages).

3. agm.dta: Contains the data of the complete groups in our dataset, in dta format (Stata 14.2).

4. agm_raw.csv: Contains the data of the complete and incomplete groups in our dataset, in csv format  (can be read by most statistical packages).

5. agm_raw.dta: Contains the data of the complete and incomplete groups in our dataset, in dta format  (Stata 14.2).

6. Attrition analysis_models1-5.r: Contains the code used to produce the results presented in Table 5 of the paper (written in R 3.3.1).
 
7. Attrition_data.txt: Contains the data (complete and incomplete groups) to generate the attrition results presented in Table 5, in txt format.

8. demographics.csv: Contains anonymous demographic data of the participants in our study, in csv format (can be read by most statistical packages).

9. demographics.dta: Contains anonymous demographic data of the participants in our study, in dta format (Stata 14.2).
